# Supplementary material for: Synthesis of tetrasubstituted 1-silyloxy-3-aminobutadienes and chemistry beyond Diels–Alder reactions
Source: Nat Commun. 2015 Apr 21;6:6913. doi: 10.1038/ncomms7913 (PMC4411301; doi:10.1038/ncomms7913)
Supplement: Supplementary Data 1 — X-ray CIF files of compounds 3in. CCDC 1028720 [file ncomms7913-s2.cif]

 
data_shelx 
 
_audit_creation_method            SHELXL-97 
_chemical_name_systematic 
; 
 ? 
; 
_chemical_name_common             ? 
_chemical_melting_point           ? 
_chemical_formula_moiety           'C52 H74 Br4 N2 O2 Si2' 
_chemical_formula_sum 
 'C52 H74 Br4 N2 O2 Si2' 
_chemical_formula_weight          1134.95 
 
loop_ 
 _atom_type_symbol 
 _atom_type_description 
 _atom_type_scat_dispersion_real 
 _atom_type_scat_dispersion_imag 
 _atom_type_scat_source 
 'C'  'C'   0.0181   0.0091 
 'International Tables Vol C Tables 4.2.6.8 and 6.1.1.4' 
 'H'  'H'   0.0000   0.0000 
 'International Tables Vol C Tables 4.2.6.8 and 6.1.1.4' 
 'Br'  'Br'  -0.6763   1.2805 
 'International Tables Vol C Tables 4.2.6.8 and 6.1.1.4' 
 'N'  'N'   0.0311   0.0180 
 'International Tables Vol C Tables 4.2.6.8 and 6.1.1.4' 
 'O'  'O'   0.0492   0.0322 
 'International Tables Vol C Tables 4.2.6.8 and 6.1.1.4' 
 'Si'  'Si'   0.2541   0.3302 
 'International Tables Vol C Tables 4.2.6.8 and 6.1.1.4' 
 
_symmetry_cell_setting            'triclinic'
_symmetry_space_group_name_H-M    'P-1' 
 
loop_ 
 _symmetry_equiv_pos_as_xyz 
 'x, y, z' 
 '-x, -y, -z' 
 
_cell_length_a                    8.5127(2) 
_cell_length_b                    9.9548(2) 
_cell_length_c                    16.5298(12) 
_cell_angle_alpha                 85.838(6) 
_cell_angle_beta                  75.410(5) 
_cell_angle_gamma                 84.304(6) 
_cell_volume                      1347.26(11) 
_cell_formula_units_Z             1 
_cell_measurement_temperature     566(2) 
_cell_measurement_reflns_used     ? 
_cell_measurement_theta_min       ? 
_cell_measurement_theta_max       ? 
 
_exptl_crystal_description        block 
_exptl_crystal_colour              colorless 
_exptl_crystal_size_max           0.12 
_exptl_crystal_size_mid           0.10 
_exptl_crystal_size_min           0.08 
_exptl_crystal_density_meas       ? 
_exptl_crystal_density_diffrn     1.399 
_exptl_crystal_density_method     'not measured' 
_exptl_crystal_F_000              584 
_exptl_absorpt_coefficient_mu     4.366 
_exptl_absorpt_correction_type    multi-scan 
_exptl_absorpt_correction_T_min   0.6224 
_exptl_absorpt_correction_T_max   0.7215 
_exptl_absorpt_process_details    '(SADABS; Sheldrick, 1996)' 
 
_exptl_special_details 
; 
 ? 
; 
 
_diffrn_ambient_temperature       566(2) 
_diffrn_radiation_wavelength      1.54187 
_diffrn_radiation_type            CuK\a 
_diffrn_radiation_source          'fine-focus sealed tube' 
_diffrn_radiation_monochromator   graphite 
_diffrn_measurement_device_type   ? 
_diffrn_measurement_method        ? 
_diffrn_detector_area_resol_mean  ? 
_diffrn_standards_number          ? 
_diffrn_standards_interval_count  ? 
_diffrn_standards_interval_time   ? 
_diffrn_standards_decay_%         ? 
_diffrn_reflns_number             17245 
_diffrn_reflns_av_R_equivalents   0.0685 
_diffrn_reflns_av_sigmaI/netI     0.0622 
_diffrn_reflns_limit_h_min        -10 
_diffrn_reflns_limit_h_max        10 
_diffrn_reflns_limit_k_min        -11 
_diffrn_reflns_limit_k_max        11 
_diffrn_reflns_limit_l_min        -19 
_diffrn_reflns_limit_l_max        19 
_diffrn_reflns_theta_min          6.64 
_diffrn_reflns_theta_max          65.98 
_reflns_number_total              4620 
_reflns_number_gt                 3835 
_reflns_threshold_expression      >2sigma(I) 
 
_computing_data_collection        'Bruker APEX2'  
_computing_cell_refinement        'Bruker SAINT' 
_computing_data_reduction         'Bruker SAINT' 
_computing_structure_solution     'SHELXS-97 (Sheldrick, 1990)' 
_computing_structure_refinement   'SHELXL-97 (Sheldrick, 1997)' 
_computing_molecular_graphics     'Bruker SHELXTL' 
_computing_publication_material   'Bruker SHELXTL' 
 
_refine_special_details 
; 
 Refinement of F^2^ against ALL reflections.  The weighted R-factor wR and 
 goodness of fit S are based on F^2^, conventional R-factors R are based 
 on F, with F set to zero for negative F^2^. The threshold expression of 
 F^2^ > 2sigma(F^2^) is used only for calculating R-factors(gt) etc. and is 
 not relevant to the choice of reflections for refinement.  R-factors based 
 on F^2^ are statistically about twice as large as those based on F, and R- 
 factors based on ALL data will be even larger. 
; 
 
_refine_ls_structure_factor_coef  Fsqd  
_refine_ls_matrix_type            full 
_refine_ls_weighting_scheme       calc  
_refine_ls_weighting_details 
 'calc w=1/[\s^2^(Fo^2^)+(0.1603P)^2^+2.0495P] where P=(Fo^2^+2Fc^2^)/3' 
_atom_sites_solution_primary      direct 
_atom_sites_solution_secondary    difmap 
_atom_sites_solution_hydrogens    geom 
_refine_ls_hydrogen_treatment     mixed 
_refine_ls_extinction_method      SHELXL 
_refine_ls_extinction_coef        0.045(3) 
_refine_ls_extinction_expression 
 'Fc^*^=kFc[1+0.001xFc^2^\l^3^/sin(2\q)]^-1/4^' 
_refine_ls_number_reflns          4620 
_refine_ls_number_parameters      287 
_refine_ls_number_restraints      0 
_refine_ls_R_factor_all           0.0881 
_refine_ls_R_factor_gt            0.0716 
_refine_ls_wR_factor_ref          0.2677 
_refine_ls_wR_factor_gt           0.1961 
_refine_ls_goodness_of_fit_ref    1.153 
_refine_ls_restrained_S_all       1.153 
_refine_ls_shift/su_max           0.000 
_refine_ls_shift/su_mean          0.000 
 
loop_ 
 _atom_site_label 
 _atom_site_type_symbol 
 _atom_site_fract_x 
 _atom_site_fract_y 
 _atom_site_fract_z 
 _atom_site_U_iso_or_equiv 
 _atom_site_adp_type 
 _atom_site_occupancy 
 _atom_site_symmetry_multiplicity 
 _atom_site_calc_flag 
 _atom_site_refinement_flags 
 _atom_site_disorder_assembly 
 _atom_site_disorder_group 
Br1 Br 0.36099(8) 0.30588(9) 0.36910(4) 0.0705(4) Uani 1 1 d . . . 
Br2 Br 0.95273(10) 0.02681(9) 0.19473(6) 0.0787(4) Uani 1 1 d . . . 
Si3 Si 0.6602(2) 0.18112(18) 0.13089(10) 0.0545(5) Uani 1 1 d . . . 
N4 N 0.6115(7) 0.2313(6) 0.5133(3) 0.0607(13) Uani 1 1 d . . . 
C5 C 0.7073(7) 0.1721(6) 0.3062(4) 0.0516(14) Uani 1 1 d . . . 
C6 C 0.7516(8) 0.1422(6) 0.2250(4) 0.0560(15) Uani 1 1 d . . . 
C7 C 0.7998(7) 0.1372(6) 0.3773(4) 0.0528(14) Uani 1 1 d . . . 
O1 O 0.9044(8) -0.0811(5) 0.4229(5) 0.0916(18) Uani 1 1 d . . . 
C2 C 0.8010(10) -0.0117(7) 0.4003(5) 0.0690(19) Uani 1 1 d . . . 
H2 H 0.7107 -0.0539 0.3964 0.083 Uiso 1 1 calc R . . 
C3 C 0.9642(7) 0.1939(7) 0.3683(4) 0.0562(15) Uani 1 1 d . . . 
H3A H 0.9956 0.1770 0.4208 0.067 Uiso 1 1 calc R . . 
H3B H 1.0455 0.1455 0.3259 0.067 Uiso 1 1 calc R . . 
C8 C 0.5744(7) 0.2336(6) 0.3679(4) 0.0506(13) Uani 1 1 d . . . 
C9 C 0.9654(6) 0.3424(7) 0.3451(4) 0.0535(14) Uani 1 1 d . . . 
C10 C 1.0022(10) 0.3891(8) 0.2625(5) 0.072(2) Uani 1 1 d . . . 
H10 H 1.0243 0.3275 0.2206 0.087 Uiso 1 1 calc R . . 
C11 C 0.6487(7) 0.2085(6) 0.4324(4) 0.0495(13) Uani 1 1 d . . . 
C12 C 0.4654(9) 0.3120(7) 0.5573(4) 0.0643(17) Uani 1 1 d . . . 
H12A H 0.3673 0.2736 0.5535 0.077 Uiso 1 1 calc R . . 
H12B H 0.4637 0.4044 0.5343 0.077 Uiso 1 1 calc R . . 
C13 C 0.5089(10) 0.3345(8) 0.1483(5) 0.0702(19) Uani 1 1 d . . . 
H13 H 0.4333 0.3147 0.2023 0.084 Uiso 1 1 calc R . . 
C14 C 0.8328(10) 0.1990(8) 0.0336(5) 0.0714(19) Uani 1 1 d . . . 
H14 H 0.9012 0.1134 0.0307 0.086 Uiso 1 1 calc R . . 
C15 C 0.5467(9) 0.0327(8) 0.1199(5) 0.0721(19) Uani 1 1 d . . . 
H15 H 0.4984 0.0556 0.0722 0.087 Uiso 1 1 calc R . . 
C16 C 0.7133(10) 0.1811(9) 0.5722(5) 0.078(2) Uani 1 1 d . . . 
H16A H 0.8282 0.1872 0.5462 0.094 Uiso 1 1 calc R . . 
H16B H 0.6952 0.0883 0.5916 0.094 Uiso 1 1 calc R . . 
C17 C 1.0069(12) 0.5236(9) 0.2411(6) 0.088(3) Uani 1 1 d . . . 
H17 H 1.0337 0.5517 0.1848 0.106 Uiso 1 1 calc R . . 
C18 C 0.9340(8) 0.4385(8) 0.4056(5) 0.0630(17) Uani 1 1 d . . . 
H18 H 0.9100 0.4108 0.4620 0.076 Uiso 1 1 calc R . . 
C19 C 0.9731(10) 0.6185(9) 0.3003(7) 0.083(2) Uani 1 1 d . . . 
H19 H 0.9739 0.7103 0.2850 0.100 Uiso 1 1 calc R . . 
C1A C 0.4788(11) 0.3065(12) 0.6470(5) 0.092(3) Uani 1 1 d . . . 
H1AA H 0.4397 0.3925 0.6721 0.110 Uiso 1 1 calc R . . 
H1AB H 0.4158 0.2366 0.6800 0.110 Uiso 1 1 calc R . . 
C1B C 0.5811(15) 0.4618(9) 0.1602(7) 0.105(3) Uani 1 1 d . . . 
H1BA H 0.6374 0.4455 0.2040 0.157 Uiso 1 1 calc R . . 
H1BB H 0.4957 0.5327 0.1752 0.157 Uiso 1 1 calc R . . 
H1BC H 0.6563 0.4881 0.1091 0.157 Uiso 1 1 calc R . . 
C1C C 0.6546(15) -0.1000(9) 0.1009(9) 0.112(4) Uani 1 1 d . . . 
H1CA H 0.7373 -0.0875 0.0501 0.168 Uiso 1 1 calc R . . 
H1CB H 0.5889 -0.1697 0.0946 0.168 Uiso 1 1 calc R . . 
H1CC H 0.7048 -0.1258 0.1462 0.168 Uiso 1 1 calc R . . 
C1D C 0.4048(13) 0.0145(12) 0.1973(7) 0.104(3) Uani 1 1 d . . . 
H1DA H 0.4456 0.0053 0.2467 0.156 Uiso 1 1 calc R . . 
H1DB H 0.3531 -0.0651 0.1929 0.156 Uiso 1 1 calc R . . 
H1DC H 0.3271 0.0919 0.2008 0.156 Uiso 1 1 calc R . . 
C20 C 0.7727(13) 0.2140(11) -0.0469(5) 0.095(3) Uani 1 1 d . . . 
H20A H 0.7226 0.1341 -0.0526 0.143 Uiso 1 1 calc R . . 
H20B H 0.8634 0.2261 -0.0942 0.143 Uiso 1 1 calc R . . 
H20C H 0.6947 0.2911 -0.0443 0.143 Uiso 1 1 calc R . . 
C1E C 0.6545(14) 0.2754(11) 0.6424(6) 0.097(3) Uani 1 1 d . . . 
H1EA H 0.6707 0.2324 0.6946 0.116 Uiso 1 1 calc R . . 
H1EB H 0.7114 0.3571 0.6306 0.116 Uiso 1 1 calc R . . 
C1 C 0.9382(10) 0.5747(8) 0.3825(6) 0.076(2) Uani 1 1 d . . . 
H1 H 0.9168 0.6375 0.4237 0.092 Uiso 1 1 calc R . . 
C1F C 0.9449(14) 0.3094(13) 0.0353(7) 0.116(4) Uani 1 1 d . . . 
H1FA H 0.8854 0.3964 0.0345 0.173 Uiso 1 1 calc R . . 
H1FB H 1.0356 0.3043 -0.0129 0.173 Uiso 1 1 calc R . . 
H1FC H 0.9838 0.2967 0.0852 0.173 Uiso 1 1 calc R . . 
C1G C 0.4021(12) 0.3553(12) 0.0858(6) 0.096(3) Uani 1 1 d . . . 
H1GA H 0.4687 0.3752 0.0308 0.145 Uiso 1 1 calc R . . 
H1GB H 0.3212 0.4292 0.1018 0.145 Uiso 1 1 calc R . . 
H1GC H 0.3494 0.2745 0.0854 0.145 Uiso 1 1 calc R . . 
 
loop_ 
 _atom_site_aniso_label 
 _atom_site_aniso_U_11 
 _atom_site_aniso_U_22 
 _atom_site_aniso_U_33 
 _atom_site_aniso_U_23 
 _atom_site_aniso_U_13 
 _atom_site_aniso_U_12 
Br1 0.0386(5) 0.1103(8) 0.0605(5) -0.0017(4) -0.0144(3) 0.0080(4) 
Br2 0.0624(6) 0.0831(7) 0.0930(7) -0.0321(5) -0.0265(4) 0.0210(4) 
Si3 0.0533(10) 0.0571(10) 0.0530(10) -0.0058(7) -0.0117(7) -0.0059(7) 
N4 0.057(3) 0.073(3) 0.055(3) 0.007(2) -0.020(2) -0.009(3) 
C5 0.041(3) 0.054(3) 0.066(4) -0.003(3) -0.021(3) -0.013(2) 
C6 0.050(3) 0.057(4) 0.063(4) -0.005(3) -0.017(3) -0.010(3) 
C7 0.043(3) 0.054(3) 0.067(4) -0.002(3) -0.022(3) -0.009(2) 
O1 0.099(4) 0.054(3) 0.135(5) 0.001(3) -0.065(4) 0.017(3) 
C2 0.071(5) 0.053(4) 0.090(5) -0.002(3) -0.034(4) -0.006(3) 
C3 0.038(3) 0.060(4) 0.073(4) -0.013(3) -0.017(3) -0.002(3) 
C8 0.038(3) 0.059(3) 0.057(3) -0.002(3) -0.015(2) -0.009(2) 
C9 0.026(3) 0.063(4) 0.074(4) -0.007(3) -0.013(2) -0.011(2) 
C10 0.075(5) 0.067(4) 0.073(4) -0.006(3) -0.006(4) -0.022(4) 
C11 0.039(3) 0.054(3) 0.057(3) 0.006(3) -0.013(2) -0.014(2) 
C12 0.065(4) 0.065(4) 0.059(4) -0.002(3) -0.007(3) -0.010(3) 
C13 0.080(5) 0.074(5) 0.055(4) 0.002(3) -0.019(3) 0.007(4) 
C14 0.069(5) 0.071(4) 0.067(4) -0.010(3) -0.002(3) -0.004(4) 
C15 0.067(4) 0.083(5) 0.074(4) -0.008(4) -0.026(4) -0.020(4) 
C16 0.079(5) 0.095(5) 0.068(4) 0.018(4) -0.040(4) -0.002(4) 
C17 0.094(6) 0.085(6) 0.084(5) 0.009(4) -0.012(5) -0.034(5) 
C18 0.049(3) 0.076(4) 0.070(4) -0.017(3) -0.019(3) -0.011(3) 
C19 0.069(5) 0.066(5) 0.117(7) 0.003(5) -0.025(5) -0.019(4) 
C1A 0.081(6) 0.130(8) 0.071(5) -0.023(5) -0.020(4) -0.024(5) 
C1B 0.135(9) 0.059(5) 0.123(8) -0.014(5) -0.048(7) 0.026(5) 
C1C 0.127(9) 0.067(5) 0.158(10) -0.021(6) -0.059(8) -0.015(5) 
C1D 0.095(7) 0.127(8) 0.102(7) 0.017(6) -0.035(5) -0.052(6) 
C20 0.107(7) 0.114(7) 0.055(4) -0.013(4) -0.001(4) -0.003(6) 
C1E 0.120(8) 0.117(7) 0.069(5) 0.002(5) -0.041(5) -0.038(6) 
C1 0.064(4) 0.062(4) 0.108(6) -0.032(4) -0.024(4) -0.002(3) 
C1F 0.114(8) 0.125(9) 0.098(7) -0.016(6) 0.014(6) -0.058(7) 
C1G 0.093(6) 0.123(8) 0.069(5) 0.000(5) -0.026(4) 0.022(6) 
 
_geom_special_details 
; 
 All esds (except the esd in the dihedral angle between two l.s. planes) 
 are estimated using the full covariance matrix.  The cell esds are taken 
 into account individually in the estimation of esds in distances, angles 
 and torsion angles; correlations between esds in cell parameters are only 
 used when they are defined by crystal symmetry.  An approximate (isotropic) 
 treatment of cell esds is used for estimating esds involving l.s. planes. 
; 
 
loop_ 
 _geom_bond_atom_site_label_1 
 _geom_bond_atom_site_label_2 
 _geom_bond_distance 
 _geom_bond_site_symmetry_2 
 _geom_bond_publ_flag 
Br1 C8 1.882(6) . ? 
Br2 C6 1.940(7) . ? 
Si3 C13 1.887(8) . ? 
Si3 C15 1.887(7) . ? 
Si3 C14 1.896(7) . ? 
Si3 C6 1.907(7) . ? 
N4 C11 1.325(8) . ? 
N4 C12 1.468(9) . ? 
N4 C16 1.489(9) . ? 
C5 C6 1.347(9) . ? 
C5 C8 1.437(9) . ? 
C5 C7 1.573(9) . ? 
C7 C2 1.503(9) . ? 
C7 C11 1.520(9) . ? 
C7 C3 1.530(8) . ? 
O1 C2 1.183(9) . ? 
C2 H2 0.9300 . ? 
C3 C9 1.500(9) . ? 
C3 H3A 0.9700 . ? 
C3 H3B 0.9700 . ? 
C8 C11 1.368(9) . ? 
C9 C10 1.378(10) . ? 
C9 C18 1.393(9) . ? 
C10 C17 1.362(12) . ? 
C10 H10 0.9300 . ? 
C12 C1A 1.512(11) . ? 
C12 H12A 0.9700 . ? 
C12 H12B 0.9700 . ? 
C13 C1B 1.508(13) . ? 
C13 C1G 1.531(12) . ? 
C13 H13 0.9800 . ? 
C14 C1F 1.531(12) . ? 
C14 C20 1.535(12) . ? 
C14 H14 0.9800 . ? 
C15 C1C 1.537(13) . ? 
C15 C1D 1.536(13) . ? 
C15 H15 0.9800 . ? 
C16 C1E 1.501(14) . ? 
C16 H16A 0.9700 . ? 
C16 H16B 0.9700 . ? 
C17 C19 1.368(14) . ? 
C17 H17 0.9300 . ? 
C18 C1 1.384(11) . ? 
C18 H18 0.9300 . ? 
C19 C1 1.364(13) . ? 
C19 H19 0.9300 . ? 
C1A C1E 1.481(14) . ? 
C1A H1AA 0.9700 . ? 
C1A H1AB 0.9700 . ? 
C1B H1BA 0.9600 . ? 
C1B H1BB 0.9600 . ? 
C1B H1BC 0.9600 . ? 
C1C H1CA 0.9600 . ? 
C1C H1CB 0.9600 . ? 
C1C H1CC 0.9600 . ? 
C1D H1DA 0.9600 . ? 
C1D H1DB 0.9600 . ? 
C1D H1DC 0.9600 . ? 
C20 H20A 0.9600 . ? 
C20 H20B 0.9600 . ? 
C20 H20C 0.9600 . ? 
C1E H1EA 0.9700 . ? 
C1E H1EB 0.9700 . ? 
C1 H1 0.9300 . ? 
C1F H1FA 0.9600 . ? 
C1F H1FB 0.9600 . ? 
C1F H1FC 0.9600 . ? 
C1G H1GA 0.9600 . ? 
C1G H1GB 0.9600 . ? 
C1G H1GC 0.9600 . ? 
 
loop_ 
 _geom_angle_atom_site_label_1 
 _geom_angle_atom_site_label_2 
 _geom_angle_atom_site_label_3 
 _geom_angle 
 _geom_angle_site_symmetry_1 
 _geom_angle_site_symmetry_3 
 _geom_angle_publ_flag 
C13 Si3 C15 107.7(4) . . ? 
C13 Si3 C14 113.6(4) . . ? 
C15 Si3 C14 108.4(4) . . ? 
C13 Si3 C6 110.5(3) . . ? 
C15 Si3 C6 108.1(3) . . ? 
C14 Si3 C6 108.4(3) . . ? 
C11 N4 C12 124.8(6) . . ? 
C11 N4 C16 125.0(6) . . ? 
C12 N4 C16 110.2(6) . . ? 
C6 C5 C8 141.9(6) . . ? 
C6 C5 C7 129.9(6) . . ? 
C8 C5 C7 88.1(5) . . ? 
C5 C6 Si3 135.4(5) . . ? 
C5 C6 Br2 114.0(5) . . ? 
Si3 C6 Br2 110.6(3) . . ? 
C2 C7 C11 108.6(5) . . ? 
C2 C7 C3 113.5(6) . . ? 
C11 C7 C3 118.5(5) . . ? 
C2 C7 C5 109.7(5) . . ? 
C11 C7 C5 84.0(4) . . ? 
C3 C7 C5 118.9(5) . . ? 
O1 C2 C7 127.1(7) . . ? 
O1 C2 H2 116.5 . . ? 
C7 C2 H2 116.5 . . ? 
C9 C3 C7 114.3(5) . . ? 
C9 C3 H3A 108.7 . . ? 
C7 C3 H3A 108.7 . . ? 
C9 C3 H3B 108.7 . . ? 
C7 C3 H3B 108.7 . . ? 
H3A C3 H3B 107.6 . . ? 
C11 C8 C5 95.0(5) . . ? 
C11 C8 Br1 129.8(5) . . ? 
C5 C8 Br1 134.8(5) . . ? 
C10 C9 C18 117.2(7) . . ? 
C10 C9 C3 121.1(6) . . ? 
C18 C9 C3 121.7(6) . . ? 
C17 C10 C9 121.3(8) . . ? 
C17 C10 H10 119.3 . . ? 
C9 C10 H10 119.3 . . ? 
N4 C11 C8 136.4(6) . . ? 
N4 C11 C7 130.7(6) . . ? 
C8 C11 C7 92.9(5) . . ? 
N4 C12 C1A 104.3(7) . . ? 
N4 C12 H12A 110.9 . . ? 
C1A C12 H12A 110.9 . . ? 
N4 C12 H12B 110.9 . . ? 
C1A C12 H12B 110.9 . . ? 
H12A C12 H12B 108.9 . . ? 
C1B C13 C1G 112.9(8) . . ? 
C1B C13 Si3 114.0(6) . . ? 
C1G C13 Si3 114.2(6) . . ? 
C1B C13 H13 104.8 . . ? 
C1G C13 H13 104.8 . . ? 
Si3 C13 H13 104.8 . . ? 
C1F C14 C20 110.7(8) . . ? 
C1F C14 Si3 115.0(6) . . ? 
C20 C14 Si3 112.4(6) . . ? 
C1F C14 H14 106.0 . . ? 
C20 C14 H14 106.0 . . ? 
Si3 C14 H14 106.0 . . ? 
C1C C15 C1D 111.2(9) . . ? 
C1C C15 Si3 114.4(6) . . ? 
C1D C15 Si3 110.3(6) . . ? 
C1C C15 H15 106.8 . . ? 
C1D C15 H15 106.8 . . ? 
Si3 C15 H15 106.8 . . ? 
N4 C16 C1E 102.6(7) . . ? 
N4 C16 H16A 111.2 . . ? 
C1E C16 H16A 111.2 . . ? 
N4 C16 H16B 111.2 . . ? 
C1E C16 H16B 111.2 . . ? 
H16A C16 H16B 109.2 . . ? 
C10 C17 C19 121.7(9) . . ? 
C10 C17 H17 119.1 . . ? 
C19 C17 H17 119.1 . . ? 
C1 C18 C9 120.6(7) . . ? 
C1 C18 H18 119.7 . . ? 
C9 C18 H18 119.7 . . ? 
C1 C19 C17 118.1(8) . . ? 
C1 C19 H19 121.0 . . ? 
C17 C19 H19 121.0 . . ? 
C1E C1A C12 105.2(7) . . ? 
C1E C1A H1AA 110.7 . . ? 
C12 C1A H1AA 110.7 . . ? 
C1E C1A H1AB 110.7 . . ? 
C12 C1A H1AB 110.7 . . ? 
H1AA C1A H1AB 108.8 . . ? 
C13 C1B H1BA 109.5 . . ? 
C13 C1B H1BB 109.5 . . ? 
H1BA C1B H1BB 109.5 . . ? 
C13 C1B H1BC 109.5 . . ? 
H1BA C1B H1BC 109.5 . . ? 
H1BB C1B H1BC 109.5 . . ? 
C15 C1C H1CA 109.5 . . ? 
C15 C1C H1CB 109.5 . . ? 
H1CA C1C H1CB 109.5 . . ? 
C15 C1C H1CC 109.5 . . ? 
H1CA C1C H1CC 109.5 . . ? 
H1CB C1C H1CC 109.5 . . ? 
C15 C1D H1DA 109.5 . . ? 
C15 C1D H1DB 109.5 . . ? 
H1DA C1D H1DB 109.5 . . ? 
C15 C1D H1DC 109.5 . . ? 
H1DA C1D H1DC 109.5 . . ? 
H1DB C1D H1DC 109.5 . . ? 
C14 C20 H20A 109.5 . . ? 
C14 C20 H20B 109.5 . . ? 
H20A C20 H20B 109.5 . . ? 
C14 C20 H20C 109.5 . . ? 
H20A C20 H20C 109.5 . . ? 
H20B C20 H20C 109.5 . . ? 
C1A C1E C16 104.5(7) . . ? 
C1A C1E H1EA 110.9 . . ? 
C16 C1E H1EA 110.9 . . ? 
C1A C1E H1EB 110.9 . . ? 
C16 C1E H1EB 110.9 . . ? 
H1EA C1E H1EB 108.9 . . ? 
C19 C1 C18 121.1(7) . . ? 
C19 C1 H1 119.4 . . ? 
C18 C1 H1 119.4 . . ? 
C14 C1F H1FA 109.5 . . ? 
C14 C1F H1FB 109.5 . . ? 
H1FA C1F H1FB 109.5 . . ? 
C14 C1F H1FC 109.5 . . ? 
H1FA C1F H1FC 109.5 . . ? 
H1FB C1F H1FC 109.5 . . ? 
C13 C1G H1GA 109.5 . . ? 
C13 C1G H1GB 109.5 . . ? 
H1GA C1G H1GB 109.5 . . ? 
C13 C1G H1GC 109.5 . . ? 
H1GA C1G H1GC 109.5 . . ? 
H1GB C1G H1GC 109.5 . . ? 
 
loop_ 
 _geom_torsion_atom_site_label_1 
 _geom_torsion_atom_site_label_2 
 _geom_torsion_atom_site_label_3 
 _geom_torsion_atom_site_label_4 
 _geom_torsion 
 _geom_torsion_site_symmetry_1 
 _geom_torsion_site_symmetry_2 
 _geom_torsion_site_symmetry_3 
 _geom_torsion_site_symmetry_4 
 _geom_torsion_publ_flag 
C8 C5 C6 Si3 7.0(13) . . . . ? 
C7 C5 C6 Si3 -177.3(5) . . . . ? 
C8 C5 C6 Br2 -170.5(7) . . . . ? 
C7 C5 C6 Br2 5.2(8) . . . . ? 
C13 Si3 C6 C5 21.2(8) . . . . ? 
C15 Si3 C6 C5 -96.4(7) . . . . ? 
C14 Si3 C6 C5 146.3(6) . . . . ? 
C13 Si3 C6 Br2 -161.3(3) . . . . ? 
C15 Si3 C6 Br2 81.1(4) . . . . ? 
C14 Si3 C6 Br2 -36.2(4) . . . . ? 
C6 C5 C7 C2 -70.6(8) . . . . ? 
C8 C5 C7 C2 106.8(6) . . . . ? 
C6 C5 C7 C11 -178.2(6) . . . . ? 
C8 C5 C7 C11 -0.8(4) . . . . ? 
C6 C5 C7 C3 62.5(9) . . . . ? 
C8 C5 C7 C3 -120.2(6) . . . . ? 
C11 C7 C2 O1 -122.5(9) . . . . ? 
C3 C7 C2 O1 11.5(12) . . . . ? 
C5 C7 C2 O1 147.3(9) . . . . ? 
C2 C7 C3 C9 179.9(6) . . . . ? 
C11 C7 C3 C9 -51.0(8) . . . . ? 
C5 C7 C3 C9 48.4(8) . . . . ? 
C6 C5 C8 C11 177.7(8) . . . . ? 
C7 C5 C8 C11 0.9(5) . . . . ? 
C6 C5 C8 Br1 4.4(13) . . . . ? 
C7 C5 C8 Br1 -172.4(5) . . . . ? 
C7 C3 C9 C10 -89.4(8) . . . . ? 
C7 C3 C9 C18 92.4(7) . . . . ? 
C18 C9 C10 C17 -0.3(11) . . . . ? 
C3 C9 C10 C17 -178.6(7) . . . . ? 
C12 N4 C11 C8 -6.9(11) . . . . ? 
C16 N4 C11 C8 174.4(7) . . . . ? 
C12 N4 C11 C7 174.7(6) . . . . ? 
C16 N4 C11 C7 -4.0(11) . . . . ? 
C5 C8 C11 N4 -179.8(7) . . . . ? 
Br1 C8 C11 N4 -6.0(11) . . . . ? 
C5 C8 C11 C7 -1.0(5) . . . . ? 
Br1 C8 C11 C7 172.8(5) . . . . ? 
C2 C7 C11 N4 71.0(8) . . . . ? 
C3 C7 C11 N4 -60.4(9) . . . . ? 
C5 C7 C11 N4 179.8(6) . . . . ? 
C2 C7 C11 C8 -107.9(6) . . . . ? 
C3 C7 C11 C8 120.6(6) . . . . ? 
C5 C7 C11 C8 0.9(4) . . . . ? 
C11 N4 C12 C1A 179.6(7) . . . . ? 
C16 N4 C12 C1A -1.5(8) . . . . ? 
C15 Si3 C13 C1B 178.7(7) . . . . ? 
C14 Si3 C13 C1B -61.2(7) . . . . ? 
C6 Si3 C13 C1B 60.9(7) . . . . ? 
C15 Si3 C13 C1G -49.3(7) . . . . ? 
C14 Si3 C13 C1G 70.7(8) . . . . ? 
C6 Si3 C13 C1G -167.1(6) . . . . ? 
C13 Si3 C14 C1F 64.4(9) . . . . ? 
C15 Si3 C14 C1F -175.9(8) . . . . ? 
C6 Si3 C14 C1F -58.9(9) . . . . ? 
C13 Si3 C14 C20 -63.5(7) . . . . ? 
C15 Si3 C14 C20 56.2(7) . . . . ? 
C6 Si3 C14 C20 173.3(6) . . . . ? 
C13 Si3 C15 C1C 177.2(7) . . . . ? 
C14 Si3 C15 C1C 53.9(8) . . . . ? 
C6 Si3 C15 C1C -63.4(8) . . . . ? 
C13 Si3 C15 C1D -56.5(8) . . . . ? 
C14 Si3 C15 C1D -179.8(7) . . . . ? 
C6 Si3 C15 C1D 62.9(7) . . . . ? 
C11 N4 C16 C1E 158.9(7) . . . . ? 
C12 N4 C16 C1E -20.0(8) . . . . ? 
C9 C10 C17 C19 -1.0(14) . . . . ? 
C10 C9 C18 C1 0.8(10) . . . . ? 
C3 C9 C18 C1 179.1(6) . . . . ? 
C10 C17 C19 C1 1.7(14) . . . . ? 
N4 C12 C1A C1E 23.0(9) . . . . ? 
C12 C1A C1E C16 -35.9(10) . . . . ? 
N4 C16 C1E C1A 33.9(9) . . . . ? 
C17 C19 C1 C18 -1.2(13) . . . . ? 
C9 C18 C1 C19 0.0(11) . . . . ? 
 
_diffrn_measured_fraction_theta_max    0.983 
_diffrn_reflns_theta_full              65.98 
_diffrn_measured_fraction_theta_full   0.983 
_refine_diff_density_max    0.810 
_refine_diff_density_min   -1.764 
_refine_diff_density_rms    0.166 
