# Supplementary material for: Synthesis of tetrasubstituted 1-silyloxy-3-aminobutadienes and chemistry beyond Diels–Alder reactions
Source: Nat Commun. 2015 Apr 21;6:6913. doi: 10.1038/ncomms7913 (PMC4411301; doi:10.1038/ncomms7913)
Supplement: Supplementary Data 2 — X-ray CIF files of compounds 4a. CCDC 1030998 [file ncomms7913-s3.cif]

 
data_shelx
 
_audit_creation_method            SHELXL-2013
_chemical_name_systematic
;
 ?
;
_chemical_name_common             ?
_chemical_melting_point           ?
_chemical_formula_moiety          ?
_chemical_formula_sum
 'C26 H39 N O Si' 
_chemical_formula_weight          409.67

loop_
 _atom_type_symbol
 _atom_type_description
 _atom_type_scat_dispersion_real
 _atom_type_scat_dispersion_imag
 _atom_type_scat_source
 'C'  'C'   0.0181   0.0091
 'International Tables Vol C Tables 4.2.6.8 and 6.1.1.4'
 'H'  'H'   0.0000   0.0000
 'International Tables Vol C Tables 4.2.6.8 and 6.1.1.4'
 'N'  'N'   0.0311   0.0180
 'International Tables Vol C Tables 4.2.6.8 and 6.1.1.4'
 'O'  'O'   0.0492   0.0322
 'International Tables Vol C Tables 4.2.6.8 and 6.1.1.4'
 'Si'  'Si'   0.2541   0.3302
 'International Tables Vol C Tables 4.2.6.8 and 6.1.1.4'
 
_space_group_crystal_system       monoclinic
_space_group_IT_number            14
_space_group_name_H-M_alt         'P 21/c'
_space_group_name_Hall            '-P 2ybc'
 
_shelx_space_group_comment
;
The symmetry employed for this shelxl refinement is uniquely defined
by the following loop, which should always be used as a source of
symmetry information in preference to the above space-group names.
They are only intended as comments.
;
 
loop_
 _space_group_symop_operation_xyz
 'x, y, z'
 '-x, y+1/2, -z+1/2'
 '-x, -y, -z'
 'x, -y-1/2, z-1/2'
 
_cell_length_a                    14.2427(10)
_cell_length_b                    14.0437(5)
_cell_length_c                    13.5442(3)
_cell_angle_alpha                 90
_cell_angle_beta                  111.769(8)
_cell_angle_gamma                 90
_cell_volume                      2515.9(2)
_cell_formula_units_Z             4
_cell_measurement_temperature     293(2)
_cell_measurement_reflns_used     9058 
_cell_measurement_theta_min       6.60 
_cell_measurement_theta_max       68.20 
 
_exptl_crystal_description        platelet 
_exptl_crystal_colour             colorless 
_exptl_crystal_density_meas       ? 
_exptl_crystal_density_method     ?              
_exptl_crystal_density_diffrn     1.082          
_exptl_crystal_F_000              896
_exptl_transmission_factor_min    ?                                             
_exptl_transmission_factor_max    ?                                             
_exptl_crystal_size_max           0.30 
_exptl_crystal_size_mid           0.20 
_exptl_crystal_size_min           0.10 
_exptl_absorpt_coefficient_mu     0.924
_shelx_estimated_absorpt_T_min    ? 
_shelx_estimated_absorpt_T_max    ? 
_exptl_absorpt_correction_type    multi-scan 
_exptl_absorpt_correction_T_min   0.667 
_exptl_absorpt_correction_T_max   0.912 
_exptl_absorpt_process_details    'Jacobson, R. (1998) Private communication' 
 
_exptl_special_details
;
 ?
;
 
_diffrn_ambient_temperature       293(2)
_diffrn_radiation_wavelength      1.54178
_diffrn_radiation_type            CuK\a
_diffrn_source                    ?                       
_diffrn_measurement_device_type   'Rigaku Saturn944+ CCD' 
_diffrn_measurement_method        \w 
_diffrn_detector_area_resol_mean  ? 
_diffrn_reflns_number             15460
_diffrn_reflns_av_unetI/netI      0.0586
_diffrn_reflns_av_R_equivalents   0.0588
_diffrn_reflns_limit_h_min        -17
_diffrn_reflns_limit_h_max        13
_diffrn_reflns_limit_k_min        -16
_diffrn_reflns_limit_k_max        13
_diffrn_reflns_limit_l_min        -16
_diffrn_reflns_limit_l_max        16
_diffrn_reflns_theta_min          6.578
_diffrn_reflns_theta_max          68.227
_diffrn_reflns_theta_full         67.679
_diffrn_measured_fraction_theta_max   0.972
_diffrn_measured_fraction_theta_full  0.976
_diffrn_reflns_Laue_measured_fraction_max    0.972
_diffrn_reflns_Laue_measured_fraction_full   0.976
_diffrn_reflns_point_group_measured_fraction_max   0.972
_diffrn_reflns_point_group_measured_fraction_full  0.976
_reflns_number_total              4482
_reflns_number_gt                 3014
_reflns_threshold_expression      'I > 2\s(I)'
_reflns_Friedel_coverage          0.000
_reflns_Friedel_fraction_max      .
_reflns_Friedel_fraction_full     .
 
_reflns_special_details
;
 Reflections were merged by SHELXL according to the crystal
 class for the calculation of statistics and refinement.
 
 _reflns_Friedel_fraction is defined as the number of unique
 Friedel pairs measured divided by the number that would be
 possible theoretically, ignoring centric projections and
 systematic absences.
;
 
_computing_data_collection        'CrystalClear-SM 2.0 r4 (Rigaku, 2009)'
_computing_cell_refinement        'CrystalClear-SM Auto 2.0 r4'
_computing_data_reduction         'CrystalClear-SM Auto 2.0 r4'
_computing_structure_solution     'SHELXS97 (Sheldrick, 1997)'
_computing_structure_refinement   'SHELXL-2013 (Sheldrick, 2013)'
_computing_molecular_graphics     'CrystalStructure 4.0'
_computing_publication_material   'CrystalStructure 4.0 (Rigaku, 2009)'
 
_refine_special_details
;
 ?
;
_refine_ls_structure_factor_coef  Fsqd
_refine_ls_matrix_type            full
_refine_ls_weighting_scheme       calc
_refine_ls_weighting_details
;
 w=1/[\s^2^(Fo^2^)+(0.0951P)^2^+0.5831P]
 where P=(Fo^2^+2Fc^2^)/3
;
_atom_sites_solution_primary      ?
_atom_sites_solution_secondary    ?
_atom_sites_solution_hydrogens    geom
_refine_ls_hydrogen_treatment     constr
_refine_ls_extinction_method      SHELXL
_refine_ls_extinction_coef        0.0068(8)
_refine_ls_extinction_expression
 'Fc^*^=kFc[1+0.001xFc^2^\l^3^/sin(2\q)]^-1/4^'
_refine_ls_number_reflns          4482
_refine_ls_number_parameters      269
_refine_ls_number_restraints      0
_refine_ls_R_factor_all           0.0797
_refine_ls_R_factor_gt            0.0575
_refine_ls_wR_factor_ref          0.1852
_refine_ls_wR_factor_gt           0.1630
_refine_ls_goodness_of_fit_ref    1.058
_refine_ls_restrained_S_all       1.058
_refine_ls_shift/su_max           0.000
_refine_ls_shift/su_mean          0.000
 
loop_
 _atom_site_label
 _atom_site_type_symbol
 _atom_site_fract_x
 _atom_site_fract_y
 _atom_site_fract_z
 _atom_site_U_iso_or_equiv
 _atom_site_adp_type
 _atom_site_occupancy
 _atom_site_site_symmetry_order  
 _atom_site_calc_flag
 _atom_site_refinement_flags_posn
 _atom_site_refinement_flags_adp
 _atom_site_refinement_flags_occupancy
 _atom_site_disorder_assembly
 _atom_site_disorder_group
Si1 Si 0.13913(5) 0.25116(5) 0.02348(5) 0.0509(3) Uani 1 1 d . . . . .
O1 O 0.38986(13) 0.17603(14) 0.36515(13) 0.0614(5) Uani 1 1 d . . . . .
N1 N 0.57256(14) 0.37590(15) 0.21580(14) 0.0488(5) Uani 1 1 d . . . . .
C1 C 0.1178(3) 0.0527(3) -0.0312(3) 0.1035(13) Uani 1 1 d . . . . .
H1A H 0.1158 0.0056 -0.0832 0.155 Uiso 1 1 calc R U . . .
H1B H 0.0533 0.0555 -0.0240 0.155 Uiso 1 1 calc R U . . .
H1C H 0.1690 0.0361 0.0360 0.155 Uiso 1 1 calc R U . . .
C2 C 0.1424(2) 0.1503(2) -0.0668(2) 0.0648(8) Uani 1 1 d . . . . .
H2 H 0.0903 0.1635 -0.1367 0.078 Uiso 1 1 calc R U . . .
C3 C 0.24229(18) 0.23158(19) 0.15580(19) 0.0501(6) Uani 1 1 d . . . . .
H3 H 0.2223 0.1963 0.2027 0.060 Uiso 1 1 calc R U . . .
C4 C 0.33900(18) 0.25841(17) 0.19595(18) 0.0466(6) Uani 1 1 d . . . . .
C5 C 0.41202(18) 0.22789(18) 0.30294(18) 0.0478(6) Uani 1 1 d . . . . .
C6 C 0.50865(17) 0.26903(18) 0.32000(18) 0.0467(6) Uani 1 1 d . . . . .
C7 C 0.59677(19) 0.24565(19) 0.4202(2) 0.0558(7) Uani 1 1 d . . . . .
H7A H 0.6580 0.2481 0.4048 0.067 Uiso 1 1 calc R U . . .
H7B H 0.5890 0.1806 0.4401 0.067 Uiso 1 1 calc R U . . .
C8 C 0.6111(2) 0.3092(2) 0.51491(19) 0.0607(8) Uani 1 1 d . . . . .
C9 C 0.5329(3) 0.3570(3) 0.5276(3) 0.0865(10) Uani 1 1 d . . . . .
H9 H 0.4690 0.3537 0.4742 0.104 Uiso 1 1 calc R U . . .
C10 C 0.5459(4) 0.4104(3) 0.6180(3) 0.1127(14) Uani 1 1 d . . . . .
H10 H 0.4910 0.4413 0.6250 0.135 Uiso 1 1 calc R U . . .
C11 C 0.6388(5) 0.4175(4) 0.6960(3) 0.1204(17) Uani 1 1 d . . . . .
H11 H 0.6480 0.4534 0.7566 0.144 Uiso 1 1 calc R U . . .
C12 C 0.2432(3) 0.1450(3) -0.0818(3) 0.0955(11) Uani 1 1 d . . . . .
H12A H 0.2958 0.1288 -0.0155 0.143 Uiso 1 1 calc R U . . .
H12B H 0.2578 0.2057 -0.1055 0.143 Uiso 1 1 calc R U . . .
H12C H 0.2395 0.0974 -0.1339 0.143 Uiso 1 1 calc R U . . .
C13 C 0.50242(17) 0.32340(17) 0.23267(17) 0.0445(6) Uani 1 1 d . . . . .
C14 C 0.55465(19) 0.43159(19) 0.11814(19) 0.0536(6) Uani 1 1 d . . . . .
H14A H 0.5165 0.4889 0.1174 0.064 Uiso 1 1 calc R U . . .
H14B H 0.5183 0.3942 0.0553 0.064 Uiso 1 1 calc R U . . .
C15 C 0.6599(2) 0.4554(2) 0.1236(2) 0.0599(7) Uani 1 1 d . . . . .
H15A H 0.6603 0.5143 0.0863 0.072 Uiso 1 1 calc R U . . .
H15B H 0.6872 0.4047 0.0937 0.072 Uiso 1 1 calc R U . . .
C16 C 0.7189(2) 0.4657(2) 0.2423(2) 0.0690(8) Uani 1 1 d . . . . .
H16A H 0.7908 0.4577 0.2591 0.083 Uiso 1 1 calc R U . . .
H16B H 0.7072 0.5275 0.2676 0.083 Uiso 1 1 calc R U . . .
C17 C 0.67770(18) 0.3869(2) 0.2904(2) 0.0597(7) Uani 1 1 d . . . . .
H17A H 0.7156 0.3285 0.2957 0.072 Uiso 1 1 calc R U . . .
H17B H 0.6802 0.4045 0.3606 0.072 Uiso 1 1 calc R U . . .
C18 C 0.39770(17) 0.32008(18) 0.14791(17) 0.0480(6) Uani 1 1 d . . . . .
H18A H 0.3989 0.2921 0.0829 0.058 Uiso 1 1 calc R U . . .
H18B H 0.3686 0.3834 0.1325 0.058 Uiso 1 1 calc R U . . .
C19 C 0.7174(4) 0.3722(4) 0.6850(3) 0.1157(17) Uani 1 1 d . . . . .
H19 H 0.7811 0.3776 0.7383 0.139 Uiso 1 1 calc R U . . .
C20 C 0.7059(3) 0.3174(3) 0.5955(3) 0.0922(12) Uani 1 1 d . . . . .
H20 H 0.7613 0.2865 0.5897 0.111 Uiso 1 1 calc R U . . .
C21 C 0.1580(2) 0.3679(2) -0.0356(2) 0.0601(7) Uani 1 1 d . . . . .
H21 H 0.2237 0.3629 -0.0429 0.072 Uiso 1 1 calc R U . . .
C22 C 0.1659(3) 0.4544(2) 0.0363(3) 0.0821(10) Uani 1 1 d . . . . .
H22A H 0.1953 0.5069 0.0124 0.123 Uiso 1 1 calc R U . . .
H22B H 0.2078 0.4387 0.1082 0.123 Uiso 1 1 calc R U . . .
H22C H 0.0997 0.4718 0.0331 0.123 Uiso 1 1 calc R U . . .
C23 C 0.0808(3) 0.3879(3) -0.1477(3) 0.0932(11) Uani 1 1 d . . . . .
H23A H 0.0151 0.3970 -0.1446 0.140 Uiso 1 1 calc R U . . .
H23B H 0.0788 0.3349 -0.1932 0.140 Uiso 1 1 calc R U . . .
H23C H 0.1002 0.4443 -0.1754 0.140 Uiso 1 1 calc R U . . .
C24 C 0.0168(2) 0.2423(3) 0.0482(2) 0.0725(9) Uani 1 1 d . . . . .
H24 H 0.0206 0.1813 0.0847 0.087 Uiso 1 1 calc R U . . .
C25 C 0.0045(3) 0.3169(3) 0.1232(3) 0.1000(13) Uani 1 1 d . . . . .
H25A H -0.0135 0.3766 0.0865 0.150 Uiso 1 1 calc R U . . .
H25B H 0.0671 0.3239 0.1828 0.150 Uiso 1 1 calc R U . . .
H25C H -0.0477 0.2976 0.1477 0.150 Uiso 1 1 calc R U . . .
C26 C -0.0788(2) 0.2359(4) -0.0531(3) 0.1268(19) Uani 1 1 d . . . . .
H26A H -0.1359 0.2211 -0.0344 0.190 Uiso 1 1 calc R U . . .
H26B H -0.0704 0.1868 -0.0985 0.190 Uiso 1 1 calc R U . . .
H26C H -0.0900 0.2957 -0.0899 0.190 Uiso 1 1 calc R U . . .
 
loop_
 _atom_site_aniso_label
 _atom_site_aniso_U_11
 _atom_site_aniso_U_22
 _atom_site_aniso_U_33
 _atom_site_aniso_U_23
 _atom_site_aniso_U_13
 _atom_site_aniso_U_12
Si1 0.0366(4) 0.0686(5) 0.0403(4) 0.0028(3) 0.0058(3) -0.0072(3)
O1 0.0538(11) 0.0709(12) 0.0510(10) 0.0138(9) 0.0095(8) -0.0102(9)
N1 0.0379(11) 0.0580(13) 0.0409(10) 0.0063(9) 0.0033(8) -0.0044(9)
C1 0.132(3) 0.076(2) 0.105(3) -0.009(2) 0.048(3) -0.034(2)
C2 0.0648(18) 0.076(2) 0.0475(13) -0.0008(13) 0.0134(12) -0.0152(14)
C3 0.0421(14) 0.0622(16) 0.0424(12) 0.0041(11) 0.0117(10) -0.0056(11)
C4 0.0409(13) 0.0536(15) 0.0398(11) -0.0005(10) 0.0086(10) -0.0023(10)
C5 0.0457(14) 0.0519(15) 0.0401(12) 0.0021(10) 0.0094(10) -0.0020(11)
C6 0.0377(13) 0.0538(15) 0.0405(12) 0.0039(10) 0.0051(10) 0.0007(10)
C7 0.0414(14) 0.0679(18) 0.0477(13) 0.0144(12) 0.0044(11) 0.0006(11)
C8 0.0541(16) 0.0705(19) 0.0443(13) 0.0126(12) 0.0028(11) -0.0172(14)
C9 0.070(2) 0.111(3) 0.0674(19) -0.0210(19) 0.0138(16) -0.0117(19)
C10 0.123(3) 0.130(4) 0.085(3) -0.040(3) 0.039(2) -0.026(3)
C11 0.164(5) 0.118(4) 0.067(2) -0.026(2) 0.029(3) -0.052(4)
C12 0.100(3) 0.097(3) 0.108(3) -0.022(2) 0.059(2) -0.012(2)
C13 0.0375(12) 0.0498(14) 0.0401(11) 0.0006(10) 0.0074(9) 0.0003(10)
C14 0.0505(15) 0.0597(16) 0.0450(12) 0.0060(11) 0.0111(11) -0.0038(12)
C15 0.0548(16) 0.0653(18) 0.0573(15) 0.0024(13) 0.0180(12) -0.0114(13)
C16 0.0536(16) 0.077(2) 0.0633(17) 0.0036(14) 0.0061(13) -0.0190(14)
C17 0.0373(14) 0.0764(19) 0.0527(14) 0.0058(13) 0.0020(11) -0.0112(12)
C18 0.0397(13) 0.0590(16) 0.0376(11) 0.0031(10) 0.0054(10) -0.0023(10)
C19 0.119(4) 0.122(4) 0.059(2) -0.001(2) -0.021(2) -0.037(3)
C20 0.069(2) 0.109(3) 0.0653(19) 0.0091(19) -0.0141(16) -0.0152(19)
C21 0.0477(15) 0.0667(18) 0.0576(15) 0.0074(13) 0.0098(12) 0.0021(12)
C22 0.070(2) 0.069(2) 0.096(2) 0.0020(18) 0.0183(17) 0.0036(16)
C23 0.090(2) 0.099(3) 0.070(2) 0.0276(19) 0.0059(17) -0.002(2)
C24 0.0414(16) 0.118(3) 0.0521(15) 0.0071(16) 0.0096(12) -0.0085(15)
C25 0.068(2) 0.161(4) 0.075(2) 0.011(2) 0.0318(18) 0.015(2)
C26 0.0377(19) 0.250(6) 0.078(2) -0.003(3) 0.0044(16) -0.020(2)
 
_geom_special_details
;
 All esds (except the esd in the dihedral angle between two l.s. planes)
 are estimated using the full covariance matrix.  The cell esds are taken
 into account individually in the estimation of esds in distances, angles
 and torsion angles; correlations between esds in cell parameters are only
 used when they are defined by crystal symmetry.  An approximate (isotropic)
 treatment of cell esds is used for estimating esds involving l.s. planes.
;
 
loop_
 _geom_bond_atom_site_label_1
 _geom_bond_atom_site_label_2
 _geom_bond_distance
 _geom_bond_site_symmetry_2
 _geom_bond_publ_flag
Si1 C3 1.869(2) . ?
Si1 C2 1.883(3) . ?
Si1 C21 1.887(3) . ?
Si1 C24 1.896(3) . ?
O1 C5 1.240(3) . ?
N1 C13 1.328(3) . ?
N1 C17 1.471(3) . ?
N1 C14 1.475(3) . ?
C1 C2 1.535(4) . ?
C1 H1A 0.9600 . ?
C1 H1B 0.9600 . ?
C1 H1C 0.9600 . ?
C2 C12 1.526(4) . ?
C2 H2 0.9800 . ?
C3 C4 1.334(3) . ?
C3 H3 0.9300 . ?
C4 C5 1.499(3) . ?
C4 C18 1.509(3) . ?
C5 C6 1.430(3) . ?
C6 C13 1.383(3) . ?
C6 C7 1.504(3) . ?
C7 C8 1.512(4) . ?
C7 H7A 0.9700 . ?
C7 H7B 0.9700 . ?
C8 C9 1.365(5) . ?
C8 C20 1.391(4) . ?
C9 C10 1.388(5) . ?
C9 H9 0.9300 . ?
C10 C11 1.357(6) . ?
C10 H10 0.9300 . ?
C11 C19 1.343(6) . ?
C11 H11 0.9300 . ?
C12 H12A 0.9600 . ?
C12 H12B 0.9600 . ?
C12 H12C 0.9600 . ?
C13 C18 1.508(3) . ?
C14 C15 1.511(4) . ?
C14 H14A 0.9700 . ?
C14 H14B 0.9700 . ?
C15 C16 1.520(4) . ?
C15 H15A 0.9700 . ?
C15 H15B 0.9700 . ?
C16 C17 1.509(4) . ?
C16 H16A 0.9700 . ?
C16 H16B 0.9700 . ?
C17 H17A 0.9700 . ?
C17 H17B 0.9700 . ?
C18 H18A 0.9700 . ?
C18 H18B 0.9700 . ?
C19 C20 1.393(6) . ?
C19 H19 0.9300 . ?
C20 H20 0.9300 . ?
C21 C22 1.534(4) . ?
C21 C23 1.535(4) . ?
C21 H21 0.9800 . ?
C22 H22A 0.9600 . ?
C22 H22B 0.9600 . ?
C22 H22C 0.9600 . ?
C23 H23A 0.9600 . ?
C23 H23B 0.9600 . ?
C23 H23C 0.9600 . ?
C24 C25 1.514(5) . ?
C24 C26 1.537(4) . ?
C24 H24 0.9800 . ?
C25 H25A 0.9600 . ?
C25 H25B 0.9600 . ?
C25 H25C 0.9600 . ?
C26 H26A 0.9600 . ?
C26 H26B 0.9600 . ?
C26 H26C 0.9600 . ?
 
loop_
 _geom_angle_atom_site_label_1
 _geom_angle_atom_site_label_2
 _geom_angle_atom_site_label_3
 _geom_angle
 _geom_angle_site_symmetry_1
 _geom_angle_site_symmetry_3
 _geom_angle_publ_flag
C3 Si1 C2 108.19(12) . . ?
C3 Si1 C21 110.45(11) . . ?
C2 Si1 C21 109.70(13) . . ?
C3 Si1 C24 105.55(12) . . ?
C2 Si1 C24 108.08(14) . . ?
C21 Si1 C24 114.62(15) . . ?
C13 N1 C17 125.4(2) . . ?
C13 N1 C14 123.90(19) . . ?
C17 N1 C14 110.71(19) . . ?
C2 C1 H1A 109.5 . . ?
C2 C1 H1B 109.5 . . ?
H1A C1 H1B 109.5 . . ?
C2 C1 H1C 109.5 . . ?
H1A C1 H1C 109.5 . . ?
H1B C1 H1C 109.5 . . ?
C12 C2 C1 109.5(3) . . ?
C12 C2 Si1 112.0(2) . . ?
C1 C2 Si1 113.8(2) . . ?
C12 C2 H2 107.0 . . ?
C1 C2 H2 107.0 . . ?
Si1 C2 H2 107.0 . . ?
C4 C3 Si1 132.5(2) . . ?
C4 C3 H3 113.8 . . ?
Si1 C3 H3 113.8 . . ?
C3 C4 C5 123.7(2) . . ?
C3 C4 C18 129.8(2) . . ?
C5 C4 C18 106.5(2) . . ?
O1 C5 C6 126.8(2) . . ?
O1 C5 C4 124.4(2) . . ?
C6 C5 C4 108.8(2) . . ?
C13 C6 C5 109.40(19) . . ?
C13 C6 C7 131.3(2) . . ?
C5 C6 C7 119.2(2) . . ?
C6 C7 C8 116.2(2) . . ?
C6 C7 H7A 108.2 . . ?
C8 C7 H7A 108.2 . . ?
C6 C7 H7B 108.2 . . ?
C8 C7 H7B 108.2 . . ?
H7A C7 H7B 107.4 . . ?
C9 C8 C20 117.4(3) . . ?
C9 C8 C7 122.5(2) . . ?
C20 C8 C7 120.0(3) . . ?
C8 C9 C10 121.9(3) . . ?
C8 C9 H9 119.0 . . ?
C10 C9 H9 119.0 . . ?
C11 C10 C9 120.0(5) . . ?
C11 C10 H10 120.0 . . ?
C9 C10 H10 120.0 . . ?
C19 C11 C10 119.4(4) . . ?
C19 C11 H11 120.3 . . ?
C10 C11 H11 120.3 . . ?
C2 C12 H12A 109.5 . . ?
C2 C12 H12B 109.5 . . ?
H12A C12 H12B 109.5 . . ?
C2 C12 H12C 109.5 . . ?
H12A C12 H12C 109.5 . . ?
H12B C12 H12C 109.5 . . ?
N1 C13 C6 129.8(2) . . ?
N1 C13 C18 118.7(2) . . ?
C6 C13 C18 111.4(2) . . ?
N1 C14 C15 103.6(2) . . ?
N1 C14 H14A 111.0 . . ?
C15 C14 H14A 111.0 . . ?
N1 C14 H14B 111.0 . . ?
C15 C14 H14B 111.0 . . ?
H14A C14 H14B 109.0 . . ?
C14 C15 C16 102.8(2) . . ?
C14 C15 H15A 111.2 . . ?
C16 C15 H15A 111.2 . . ?
C14 C15 H15B 111.2 . . ?
C16 C15 H15B 111.2 . . ?
H15A C15 H15B 109.1 . . ?
C17 C16 C15 103.7(2) . . ?
C17 C16 H16A 111.0 . . ?
C15 C16 H16A 111.0 . . ?
C17 C16 H16B 111.0 . . ?
C15 C16 H16B 111.0 . . ?
H16A C16 H16B 109.0 . . ?
N1 C17 C16 103.9(2) . . ?
N1 C17 H17A 111.0 . . ?
C16 C17 H17A 111.0 . . ?
N1 C17 H17B 111.0 . . ?
C16 C17 H17B 111.0 . . ?
H17A C17 H17B 109.0 . . ?
C13 C18 C4 103.84(18) . . ?
C13 C18 H18A 111.0 . . ?
C4 C18 H18A 111.0 . . ?
C13 C18 H18B 111.0 . . ?
C4 C18 H18B 111.0 . . ?
H18A C18 H18B 109.0 . . ?
C11 C19 C20 121.7(4) . . ?
C11 C19 H19 119.2 . . ?
C20 C19 H19 119.2 . . ?
C8 C20 C19 119.7(4) . . ?
C8 C20 H20 120.2 . . ?
C19 C20 H20 120.2 . . ?
C22 C21 C23 109.9(3) . . ?
C22 C21 Si1 114.1(2) . . ?
C23 C21 Si1 114.6(2) . . ?
C22 C21 H21 105.8 . . ?
C23 C21 H21 105.8 . . ?
Si1 C21 H21 105.8 . . ?
C21 C22 H22A 109.5 . . ?
C21 C22 H22B 109.5 . . ?
H22A C22 H22B 109.5 . . ?
C21 C22 H22C 109.5 . . ?
H22A C22 H22C 109.5 . . ?
H22B C22 H22C 109.5 . . ?
C21 C23 H23A 109.5 . . ?
C21 C23 H23B 109.5 . . ?
H23A C23 H23B 109.5 . . ?
C21 C23 H23C 109.5 . . ?
H23A C23 H23C 109.5 . . ?
H23B C23 H23C 109.5 . . ?
C25 C24 C26 110.8(3) . . ?
C25 C24 Si1 114.5(2) . . ?
C26 C24 Si1 114.5(2) . . ?
C25 C24 H24 105.3 . . ?
C26 C24 H24 105.3 . . ?
Si1 C24 H24 105.3 . . ?
C24 C25 H25A 109.5 . . ?
C24 C25 H25B 109.5 . . ?
H25A C25 H25B 109.5 . . ?
C24 C25 H25C 109.5 . . ?
H25A C25 H25C 109.5 . . ?
H25B C25 H25C 109.5 . . ?
C24 C26 H26A 109.5 . . ?
C24 C26 H26B 109.5 . . ?
H26A C26 H26B 109.5 . . ?
C24 C26 H26C 109.5 . . ?
H26A C26 H26C 109.5 . . ?
H26B C26 H26C 109.5 . . ?
 
loop_
 _geom_hbond_atom_site_label_D 
 _geom_hbond_atom_site_label_H 
 _geom_hbond_atom_site_label_A 
 _geom_hbond_distance_DH 
 _geom_hbond_distance_HA 
 _geom_hbond_distance_DA 
 _geom_hbond_angle_DHA 
 _geom_hbond_site_symmetry_A 
C15 H15A O1  0.97 2.54 3.194(4) 124.8 2_655
 
_refine_diff_density_max    0.342
_refine_diff_density_min   -0.255
_refine_diff_density_rms    0.054

_shelxl_version_number 2013-2

_shelx_res_file
;
TITL a in P2(1)/c
CELL 1.54178 14.2427 14.0437 13.5442 90.000 111.769 90.000
ZERR 4.00 0.0010 0.0005 0.0003 0.000 0.008 0.000
LATT 1
SYMM -x, y+1/2, -z+1/2
SFAC C H N O SI
UNIT 104 156 4 4 4
omit        0   7   4
omit        1   6   4
omit        3   1   4
omit      -14   3   4
omit       -6   6   5
omit      -16   0   6
omit       -3   2   5
omit        3  14   4
omit        1  15   4
omit      -13   0  12
omit       -4   2   9
omit       -5   4   9
omit       10   9   0
omit       10   4   8
omit       -6   1   9
omit        0   5   4
omit        7   5  10
omit      -14   2  12
omit       -1   5   9
omit       -7   1   5
omit       -3   1   4
omit       -5   2   5
omit      -14   0  12
omit       -1   2   4
omit      -10   3   9
omit      -15   4  10
omit        9   6   8
omit      -10   3  14

TEMP 20.150
ACTA
L.S. 10
FMAP 2
PLAN 5 0 0.00
BOND $H
EQIV $1 -x+1, y+1/2, -z+1/2
HTAB C15 O1_$1
WGHT    0.095100    0.583100
EXTI    0.006836
FVAR       0.46757
SI1   5    0.139133    0.251158    0.023484    11.00000    0.03659    0.06863 =
         0.04028    0.00281    0.00585   -0.00723
O1    4    0.389860    0.176029    0.365147    11.00000    0.05376    0.07087 =
         0.05104    0.01376    0.00950   -0.01021
N1    3    0.572561    0.375900    0.215798    11.00000    0.03793    0.05800 =
         0.04087    0.00626    0.00335   -0.00442
C1    1    0.117800    0.052740   -0.031163    11.00000    0.13243    0.07591 =
         0.10528   -0.00870    0.04759   -0.03429
AFIX 137
H1A   2    0.115758    0.005574   -0.083225    11.00000   -1.50000
H1B   2    0.053287    0.055544   -0.023980    11.00000   -1.50000
H1C   2    0.169003    0.036100    0.035985    11.00000   -1.50000
AFIX   0
C2    1    0.142353    0.150291   -0.066773    11.00000    0.06477    0.07564 =
         0.04752   -0.00078    0.01335   -0.01521
AFIX  13
H2    2    0.090253    0.163479   -0.136686    11.00000   -1.20000
AFIX   0
C3    1    0.242295    0.231582    0.155795    11.00000    0.04211    0.06223 =
         0.04238    0.00407    0.01165   -0.00560
AFIX  43
H3    2    0.222334    0.196292    0.202745    11.00000   -1.20000
AFIX   0
C4    1    0.339003    0.258411    0.195947    11.00000    0.04087    0.05361 =
         0.03976   -0.00046    0.00856   -0.00230
C5    1    0.412019    0.227891    0.302936    11.00000    0.04573    0.05188 =
         0.04013    0.00214    0.00942   -0.00200
C6    1    0.508652    0.269026    0.320001    11.00000    0.03768    0.05377 =
         0.04050    0.00394    0.00508    0.00075
C7    1    0.596770    0.245650    0.420238    11.00000    0.04136    0.06791 =
         0.04766    0.01439    0.00443    0.00059
AFIX  23
H7A   2    0.657982    0.248140    0.404754    11.00000   -1.20000
H7B   2    0.588976    0.180627    0.440122    11.00000   -1.20000
AFIX   0
C8    1    0.611052    0.309154    0.514910    11.00000    0.05405    0.07053 =
         0.04433    0.01263    0.00279   -0.01722
C9    1    0.532875    0.356980    0.527647    11.00000    0.07048    0.11146 =
         0.06738   -0.02104    0.01375   -0.01171
AFIX  43
H9    2    0.469012    0.353673    0.474222    11.00000   -1.20000
AFIX   0
C10   1    0.545903    0.410405    0.618002    11.00000    0.12329    0.12982 =
         0.08506   -0.04049    0.03859   -0.02626
AFIX  43
H10   2    0.490970    0.441300    0.625049    11.00000   -1.20000
AFIX   0
C11   1    0.638816    0.417537    0.696039    11.00000    0.16433    0.11768 =
         0.06702   -0.02554    0.02873   -0.05163
AFIX  43
H11   2    0.648011    0.453438    0.756620    11.00000   -1.20000
AFIX   0
C12   1    0.243225    0.145047   -0.081815    11.00000    0.10008    0.09657 =
         0.10761   -0.02177    0.05933   -0.01169
AFIX 137
H12A  2    0.295835    0.128759   -0.015483    11.00000   -1.50000
H12B  2    0.257844    0.205717   -0.105485    11.00000   -1.50000
H12C  2    0.239462    0.097367   -0.133940    11.00000   -1.50000
AFIX   0
C13   1    0.502423    0.323397    0.232673    11.00000    0.03749    0.04982 =
         0.04010    0.00057    0.00745    0.00028
C14   1    0.554651    0.431593    0.118142    11.00000    0.05045    0.05974 =
         0.04503    0.00603    0.01113   -0.00380
AFIX  23
H14A  2    0.516459    0.488948    0.117437    11.00000   -1.20000
H14B  2    0.518342    0.394246    0.055277    11.00000   -1.20000
AFIX   0
C15   1    0.659873    0.455439    0.123579    11.00000    0.05481    0.06529 =
         0.05728    0.00240    0.01805   -0.01141
AFIX  23
H15A  2    0.660329    0.514316    0.086314    11.00000   -1.20000
H15B  2    0.687217    0.404695    0.093652    11.00000   -1.20000
AFIX   0
C16   1    0.718888    0.465724    0.242264    11.00000    0.05362    0.07656 =
         0.06332    0.00358    0.00611   -0.01905
AFIX  23
H16A  2    0.790806    0.457660    0.259070    11.00000   -1.20000
H16B  2    0.707233    0.527543    0.267566    11.00000   -1.20000
AFIX   0
C17   1    0.677698    0.386911    0.290413    11.00000    0.03728    0.07635 =
         0.05275    0.00579    0.00201   -0.01121
AFIX  23
H17A  2    0.715554    0.328463    0.295713    11.00000   -1.20000
H17B  2    0.680205    0.404477    0.360609    11.00000   -1.20000
AFIX   0
C18   1    0.397701    0.320082    0.147911    11.00000    0.03971    0.05895 =
         0.03762    0.00314    0.00540   -0.00232
AFIX  23
H18A  2    0.398891    0.292127    0.082896    11.00000   -1.20000
H18B  2    0.368628    0.383372    0.132506    11.00000   -1.20000
AFIX   0
C19   1    0.717387    0.372245    0.684950    11.00000    0.11938    0.12169 =
         0.05941   -0.00121   -0.02112   -0.03715
AFIX  43
H19   2    0.781075    0.377627    0.738340    11.00000   -1.20000
AFIX   0
C20   1    0.705886    0.317425    0.595513    11.00000    0.06901    0.10870 =
         0.06529    0.00910   -0.01409   -0.01524
AFIX  43
H20   2    0.761338    0.286489    0.589694    11.00000   -1.20000
AFIX   0
C21   1    0.157994    0.367925   -0.035553    11.00000    0.04769    0.06669 =
         0.05763    0.00742    0.00976    0.00208
AFIX  13
H21   2    0.223706    0.362941   -0.042949    11.00000   -1.20000
AFIX   0
C22   1    0.165943    0.454411    0.036261    11.00000    0.07004    0.06904 =
         0.09631    0.00205    0.01831    0.00357
AFIX 137
H22A  2    0.195319    0.506854    0.012448    11.00000   -1.50000
H22B  2    0.207770    0.438697    0.108159    11.00000   -1.50000
H22C  2    0.099713    0.471814    0.033124    11.00000   -1.50000
AFIX   0
C23   1    0.080789    0.387881   -0.147700    11.00000    0.08950    0.09949 =
         0.07025    0.02756    0.00595   -0.00244
AFIX 137
H23A  2    0.015120    0.396964   -0.144634    11.00000   -1.50000
H23B  2    0.078791    0.334870   -0.193187    11.00000   -1.50000
H23C  2    0.100169    0.444290   -0.175422    11.00000   -1.50000
AFIX   0
C24   1    0.016819    0.242260    0.048212    11.00000    0.04136    0.11757 =
         0.05206    0.00707    0.00958   -0.00846
AFIX  13
H24   2    0.020610    0.181321    0.084748    11.00000   -1.20000
AFIX   0
C25   1    0.004539    0.316921    0.123178    11.00000    0.06836    0.16107 =
         0.07495    0.01077    0.03180    0.01509
AFIX 137
H25A  2   -0.013531    0.376638    0.086492    11.00000   -1.50000
H25B  2    0.067055    0.323902    0.182830    11.00000   -1.50000
H25C  2   -0.047693    0.297560    0.147741    11.00000   -1.50000
AFIX   0
C26   1   -0.078828    0.235860   -0.053128    11.00000    0.03770    0.25015 =
         0.07787   -0.00340    0.00442   -0.01959
AFIX 137
H26A  2   -0.135897    0.221083   -0.034359    11.00000   -1.50000
H26B  2   -0.070376    0.186760   -0.098451    11.00000   -1.50000
H26C  2   -0.089972    0.295737   -0.089889    11.00000   -1.50000
AFIX   0
HKLF 4 1 1 0 0 0 1 0 0 0 1

REM  a in P2(1)/c
REM R1 =  0.0575 for    3014 Fo > 4sig(Fo)  and  0.0797 for all    4482 data
REM    269 parameters refined using      0 restraints

END

WGHT      0.1124      0.2684

REM Highest difference peak  0.342,  deepest hole -0.255,  1-sigma level  0.054
Q1    1   0.1410  0.2490  0.2465  11.00000  0.05    0.34
Q2    1   0.1411  0.2464 -0.0592  11.00000  0.05    0.30
Q3    1  -0.0841  0.2530 -0.1253  11.00000  0.05    0.26
Q4    1   0.4017  0.3308  0.3591  11.00000  0.05    0.23
Q5    1   0.1449  0.3197 -0.0033  11.00000  0.05    0.21
;
_shelx_res_checksum   78024

_shelx_hkl_file
;
  -2   0   0  381.61   17.29
  -3   0   0    1.93    1.19
  -3   0   0    1.75    0.64
  -4   0   0  976.99   56.28
  -5   0   0   31.50    2.25
  -5   0   0   30.53    3.58
  -6   0   0   24.53    2.24
  -6   0   0   23.09    3.32
  -7   0   0  609.08   32.55
  -7   0   0  618.99   33.92
  -7   0   0  609.26   31.61
   8   0   0  332.05   21.81
  -8   0   0  355.97   17.86
  -8   0   0  362.09   19.65
  -8   0   0  319.74   15.26
  -8   0   0  358.51   17.37
   9   0   0   50.49    7.23
  -9   0   0   56.27    5.39
  -9   0   0   54.41    3.92
  10   0   0   -0.30    2.85
 -10   0   0    0.54    1.14
 -10   0   0    0.80    1.07
  11   0   0  236.78   24.14
 -11   0   0  186.48   11.92
  12   0   0   79.70   13.25
 -12   0   0   95.68    6.60
 -13   0   0   47.80    4.83
 -14   0   0   38.25    4.91
 -15   0   0   38.11    4.07
   2  -1   0 2721.51  173.21
  -2   1   0 1928.01  122.77
  -2  -1   0 1714.41  106.98
   3  -1   0   31.12    2.81
  -3   1   0   33.10    2.21
  -3  -1   0   31.93    2.73
  -3  -1   0   31.55    1.45
  -4  -1   0  283.70   14.22
  -4   1   0  280.74   12.70
  -4  -1   0  282.80   12.13
   5  -1   0 1041.19   65.45
  -5  -1   0 1080.89   64.77
  -5   1   0 1060.11   60.10
  -5  -1   0 1012.10   56.76
   6  -1   0  164.51   13.22
  -6   1   0  178.55    9.40
  -6  -1   0  173.98    8.21
  -6  -1   0  182.69   10.73
   7  -1   0  305.98   19.32
  -7  -1   0  303.66   14.60
  -7  -1   0  308.49   14.43
  -7   1   0  318.68   17.10
  -7  -1   0  331.43   20.54
  -7  -1   0  331.17   16.39
  -7   1   0  310.70   15.23
  -7   1   0  312.24   15.11
   8  -1   0  309.07   21.45
  -8  -1   0  309.95   15.47
  -8  -1   0  327.57   17.31
  -8   1   0  302.95   14.97
  -8   1   0  300.18   13.86
  -8   1   0  305.25   17.40
  -8  -1   0  309.43   14.99
  -8   1   0  319.13   16.24
   9   1   0  512.33   37.58
   9  -1   0  510.69   35.83
  -9   1   0  522.93   28.70
  -9   1   0  515.78   26.17
  -9   1   0  527.59   29.03
  -9   1   0  515.64   29.85
  -9  -1   0  536.40   28.27
  -9  -1   0  520.00   29.03
  10   1   0  170.82   15.31
  10  -1   0  203.31   18.54
 -10  -1   0  187.69   10.75
 -10   1   0  190.83    9.18
 -10  -1   0  194.25   10.81
 -10   1   0  194.53   13.71
 -10   1   0  204.78   11.62
  11   1   0   13.88    6.79
  11  -1   0   15.29    8.58
 -11  -1   0   18.36    2.91
 -11   1   0   21.99    3.56
 -11  -1   0   17.96    2.60
  12  -1   0   42.08   10.63
  12   1   0   37.43   10.83
 -12  -1   0   49.11    4.35
 -12   1   0   46.78    4.58
 -13  -1   0    1.44    1.86
 -13   1   0    2.04    1.81
 -14   1   0    0.85    1.78
 -14  -1   0    0.22    1.41
 -15  -1   0    4.60    2.15
 -15   1   0    1.26    1.87
   1   2   0   12.33    0.42
   1  -2   0   13.69    1.15
  -1  -2   0   13.30    0.98
  -1   2   0   13.23    0.87
   2  -2   0  936.73   52.03
  -2  -2   0  892.71   48.54
  -2   2   0  953.95   50.83
  -3  -2   0   27.22    2.05
  -3   2   0   26.77    1.91
  -3  -2   0   23.24    0.99
   4  -2   0   78.99    5.53
  -4   2   0   80.77    4.12
  -4  -2   0   80.44    3.08
  -5   2   0  329.69   15.88
  -5  -2   0  306.09   13.69
  -5  -2   0  321.92   17.03
   6  -2   0   43.56    5.92
  -6   2   0   47.19    3.89
  -6  -2   0   43.37    2.54
  -6  -2   0   42.91    4.17
  -6   2   0   38.13    2.37
   7  -2   0   76.27    9.09
  -7  -2   0   61.53    3.48
  -7   2   0   70.92    4.15
  -7   2   0   71.24    5.52
  -7  -2   0   68.02    6.16
  -7   2   0   73.17    3.64
  -7  -2   0   72.78    4.10
  -7  -2   0   69.67    3.53
  -7   2   0   71.73    2.92
   8  -2   0  845.54   57.64
  -8   2   0  744.92   39.20
  -8  -2   0  729.16   48.42
  -8  -2   0  733.58   39.90
  -8   2   0  734.35   43.76
  -8  -2   0  794.13   43.69
  -8   2   0  736.94   41.92
   9  -2   0   90.71   12.97
  -9  -2   0   95.25    5.26
  -9   2   0   97.41    4.41
  -9   2   0   94.99    5.96
  -9   2   0   92.75    8.07
  -9  -2   0   99.48    6.05
  10   2   0   32.54    7.75
  10  -2   0   31.40    8.91
 -10  -2   0   32.55    3.31
 -10   2   0   32.36    2.45
 -10   2   0   33.08    5.50
 -10  -2   0   28.26    3.54
 -10   2   0   26.46    4.01
  11   2   0  331.39   27.33
  11  -2   0  293.62   27.36
 -11  -2   0  347.58   18.92
 -11  -2   0  349.96   19.84
 -11   2   0  350.89   18.05
 -11   2   0  305.16   22.16
 -11   2   0  347.01   20.94
  12  -2   0   21.51    9.00
  12   2   0   31.58    9.50
 -12  -2   0   31.91    3.43
 -12   2   0   27.80    4.56
 -12   2   0   31.24    2.80
 -13   2   0   28.45    4.66
 -13  -2   0   33.19    4.40
 -14  -2   0   23.89    3.98
 -14   2   0   25.91    3.73
 -15   2   0   38.29    2.91
 -15  -2   0   -1.88    1.86
   0  -3   0    0.52    0.70
   0   3   0    0.11    0.44
   1   3   0 1069.62   57.11
   1  -3   0 1217.13   70.48
  -1   3   0 1123.64   63.40
  -1  -3   0 1159.25   66.20
   2  -3   0 2631.54  183.61
  -2   3   0 2170.56  149.65
  -2  -3   0 2667.10  181.84
   3  -3   0    3.61    1.60
  -3  -3   0    3.43    1.02
  -3   3   0    3.32    1.09
   4  -3   0   64.77    5.94
  -4   3   0   71.47    4.33
  -4  -3   0   62.61    4.62
   5  -3   0    9.91    3.51
  -5   3   0    9.41    1.69
  -5  -3   0    9.12    2.02
  -6   3   0  265.52   12.39
  -6  -3   0  283.05   16.75
  -6   3   0  265.64   11.25
  -6   3   0  252.13   13.69
   7  -3   0  144.01   13.45
  -7   3   0  141.26    6.03
  -7   3   0  132.67    6.58
  -7  -3   0  132.84    9.28
  -7  -3   0  128.97    6.23
  -7  -3   0  128.61    6.04
  -7   3   0  134.77    9.01
   8  -3   0    9.75    4.69
  -8  -3   0   12.42    1.63
  -8   3   0    9.67    1.06
  -8  -3   0   10.70    3.39
  -8  -3   0   11.35    1.55
  -8   3   0   10.99    1.89
   9  -3   0  204.89   18.16
  -9  -3   0  199.04    9.88
  -9   3   0  194.00    8.84
  -9   3   0  196.79   10.83
  -9  -3   0  197.83   10.35
  -9   3   0  194.64   12.63
  -9  -3   0  192.69   14.59
  10   3   0  357.14   30.13
  10  -3   0  391.50   33.29
 -10  -3   0  400.97   21.91
 -10   3   0  370.58   24.39
 -10   3   0  389.87   22.05
 -10  -3   0  397.04   22.75
 -10   3   0  379.45   19.11
  11  -3   0   24.40    8.13
  11   3   0   16.56    6.74
 -11   3   0   24.77    2.52
 -11   3   0   23.65    3.83
 -11   3   0   23.70    6.05
 -11  -3   0   24.32    3.43
 -11  -3   0   25.64    3.22
  12   3   0    0.14    3.30
  12  -3   0    0.79    4.19
 -12  -3   0    1.17    1.38
 -12  -3   0   -0.09    1.21
 -12   3   0    0.24    0.72
 -12   3   0   -0.38    1.09
 -13   3   0   28.96    3.63
 -13  -3   0   24.42    3.19
 -14  -3   0    1.13    1.94
 -14   3   0    4.77    1.67
 -15  -3   0   -0.84    0.66
 -15   3   0    1.00    0.71
   0   4   0   37.30    1.93
   0  -4   0   36.41    2.84
   1  -4   0  346.08   17.45
   1   4   0  344.57   14.61
  -1   4   0  356.83   16.81
  -1  -4   0  353.46   17.77
   2  -4   0    2.79    1.66
  -2   4   0    3.12    1.00
  -2  -4   0    2.69    1.02
   3  -4   0    1.86    1.60
  -3  -4   0    2.65    1.09
  -3   4   0    2.74    1.17
   4  -4   0  211.89   12.67
  -4  -4   0  202.32   10.96
   5  -4   0    5.26    2.74
  -5   4   0    4.79    1.59
  -5  -4   0    4.60    1.79
   6  -4   0   71.12    9.23
  -6  -4   0   66.02    5.60
  -6   4   0   66.00    2.79
  -6  -4   0   62.68    3.26
  -6   4   0   73.17    5.83
  -6   4   0   64.29    3.53
   7  -4   0    2.80    4.04
  -7   4   0    1.58    0.58
  -7  -4   0    2.09    0.61
  -7   4   0    2.18    1.30
  -7  -4   0    1.61    2.60
  -7   4   0    1.91    2.16
   8  -4   0  286.81   23.30
  -8   4   0  307.40   18.35
  -8   4   0  299.36   13.92
  -8  -4   0  287.87   14.27
  -8  -4   0  297.12   19.46
  -8  -4   0  299.85   15.71
   9  -4   0    2.31    4.70
  -9   4   0    2.31    1.97
  -9   4   0    3.20    0.84
  -9  -4   0    3.03    1.35
  -9   4   0    2.72    2.87
  -9  -4   0    1.89    1.01
  -9  -4   0    2.83    2.91
  10  -4   0    1.73    5.72
 -10  -4   0    4.91    1.70
 -10   4   0    4.43    2.50
 -10  -4   0    6.57    1.72
 -10   4   0    4.79    1.19
 -10   4   0    2.44    2.92
  11  -4   0   59.11   13.42
  11   4   0   53.08    9.95
 -11  -4   0   69.96    5.27
 -11   4   0   69.43    5.95
 -11   4   0   70.37    4.62
 -11   4   0   58.50    9.24
 -11  -4   0   72.99    5.25
 -12   4   0    0.58    1.29
 -12  -4   0    0.71    1.40
 -12   4   0    0.63    1.16
 -12  -4   0    0.53    1.56
 -13   4   0   -0.12    1.04
 -13   4   0    1.34    1.43
 -13  -4   0    0.64    1.09
 -14  -4   0    0.37    1.86
 -14   4   0   24.64    2.62
 -15   4   0   29.82    2.80
   0  -5   0   -0.09    0.91
   0   5   0    0.11    0.45
   1  -5   0   35.79    3.28
   1   5   0   37.00    1.82
  -1  -5   0   33.31    2.88
  -1   5   0   38.32    2.61
   2  -5   0  387.73   21.33
  -2   5   0  422.82   21.39
  -2  -5   0  396.64   21.10
   3  -5   0   11.48    2.71
  -3   5   0   13.52    1.96
  -3  -5   0   13.91    2.39
   4  -5   0    2.51    2.54
  -4   5   0    2.39    1.41
  -4  -5   0    1.37    1.65
   5  -5   0   65.12    6.85
  -5   5   0   63.18    2.75
  -5  -5   0   59.72    2.79
  -5  -5   0   68.65    6.04
   6  -5   0  256.46   18.62
  -6   5   0  295.92   16.60
  -6  -5   0  273.05   17.48
  -6  -5   0  266.98   12.01
  -6  -5   0  259.05   12.69
  -6   5   0  280.26   12.37
  -6   5   0  264.51   12.95
   7  -5   0   40.25    8.62
  -7  -5   0   42.05    2.57
  -7   5   0   40.72    3.15
  -7  -5   0   32.71    6.21
  -7   5   0   44.39    2.82
  -7   5   0   41.36    5.25
  -7  -5   0   39.46    2.73
   8  -5   0   31.93    8.76
  -8  -5   0   28.87    2.54
  -8  -5   0   31.77    4.97
  -8   5   0   29.00    3.41
  -8  -5   0   29.49    2.31
  -8  -5   0   26.91    2.21
  -8   5   0   33.04    5.05
  -8   5   0   23.55    2.28
  -9   5   0   52.71    3.13
  -9   5   0   55.15    7.21
  -9  -5   0   55.89    4.40
  -9  -5   0   58.36    8.53
  -9   5   0   57.69    5.49
  -9  -5   0   60.32    3.48
  10  -5   0  139.07   22.04
 -10   5   0  165.33   11.26
 -10  -5   0  139.70   13.59
 -10  -5   0  168.14    9.22
 -10   5   0  137.53   13.42
 -10   5   0  162.25    8.18
 -10  -5   0  166.06    9.09
  11   5   0    3.13    6.43
  11  -5   0    4.95    7.34
 -11   5   0    6.07    2.77
 -11   5   0    4.68    1.71
 -11   5   0    4.35    4.44
 -11  -5   0    6.22    1.93
 -11  -5   0    4.68    2.19
 -12   5   0    2.35    1.16
 -12   5   0    2.66    1.91
 -12  -5   0   -0.41    1.60
 -12  -5   0    3.56    1.65
 -13   5   0    8.40    1.65
 -13   5   0    0.37    0.98
 -14   5   0   -1.72    0.93
 -14   5   0    2.27    0.97
 -15   5   0    2.00    1.16
   0  -6   0  370.34   21.14
   0   6   0  406.41   19.78
   1   6   0   33.96    1.93
   1  -6   0   34.30    3.53
  -1   6   0   33.86    2.77
  -1  -6   0   31.14    3.50
   2  -6   0   12.98    3.21
  -2   6   0   13.15    2.17
   3  -6   0   25.96    4.66
  -3   6   0   26.90    3.34
  -3  -6   0   26.86    1.81
  -3  -6   0   29.87    3.06
   4  -6   0  138.72   10.39
  -4   6   0  158.18    8.56
  -4  -6   0  144.68    6.58
  -4  -6   0  142.34    9.18
  -4   6   0  144.23    5.97
   5  -6   0   57.13    7.58
  -5  -6   0   49.01    2.53
  -5   6   0   37.10    2.78
  -5  -6   0   45.28    2.74
  -5   6   0   45.96    2.27
   6  -6   0   43.64    7.14
  -6  -6   0   31.93    2.24
  -6   6   0   30.85    2.89
  -6  -6   0   35.74    2.20
  -6   6   0   39.64    4.03
  -6   6   0   37.50    2.13
  -6  -6   0   38.72    5.47
   7  -6   0   31.38    7.75
  -7   6   0   32.31    4.48
  -7   6   0   33.77    2.12
  -7  -6   0   31.43    5.04
  -7  -6   0   32.53    2.54
  -7   6   0   28.86    3.29
  -7  -6   0   34.43    2.62
   8  -6   0    1.37    4.29
  -8   6   0    0.93    2.57
  -8  -6   0    1.25    1.08
  -8  -6   0   -0.07    3.20
  -8   6   0    1.40    0.81
  -8  -6   0    1.49    1.02
  -8   6   0    1.02    1.38
   9  -6   0  133.65   20.66
  -9  -6   0  145.52    8.05
  -9   6   0  133.29   12.48
  -9  -6   0  132.32   11.90
  -9   6   0  132.29    6.79
  -9   6   0  133.74    9.12
  10  -6   0  137.53   19.79
 -10  -6   0  143.05    8.57
 -10   6   0  139.89    7.31
 -10  -6   0  129.61   13.06
 -10   6   0  127.41   12.30
 -10   6   0  135.61    9.00
  11  -6   0   21.31   10.06
 -11  -6   0   26.54    3.45
 -11   6   0   21.84    3.02
 -11   6   0   24.01    2.40
 -11   6   0   18.50    5.70
 -12   6   0    8.58    2.18
 -12   6   0   10.40    2.31
 -12  -6   0   10.49    2.60
 -13   6   0   -0.23    0.79
 -13   6   0    1.14    1.01
 -14   6   0   12.01    1.65
 -14   6   0    0.91    1.03
   0   7   0    0.06    0.65
   0  -7   0    0.19    1.35
   1   7   0   39.20    2.31
   1  -7   0   39.10    4.96
  -1   7   0   42.55    3.49
  -1  -7   0   37.48    3.79
  -1  -7   0   37.08    2.20
   2  -7   0  228.13   14.44
  -2   7   0  243.31   12.77
  -2  -7   0  225.47   10.71
  -2  -7   0  222.19   12.69
   3  -7   0  132.18   10.05
  -3  -7   0  143.10    6.47
  -3   7   0  137.26    6.09
  -3  -7   0  147.69    9.63
   4  -7   0   96.50   10.65
  -4   7   0  103.27    4.95
  -4   7   0  115.57    6.94
  -4  -7   0  104.90    8.27
  -4  -7   0  103.87    5.04
   5  -7   0   53.45    8.76
  -5  -7   0   49.29    3.10
  -5  -7   0   52.80    5.99
  -5   7   0   50.10    2.61
  -5  -7   0   50.78    2.96
   6  -7   0   66.92    9.37
  -6  -7   0   65.54    6.34
  -6  -7   0   63.49    4.00
  -6   7   0   71.84    4.27
  -6   7   0   55.78    4.28
  -6   7   0   64.15    6.21
   7  -7   0    7.67    4.99
  -7  -7   0    7.07    3.19
  -7  -7   0    5.40    1.35
  -7   7   0    5.87    2.45
  -7  -7   0    5.17    1.65
  -7   7   0    5.81    1.85
  -7   7   0    5.88    1.22
   8  -7   0    2.59    5.63
  -8   7   0    2.19    1.59
  -8  -7   0    2.19    1.11
  -8   7   0    1.75    3.06
  -8   7   0    2.01    0.98
  -8  -7   0    1.66    1.14
  -8  -7   0    2.85    3.55
   9  -7   0  108.78   17.86
  -9   7   0  138.42    9.96
  -9   7   0  145.41    7.52
  -9   7   0  121.15   13.17
  -9  -7   0  123.54   13.87
  -9  -7   0  147.94    8.20
  -9  -7   0  146.57    8.05
  10  -7   0    5.94    8.57
 -10  -7   0    6.77    6.94
 -10   7   0   14.50    2.44
 -10   7   0   13.35    3.44
 -10  -7   0   12.70    2.10
 -10   7   0   10.28    5.96
 -11   7   0   16.80    2.21
 -11   7   0   14.12    2.94
 -11  -7   0   17.31    3.00
 -12   7   0    0.67    1.16
 -12   7   0    0.78    1.32
 -12  -7   0    0.09    1.09
 -13   7   0   30.81    2.65
 -13   7   0   31.77    3.43
 -14   7   0    0.27    0.73
 -14   7   0   -0.64    0.61
   0   8   0  180.84    9.37
   0  -8   0  174.21   12.76
   0  -8   0  164.65    7.66
   1  -8   0   92.31    4.68
   1  -8   0   99.77    9.01
  -1  -8   0  100.64    7.53
  -1   8   0  102.05    6.32
  -1  -8   0   96.45    5.18
   2  -8   0   40.85    5.53
  -2   8   0   45.64    2.15
  -2  -8   0   54.72    5.71
  -2   8   0   55.37    3.73
  -2  -8   0   51.87    3.47
   3  -8   0   96.94   10.37
  -3   8   0   96.85    4.73
  -3  -8   0  102.62    5.21
  -3  -8   0  105.38    8.66
  -3   8   0   95.02    6.96
   4  -8   0   12.68    5.55
  -4  -8   0   15.06    3.92
  -4   8   0   14.70    1.38
  -4  -8   0   14.70    2.10
  -4   8   0   15.20    2.71
   5  -8   0   55.67    9.23
  -5  -8   0   46.92    2.94
  -5   8   0   48.29    5.27
  -5  -8   0   43.29    6.22
  -5   8   0   50.44    3.47
  -5  -8   0   47.60    3.24
   6  -8   0   24.03    7.14
  -6   8   0   23.96    2.75
  -6  -8   0   27.80    2.70
  -6  -8   0   28.92    2.94
  -6  -8   0   33.14    5.72
  -6   8   0   26.68    4.70
   7  -8   0   89.95   15.57
  -7  -8   0  108.55    6.06
  -7  -8   0   94.86   10.47
  -7   8   0   98.30    8.29
  -7   8   0   82.86    6.08
  -7  -8   0  103.39    6.34
  -7   8   0  106.71    5.59
   8  -8   0   -0.28    2.66
  -8  -8   0   -0.39    0.64
  -8   8   0    0.01    1.24
  -8  -8   0    0.04    0.67
  -8   8   0    0.35    0.63
  -8   8   0    0.15    0.97
  -8  -8   0   -0.19    1.76
   9  -8   0   20.37    9.64
  -9  -8   0   28.87    2.97
  -9   8   0   13.68    6.20
  -9   8   0   17.21    2.96
  -9  -8   0   18.52    7.02
  -9  -8   0   25.83    2.64
  -9   8   0   23.33    3.81
 -10   8   0   80.66    6.02
 -10  -8   0   78.95    5.90
 -10   8   0   81.23    5.69
 -11   8   0   61.58    4.82
 -11   8   0   65.40    4.39
 -12   8   0   11.87    2.53
 -12   8   0    8.91    2.35
 -13   8   0   -0.07    0.73
 -13   8   0   -0.29    0.74
   0  -9   0    0.06    0.73
   0  -9   0    1.28    2.00
   1  -9   0  189.33    9.15
   1  -9   0  198.64   14.49
  -1   9   0  188.27   10.62
  -1  -9   0  199.95    9.95
  -1  -9   0  189.51   14.47
   2  -9   0  266.07   18.26
   2  -9   0  255.11   12.09
  -2   9   0  273.77   15.70
  -2   9   0  250.90   11.84
  -2  -9   0  261.59   17.90
   3  -9   0    3.09    3.44
  -3   9   0    7.63    2.45
  -3   9   0    3.99    1.16
  -3  -9   0    5.03    3.19
  -3  -9   0    4.87    1.54
   4  -9   0   21.10    5.48
  -4   9   0   15.45    2.01
  -4   9   0   17.90    3.85
  -4  -9   0   17.44    2.50
  -4  -9   0   11.88    3.71
   5  -9   0  150.27   17.79
  -5  -9   0  167.86   13.94
  -5  -9   0  178.31    9.89
  -5   9   0  173.26   11.48
  -5   9   0  176.95    9.34
   6  -9   0   32.86    9.38
  -6  -9   0   45.13    3.16
  -6   9   0   43.89    5.49
  -6  -9   0   44.26    7.22
  -6  -9   0   43.51    3.93
  -6   9   0   45.63    3.07
   7  -9   0    7.80    6.74
  -7  -9   0    8.94    1.81
  -7   9   0   13.67    1.86
  -7   9   0    6.06    3.55
  -7  -9   0    7.40    5.86
  -7  -9   0   13.54    2.09
   8  -9   0    6.20    8.51
  -8  -9   0   11.46    2.02
  -8   9   0   10.08    1.90
  -8  -9   0    9.74    2.12
  -8   9   0    7.54    3.81
   9  -9   0   95.32   20.25
  -9  -9   0  135.61    8.60
  -9   9   0  106.12   11.12
  -9   9   0  135.39    7.92
  -9  -9   0  149.61    9.02
 -10  -9   0    0.37    1.00
 -10  -9   0    0.22    0.92
 -11   9   0   23.88    2.49
 -12   9   0   14.34    2.00
 -13   9   0   12.16    2.25
   0 -10   0  420.06   22.15
   0 -10   0  429.72   30.50
   1 -10   0   38.12    6.25
   1 -10   0   38.13    2.89
  -1 -10   0   39.40    3.31
  -1 -10   0   34.88    6.54
   2 -10   0   20.80    2.32
   2 -10   0   24.86    6.39
  -2 -10   0   27.20    5.15
  -2 -10   0   24.88    3.20
  -2  10   0   17.79    3.56
   3 -10   0  145.83   13.81
  -3 -10   0  163.31   13.45
  -3  10   0  150.97   11.08
  -3  10   0  156.08    8.04
  -3 -10   0  166.16    9.09
   4 -10   0   55.37   10.38
  -4 -10   0   62.27    6.95
  -4  10   0   61.74    6.03
  -4 -10   0   57.65    4.94
  -4  10   0   62.28    3.56
   5 -10   0    7.06    5.33
  -5  10   0    3.80    3.39
  -5 -10   0    7.54    2.11
  -5  10   0    6.59    1.37
  -5 -10   0    3.26    3.99
  -5 -10   0    5.00    1.65
   6 -10   0   30.78   11.20
  -6  10   0   31.78    5.33
  -6 -10   0   35.84    3.25
  -6 -10   0   37.80    3.59
  -6  10   0   34.88    2.90
   7 -10   0   60.26   12.86
  -7  10   0   74.16    4.72
  -7 -10   0   71.12    5.29
  -7 -10   0   89.54    5.79
  -7  10   0   60.71    7.95
   8 -10   0   28.82   11.30
  -8  10   0   38.59    2.88
  -8 -10   0   43.16    3.88
  -8  10   0   30.39    7.78
  -8 -10   0   45.49    4.14
  -9 -10   0    1.72    1.37
  -9  10   0    0.78    0.89
 -10 -10   0    0.03    2.45
 -10  10   0   50.29    3.18
 -11  10   0   26.89    2.21
 -12  10   0    1.50    1.01
   0 -11   0    1.99    3.07
   0 -11   0    0.67    1.40
   1 -11   0  106.48   12.90
   1 -11   0  120.42    7.20
  -1 -11   0  124.88    7.40
  -1 -11   0  114.53   12.15
   2 -11   0   14.99    2.26
   2 -11   0   17.41    6.48
  -2 -11   0   13.46    5.26
  -2 -11   0   20.05    3.06
   3 -11   0    1.13    4.30
  -3  11   0    1.84    0.83
  -3 -11   0    2.21    2.91
   4 -11   0    2.23    4.53
  -4  11   0    2.59    3.45
  -4  11   0    4.20    1.14
  -4 -11   0    4.56    1.81
   5 -11   0   55.84   11.42
  -5 -11   0   81.37    6.38
  -5  11   0   74.54    4.47
  -5 -11   0   76.47    5.24
  -5  11   0   56.71    8.80
   6 -11   0   11.74   10.24
  -6 -11   0   28.33    3.22
  -6  11   0   15.27    6.28
  -6  11   0   21.42    2.41
  -7 -11   0    0.69    1.41
  -7  11   0    0.74    1.04
  -8 -11   0   18.88    3.48
  -8  11   0   17.08    1.86
  -9 -11   0   23.16    3.46
  -9  11   0   21.45    2.02
 -10 -11   0   -1.14    2.00
 -10  11   0   25.00    2.26
 -11  11   0    0.55    0.68
 -12  11   0    3.26    0.88
   0 -12   0   25.50    3.16
   1 -12   0    2.83    4.85
   1 -12   0    2.22    1.75
  -1 -12   0    2.17    1.93
   2 -12   0    9.26    7.07
   2 -12   0   20.70    2.84
  -2 -12   0   27.06    3.53
   3 -12   0    6.41    6.20
  -3 -12   0    9.97    2.52
   4 -12   0   14.79    7.62
  -4 -12   0   19.68    3.61
  -4  12   0   15.98    1.83
   5 -12   0   -0.49    4.89
  -5  12   0    0.42    0.66
  -6 -12   0    4.34    2.00
  -6  12   0    4.27    1.49
  -7 -12   0    0.48    1.28
  -7  12   0    0.31    0.71
  -8 -12   0   40.72    4.09
  -8  12   0   43.43    2.96
  -9  12   0    0.30    0.66
  -9 -12   0    0.05    0.91
 -10  12   0    0.51    0.90
 -11  12   0   18.53    1.97
   0 -13   0   -0.32    1.06
   1 -13   0    4.75    1.81
  -1 -13   0    7.14    1.87
   2 -13   0    1.19    1.05
  -2 -13   0    2.69    1.36
  -3 -13   0   24.25    3.05
  -4 -13   0    0.24    1.08
  -5 -13   0    6.27    1.98
  -5  13   0    2.70    0.97
  -6 -13   0    1.95    1.50
  -6  13   0    0.75    0.78
  -7 -13   0    0.68    1.45
  -7  13   0    1.03    0.76
  -8  13   0   -0.04    0.48
  -8 -13   0    0.21    0.87
  -9 -13   0   -0.12    1.26
  -9  13   0    7.51    1.06
 -10  13   0    3.86    1.02
   0 -14   0   98.11    6.72
   1 -14   0    1.76    1.08
  -1 -14   0    0.80    1.50
  -2 -14   0    0.36    1.01
  -3 -14   0    4.69    1.67
  -4 -14   0   31.12    3.81
  -5 -14   0    0.61    1.37
  -6 -14   0    7.02    2.23
  -7 -14   0    1.38    1.71
  -8 -14   0    8.83    1.82
   0 -15   0    0.43    0.90
  -1 -15   0    1.94    1.54
  -2 -15   0   21.45    2.60
  -3 -15   0    5.39    1.98
  -4 -15   0    1.08    1.13
  -5 -15   0   15.89    2.16
  -6 -15   0    0.94    1.53
  -7 -15   0   -0.12    0.94
  -1 -16   0    1.26    0.99
  -2 -16   0    1.95    1.13
  -3 -16   0    1.73    1.36
  -4 -16   0   13.73    2.26
  -5 -16   0    1.22    0.85
 -16   0   1    0.37    1.11
 -15   0   1   -0.23    1.21
 -14   0   1    0.19    1.35
 -13   0   1   -0.03    1.11
 -12   0   1   -1.64    1.87
  12   0  -1    1.31    4.01
 -11   0   1    0.51    1.16
  11   0  -1   -0.05    3.13
 -10   0   1    0.22    1.12
 -10   0   1    0.71    1.94
  10   0  -1    0.12    2.60
  -9   0   1    0.83    0.94
  -9   0   1    0.96    0.71
  -9   0   1   -0.96    0.62
  -9   0   1    0.14    0.42
   9   0  -1   -2.30    1.72
  -8   0   1   -0.09    0.21
  -8   0   1   -0.45    0.77
  -8   0   1    0.18    0.47
  -8   0   1    0.18    0.43
   8   0  -1    1.15    1.11
  -7   0   1    0.45    0.67
  -7   0   1    0.37    0.70
  -7   0   1    0.10    1.03
   7   0  -1    2.10    2.23
  -6   0   1    0.26    0.76
   6   0  -1   -0.17    1.47
  -5   0   1    0.03    0.50
  -4   0   1   -0.32    0.46
  -3   0   1   -0.14    0.36
  -2   0  -1    0.32    0.87
  -3   0  -1    0.09    0.43
  -4   0  -1    0.15    1.03
  -4   0  -1    0.49    0.59
  -5   0  -1    0.12    1.25
  -6   0  -1    0.30    0.77
  -6   0  -1    0.82    1.33
  -6   0  -1    0.19    0.45
  -6   0  -1    0.14    0.66
  -7   0  -1    0.65    0.72
  -7   0  -1   -0.37    0.87
  -7   0  -1   -0.18    0.44
   8   0   1    0.51    1.87
  -8   0  -1   -0.25    0.78
  -8   0  -1    0.24    1.05
  -8   0  -1   -0.35    0.81
   9   0   1   -0.92    2.21
  -9   0  -1    0.84    1.20
  -9   0  -1   -0.15    1.50
  -9   0  -1    0.32    0.84
  10   0   1   -0.18    2.40
 -10   0  -1    0.12    1.08
  11   0   1    0.44    4.33
 -11   0  -1    0.35    1.37
 -12   0  -1    0.68    1.81
 -13   0  -1    0.20    1.30
 -14   0  -1   -0.15    1.33
 -15   0  -1    1.99    1.85
 -16  -1   1    0.43    0.95
 -16   1   1    0.83    1.51
 -15   1   1    1.87    1.66
 -15  -1   1    1.19    1.57
 -14   1   1   -0.10    1.98
 -14  -1   1    1.64    1.65
 -13   1   1   -0.24    1.56
 -13  -1   1    0.34    1.23
 -12   1   1    7.64    2.27
 -12  -1   1    8.44    2.24
  12  -1  -1    4.73    6.22
  12   1  -1   10.58    5.90
 -11   1   1   23.41    3.18
 -11   1   1   27.96    2.37
 -11  -1   1   28.08    3.13
  11  -1  -1   27.83    7.77
  11   1  -1   31.61    7.78
 -10  -1   1   16.74    2.14
 -10   1   1   14.74    1.25
 -10   1   1   16.39    2.43
 -10   1   1   15.46    3.40
 -10  -1   1   17.29    2.79
  10   1  -1   14.67    6.19
  10  -1  -1   18.48    5.66
  -9  -1   1   21.52    3.27
  -9   1   1   19.01    1.31
  -9   1   1   22.26    2.67
  -9  -1   1   20.48    2.68
  -9  -1   1   19.72    2.44
  -9   1   1   23.37    3.80
   9   1  -1   21.85    5.62
   9  -1  -1   22.50    5.54
  -8  -1   1   19.89    2.07
  -8   1   1   23.20    2.96
  -8  -1   1   21.98    2.21
  -8   1   1   20.07    1.45
  -8   1   1   22.73    2.04
  -8   1   1   21.37    2.09
  -8  -1   1   20.96    2.89
   8  -1  -1   23.96    5.61
   8   1  -1   21.78    5.07
  -7  -1   1   38.33    3.11
  -7  -1   1   37.18    2.27
  -7   1   1   38.47    2.59
  -7  -1   1   36.27    2.12
  -7   1   1   39.80    2.44
  -7   1   1   41.84    3.13
   7  -1  -1   33.88    5.44
  -6  -1   1  190.68   11.52
  -6  -1   1  193.37    9.40
   6  -1  -1  183.26   13.71
  -5  -1   1  116.57    6.90
  -5  -1   1  112.11    5.30
  -5   1   1  110.74    5.44
   5  -1  -1  102.97    7.49
  -4  -1   1  342.89   15.56
  -4   1   1  361.55   16.97
  -4  -1   1  352.99   17.03
   4  -1  -1  347.34   18.48
  -3  -1   1   22.37    1.34
  -3   1   1   22.95    1.76
  -3  -1   1   24.82    2.11
   3  -1  -1   25.34    2.53
  -2  -1   1  278.20   11.35
  -2   1   1  290.36   12.02
  -2   1  -1   56.32    2.89
  -2   1  -1   56.35    3.58
  -3  -1  -1   92.88    5.44
  -3  -1  -1   92.14    3.60
  -3   1  -1   96.01    5.93
  -3   1  -1   88.79    4.09
  -4  -1  -1   20.37    1.44
  -4  -1  -1   19.74    2.41
  -4   1  -1   20.57    2.74
  -4   1  -1   20.00    1.94
  -5   1  -1  453.02   24.22
  -5  -1  -1  426.03   20.43
  -5  -1  -1  439.15   25.48
  -5   1  -1  444.82   22.97
  -6  -1  -1    0.09    0.38
  -6   1  -1    0.22    0.84
  -6  -1  -1   -0.30    1.14
  -6   1  -1    0.44    0.59
  -6   1  -1    0.00    0.60
  -6  -1  -1    0.03    0.50
   7  -1   1   19.83    4.24
  -7   1  -1   21.96    2.48
  -7   1  -1   17.01    1.71
  -7  -1  -1   21.83    1.92
  -7   1  -1   19.70    1.92
  -7  -1  -1   23.30    3.84
  -7   1  -1   19.49    1.02
  -7  -1  -1   19.10    2.20
  -7  -1  -1   21.75    1.55
   8  -1   1   30.66    6.63
  -8   1  -1   29.68    3.21
  -8  -1  -1   24.93    2.60
  -8   1  -1   29.98    1.52
  -8  -1  -1   28.89    4.91
  -8  -1  -1   28.87    3.13
  -8   1  -1   32.17    3.26
  -8  -1  -1   30.95    2.29
  -8   1  -1   29.56    2.28
   9  -1   1   43.82    7.61
   9   1   1   45.87    7.60
  -9   1  -1   44.09    4.44
  -9   1  -1   44.14    2.16
  -9  -1  -1   44.52    3.81
  -9  -1  -1   47.72    3.31
  -9   1  -1   47.57    3.94
  -9   1  -1   45.17    5.17
  10   1   1    5.10    4.09
  10  -1   1    5.71    4.67
 -10  -1  -1    5.21    1.63
 -10   1  -1    4.01    0.85
 -10  -1  -1    2.16    1.87
 -10   1  -1    4.07    2.95
  11   1   1    1.62    4.57
  11  -1   1    6.30    5.69
 -11   1  -1    2.87    1.63
 -11  -1  -1    1.11    1.56
 -11  -1  -1    2.48    1.76
 -12  -1  -1   29.26    3.61
 -12   1  -1   27.67    4.40
 -13  -1  -1    0.61    1.45
 -13   1  -1    0.51    1.50
 -14   1  -1    0.46    1.24
 -14  -1  -1    0.06    1.49
 -15   1  -1   -1.54    1.21
 -15  -1  -1    0.32    1.11
 -16   2   1    2.92    2.04
 -15  -2   1    0.19    1.21
 -15   2   1    0.26    1.50
 -14  -2   1    1.40    1.65
 -14   2   1    1.28    2.21
 -13  -2   1   43.30    4.99
 -13   2   1   39.64    4.47
 -12   2   1   91.15    4.69
 -12   2   1   94.96    6.90
 -12  -2   1   95.51    7.03
  12  -2  -1   75.59   13.11
  12   2  -1   88.48   13.49
 -11  -2   1   97.37    6.72
 -11   2   1   93.17    4.63
 -11   2   1   94.53    6.76
 -11   2   1   89.76    8.95
 -11  -2   1   89.48    6.06
  11   2  -1   82.75   11.55
  11  -2  -1   77.76   12.62
 -10  -2   1   89.84    5.71
 -10  -2   1   91.18    5.55
 -10   2   1   88.88    7.69
 -10   2   1   59.69    5.89
 -10   2   1   92.58    4.27
  10  -2  -1   82.22   10.79
  10   2  -1   77.69    9.22
  -9   2   1   77.82    6.52
  -9  -2   1   83.87    4.99
  -9   2   1   79.55    3.66
  -9  -2   1   78.42    4.58
  -9   2   1   81.99    5.34
   9   2  -1   77.02    8.69
   9  -2  -1   77.12   10.96
  -8   2   1   67.87    4.09
  -8   2   1   66.79    5.29
  -8  -2   1   65.67    3.87
  -8  -2   1   67.11    3.80
  -8  -2   1   62.43    4.28
  -8   2   1   69.65    3.03
  -8  -2   1   67.99    6.11
   8  -2  -1   70.17    9.56
  -7  -2   1    6.59    1.15
  -7   2   1    7.87    1.52
  -7  -2   1    6.82    2.78
  -7   2   1    8.38    2.24
  -7   2   1    6.28    0.67
  -7  -2   1    5.34    0.97
  -7  -2   1    8.35    1.40
   7  -2  -1    9.84    3.47
  -6  -2   1   16.96    1.64
  -6  -2   1   19.64    3.06
   6  -2  -1   22.49    5.28
  -5   2   1   11.90    1.84
  -5  -2   1    9.29    1.06
  -5  -2   1   11.43    2.19
   5  -2  -1    7.58    2.98
  -4   2   1  179.91    8.85
  -4  -2   1  190.50    9.38
   4  -2  -1  197.05   11.82
  -3   2   1  545.80   27.05
  -3  -2   1  542.52   25.27
  -3  -2   1  557.35   27.69
   3  -2  -1  552.44   30.30
  -2   2   1  751.31   38.64
  -2  -2   1  760.17   38.12
   2  -2  -1  770.28   41.08
   2   2  -1  727.97   35.92
  -1   2   1  774.39   38.52
  -1  -2   1  772.26   38.19
   1   2  -1  759.99   37.69
   1  -2  -1  793.68   41.51
   0  -2   1  254.74   10.79
   0   2   1  271.60   10.89
   0  -2  -1  263.69   11.71
   0   2  -1  274.84   11.45
   1  -2   1   31.40    2.16
  -1  -2  -1   29.02    1.90
  -1   2  -1   30.76    1.71
   2  -2   1   51.19    3.27
  -2   2  -1   49.07    3.06
  -2  -2  -1   44.68    1.49
  -2  -2  -1   47.04    2.90
   3  -2   1   96.98    6.36
  -3   2  -1  100.86    5.17
  -3  -2  -1  100.71    5.25
  -3  -2  -1  103.35    3.70
   4  -2   1   18.99    2.84
  -4  -2  -1   17.44    2.78
  -4  -2  -1   18.55    1.04
  -4   2  -1   19.33    1.83
   5  -2   1   47.36    5.17
  -5   2  -1   54.20    3.52
  -5  -2  -1   50.68    2.36
  -5  -2  -1   50.98    5.09
   6  -2   1  156.01   12.94
  -6   2  -1  152.84    6.09
  -6   2  -1  171.89    9.56
  -6   2  -1  161.40    8.41
  -6  -2  -1  156.62    6.95
  -6  -2  -1  156.48   10.33
  -6  -2  -1  168.36    7.53
  -6   2  -1  160.92    7.17
  -6  -2  -1  159.30    7.44
   7  -2   1   46.82    6.31
  -7   2  -1   28.11    1.65
  -7   2  -1   27.81    2.26
  -7  -2  -1   28.83    2.10
  -7   2  -1   29.90    3.75
  -7   2  -1   30.94    2.90
  -7  -2  -1   29.73    4.56
   8  -2   1   13.04    5.90
  -8   2  -1    8.75    2.00
  -8   2  -1    8.30    0.89
  -8   2  -1    8.79    1.68
  -8  -2  -1   10.42    1.41
  -8  -2  -1    9.64    4.24
  -8  -2  -1    9.31    2.02
  -8   2  -1    9.05    2.40
   9  -2   1    3.93    5.81
  -9   2  -1    4.61    0.84
  -9  -2  -1    6.34    1.66
  -9   2  -1    3.34    2.26
  -9  -2  -1    5.36    1.39
  -9   2  -1    5.79    1.78
  -9  -2  -1    4.80    2.73
  10  -2   1   60.79   10.95
  10   2   1   71.46   10.07
 -10   2  -1   61.46    7.61
 -10   2  -1   72.86    3.66
 -10  -2  -1   73.67    4.87
 -10  -2  -1   71.74    5.31
 -10   2  -1   73.83    5.32
  11  -2   1    3.81    2.97
  11   2   1   -3.50    3.10
 -11  -2  -1    0.08    0.93
 -11   2  -1    0.15    1.34
 -11  -2  -1    0.28    1.27
 -11   2  -1    0.03    0.47
 -12  -2  -1   -0.31    1.42
 -12   2  -1   -0.13    1.28
 -13  -2  -1    0.38    1.78
 -13   2  -1   -1.62    1.67
 -14  -2  -1    4.73    1.94
 -14   2  -1    7.97    2.69
 -15   2  -1   -2.62    1.50
 -15  -2  -1    0.71    1.14
 -16   3   1    1.35    1.36
 -15   3   1    1.16    1.02
 -15  -3   1   -2.75    1.31
 -14   3   1   -0.01    1.57
 -14  -3   1   -1.28    1.29
 -13  -3   1    7.98    2.30
 -13   3   1   10.39    2.38
 -12   3   1    5.37    6.02
 -12  -3   1   12.07    2.35
 -12   3   1   13.17    2.96
 -12   3   1   14.90    2.17
  12   3  -1    9.23    7.15
  12  -3  -1    7.60    7.02
 -11  -3   1    1.02    1.44
 -11  -3   1    0.47    1.28
 -11   3   1    1.44    2.53
 -11   3   1    1.63    0.85
 -11   3   1    0.62    2.07
  11  -3  -1    0.47    3.93
  11   3  -1   -0.48    4.29
 -10  -3   1   13.89    2.35
 -10   3   1   15.91    2.77
 -10   3   1   15.61    1.52
 -10   3   1   15.99    3.85
 -10  -3   1   14.55    2.07
  10  -3  -1   12.70    5.77
  10   3  -1   11.47    4.77
  -9  -3   1    3.22    1.04
  -9  -3   1    3.45    1.35
  -9   3   1    2.43    1.13
  -9   3   1    2.24    2.57
  -9   3   1    3.04    1.89
   9  -3  -1   -1.03    3.85
  -8  -3   1   16.15    1.65
  -8   3   1   17.23    3.64
  -8   3   1   19.58    2.67
  -8   3   1   18.07    1.59
  -8  -3   1   17.83    3.57
  -8  -3   1   16.79    1.67
   8  -3  -1   19.97    6.29
  -7  -3   1   13.11    1.48
  -7  -3   1   14.05    3.25
  -7  -3   1   12.00    1.34
  -7   3   1   18.22    2.54
  -7   3   1   11.81    0.97
  -7   3   1   13.39    1.65
   7  -3  -1   16.10    4.04
  -6  -3   1  125.87    5.55
  -6   3   1  146.59    7.89
  -6  -3   1  139.35    8.99
   6  -3  -1  127.96   10.83
  -5   3   1  261.79   13.13
  -5  -3   1  240.86   10.40
  -5  -3   1  256.81   13.17
   5  -3  -1  280.24   18.21
  -4   3   1   21.45    2.61
  -4  -3   1   28.46    2.43
   4  -3  -1   23.41    4.02
   4   3  -1   22.49    1.26
  -3   3   1  214.55   10.61
  -3  -3   1  232.00   10.51
   3  -3  -1  218.33   11.43
   3   3  -1  200.81    7.90
  -2   3   1  286.25   12.70
  -2  -3   1  272.59   12.16
   2  -3  -1  265.02   13.24
   2   3  -1  263.11   10.72
  -1   3   1  474.45   22.40
  -1  -3   1  497.28   23.81
   1   3  -1  467.94   21.48
   1  -3  -1  492.81   24.83
   0   3   1  427.02   19.04
   0  -3   1  413.31   19.76
   0  -3  -1  428.91   21.18
   1   3   1    1.00    0.36
   1  -3   1    0.61    0.95
  -1  -3  -1    2.51    0.96
   2  -3   1  489.05   25.26
  -2   3  -1  490.56   24.50
  -2  -3  -1  458.50   23.35
  -3   3  -1  545.27   27.75
  -3  -3  -1  546.90   28.72
   4  -3   1  575.83   34.81
  -4  -3  -1  563.74   31.16
  -4   3  -1  536.22   28.96
   5  -3   1  223.11   15.44
  -5  -3  -1  217.45   13.61
  -5   3  -1  230.44   12.54
   6  -3   1    8.34    4.12
  -6   3  -1   11.52    2.01
  -6  -3  -1    8.39    1.50
  -6   3  -1    8.78    0.74
  -6  -3  -1   10.94    2.95
  -6  -3  -1    8.63    1.05
  -6   3  -1    9.70    1.47
   7  -3   1   -0.85    2.91
  -7   3  -1    0.66    0.70
  -7   3  -1   -0.81    1.12
  -7   3  -1   -0.05    0.35
  -7  -3  -1    0.22    0.80
  -7  -3  -1    1.31    2.00
  -7  -3  -1    0.36    0.46
   8  -3   1    3.87    5.58
  -8   3  -1    4.12    0.75
  -8   3  -1    3.94    2.59
  -8  -3  -1    4.52    1.67
  -8  -3  -1    3.29    1.29
  -8   3  -1    3.74    1.47
  -8  -3  -1    5.24    3.09
   9  -3   1   15.90    7.39
  -9   3  -1   20.82    3.63
  -9   3  -1   17.10    1.44
  -9  -3  -1   16.96    2.80
  -9  -3  -1   18.24    5.79
  -9  -3  -1   16.15    2.29
  -9   3  -1   16.36    2.54
  10  -3   1   47.22   11.14
 -10   3  -1   47.21    2.82
 -10   3  -1   45.41    4.47
 -10  -3  -1   47.22    4.21
 -10   3  -1   38.75    5.70
  11  -3   1   10.30    8.65
  11   3   1    5.92    5.55
 -11  -3  -1    7.80    2.38
 -11   3  -1    9.64    1.28
 -11   3  -1   10.33    2.72
 -11   3  -1    5.53    5.20
 -12  -3  -1    0.01    1.32
 -12  -3  -1    0.35    1.24
 -12   3  -1   -0.02    1.01
 -12   3  -1    0.13    0.62
 -13   3  -1    1.54    1.47
 -13  -3  -1    3.14    1.68
 -14  -3  -1    1.19    1.15
 -14   3  -1    0.03    1.34
 -15   3  -1   -0.22    0.83
 -15   4   1   -0.16    0.88
 -14   4   1   11.33    1.71
 -14   4   1    0.00    1.14
 -13   4   1    0.27    1.14
 -13   4   1    0.08    0.63
 -13  -4   1   -0.47    0.87
 -12  -4   1   23.07    2.99
 -12   4   1   16.82    5.78
 -12  -4   1   17.76    2.64
 -12   4   1   17.23    2.07
 -12   4   1   23.14    3.65
  12   4  -1   12.05    8.03
  12  -4  -1   10.93   10.30
 -11  -4   1   56.24    4.18
 -11   4   1   52.99    5.01
 -11   4   1   54.57    3.39
 -11  -4   1   59.06    4.08
 -11   4   1   48.74    8.50
  11   4  -1   32.58    8.31
  11  -4  -1   58.43   11.95
 -10  -4   1   28.62    2.78
 -10  -4   1   30.84    2.94
 -10   4   1   27.03    2.18
 -10   4   1   30.52    5.17
 -10   4   1   32.19    4.38
  10  -4  -1   29.35    9.21
  -9   4   1   -0.59    1.34
  -9   4   1   -0.04    0.51
  -9  -4   1   -0.52    1.83
  -9  -4   1    0.52    0.55
  -9  -4   1   -0.21    0.77
   9  -4  -1   -1.13    2.77
  -8  -4   1   29.83    5.03
  -8   4   1   27.11    2.65
  -8   4   1   26.90    3.98
  -8   4   1   25.66    1.74
  -8  -4   1   26.67    2.06
  -8  -4   1   26.52    2.38
  -7  -4   1    3.37    1.96
  -7   4   1    2.00    0.84
  -7  -4   1    1.29    0.70
  -7   4   1    2.75    2.10
  -7  -4   1    2.38    0.75
  -7  -4   1    1.71    0.77
   7  -4  -1    3.02    3.22
  -6  -4   1   87.03    6.79
  -6   4   1   83.81    4.31
  -6   4   1   87.47    3.62
  -6   4   1   94.94    6.60
   6  -4  -1   54.47    8.24
  -5  -4   1   26.83    2.66
  -5   4   1   33.10    3.06
   5  -4  -1   25.43    4.12
  -4   4   1   18.14    2.62
  -4  -4   1   13.94    2.17
   4  -4  -1   19.03    3.14
  -3  -4   1  777.34   41.70
  -3   4   1  771.42   41.59
   3  -4  -1  766.50   43.80
   3   4  -1  688.64   32.89
  -2  -4   1 2259.90  150.36
   2  -4  -1 2306.44  158.26
   2   4  -1 1959.13  126.20
  -1  -4   1  103.51    5.30
  -1   4   1  106.54    4.90
   1   4  -1  103.44    4.31
   1  -4  -1  108.93    6.62
   0   4   1   10.28    1.03
   0  -4   1   11.15    1.40
   0   4  -1   10.13    1.32
   0  -4  -1   11.36    2.03
   1  -4   1  300.98   14.89
   1   4   1  258.55   10.59
  -1  -4  -1  272.66   13.55
  -1   4  -1  275.62   12.84
   2  -4   1    0.96    1.37
  -2   4  -1    1.11    0.93
  -2  -4  -1    1.23    1.28
   3  -4   1   93.32    7.03
  -3   4  -1   95.29    5.96
   4  -4   1   64.32    5.73
  -4   4  -1   62.51    4.85
  -4  -4  -1   56.79    4.46
   5  -4   1   34.81    5.82
  -5   4  -1   31.61    1.44
  -5  -4  -1   29.11    3.77
  -5  -4  -1   24.24    2.05
  -5   4  -1   29.40    3.07
   6  -4   1   95.50    9.62
  -6  -4  -1   86.21    3.83
  -6  -4  -1   96.32    7.47
  -6  -4  -1  101.54    5.23
  -6   4  -1   86.41    4.70
  -6   4  -1   89.97    3.72
  -6  -4  -1   89.34    4.29
   7  -4   1  194.67   19.01
  -7   4  -1  198.34   13.17
  -7  -4  -1  187.09    8.76
  -7   4  -1  193.99    8.50
  -7   4  -1  197.59    9.74
  -7  -4  -1  191.10    8.93
  -7  -4  -1  212.50   10.98
  -7  -4  -1  198.67   13.99
   8  -4   1   66.39   10.74
  -8   4  -1   70.21    7.06
  -8   4  -1   69.12    3.82
  -8  -4  -1   71.22    4.10
  -8  -4  -1   60.68    8.77
  -8  -4  -1   75.82    4.61
  -8   4  -1   66.99    4.43
  -9   4  -1   30.84    5.17
  -9  -4  -1   23.32    2.17
  -9  -4  -1   17.00    3.15
  -9  -4  -1   26.22    5.65
  -9   4  -1   23.62    3.65
  -9   4  -1   25.45    1.90
  10  -4   1    3.41    7.72
 -10  -4  -1    6.10    2.29
 -10  -4  -1    5.75    3.20
 -10   4  -1    4.64    2.09
 -10  -4  -1    4.31    1.79
 -10   4  -1    4.62    1.15
 -10   4  -1    2.51    3.73
  11  -4   1    4.65    8.76
  11   4   1    0.65    5.50
 -11   4  -1    7.55    2.97
 -11   4  -1    6.59    4.73
 -11   4  -1    6.49    1.28
 -11  -4  -1    7.74    2.11
 -11  -4  -1    6.06    1.73
 -12   4  -1    0.14    0.77
 -12  -4  -1    0.20    1.34
 -12  -4  -1    0.06    1.21
 -12   4  -1    1.26    1.17
 -13   4  -1    0.49    1.17
 -13   4  -1    0.72    0.76
 -13  -4  -1    0.18    1.34
 -14   4  -1    1.15    1.42
 -15   4  -1    1.86    1.05
 -15   5   1    1.26    1.46
 -14   5   1    0.28    0.87
 -14   5   1   -0.09    0.48
 -13   5   1    1.50    1.44
 -13   5   1    1.39    1.45
 -12   5   1    2.92    1.70
 -12  -5   1    0.66    1.53
 -12   5   1    1.98    1.57
 -11  -5   1   19.11    2.81
 -11   5   1   14.10    6.31
 -11   5   1   17.31    2.67
 -11   5   1   21.13    3.49
  11   5  -1    8.91    7.51
  11  -5  -1   19.47   10.04
 -10  -5   1   57.82    4.40
 -10   5   1   52.92    7.37
 -10   5   1   56.91    5.11
 -10   5   1   55.45    3.52
  10  -5  -1   68.29   13.11
  -9  -5   1   12.87    4.02
  -9   5   1   13.96    2.58
  -9  -5   1   11.95    1.72
  -9   5   1   19.25    3.76
  -9   5   1   14.15    1.53
   9  -5  -1   11.73    7.07
  -8  -5   1    1.88    2.71
  -8  -5   1    2.57    0.91
  -8  -5   1    2.39    1.13
  -8   5   1    2.24    2.14
  -8   5   1    2.77    1.78
  -8   5   1    2.30    0.81
   8  -5  -1    2.15    3.70
  -7  -5   1   15.05    1.50
  -7   5   1   17.52    1.37
  -7  -5   1   22.80    3.54
  -7  -5   1   17.14    1.81
  -7   5   1   23.51    3.33
   7  -5  -1   21.82    5.33
  -6  -5   1    2.90    0.76
  -6  -5   1    3.28    0.80
  -6   5   1    2.55    0.94
  -6   5   1    2.95    1.28
  -6   5   1    2.03    2.06
   6  -5  -1    2.73    3.92
  -5  -5   1    6.16    2.12
  -5   5   1    6.22    2.19
  -5   5   1    5.16    1.00
   5  -5  -1    7.72    3.05
  -4  -5   1    2.20    1.32
  -4   5   1    0.87    1.33
   4  -5  -1    1.44    2.32
  -3   5   1  180.39    9.74
  -3  -5   1  177.99    8.79
   3  -5  -1  183.92   12.02
  -2  -5   1   49.93    3.06
  -2   5   1   54.11    3.12
   2   5  -1   49.32    2.13
   2  -5  -1   50.52    4.92
  -1  -5   1  165.54    8.05
  -1   5   1  171.43    7.84
   1   5  -1  155.57    6.80
   1  -5  -1  155.46    8.97
   0   5   1   -0.20    0.45
   0  -5   1    0.57    0.83
   0   5  -1    0.03    0.60
   0  -5  -1   -0.57    1.03
   1  -5   1   44.39    3.34
   1   5   1   40.72    1.92
  -1  -5  -1   46.26    4.07
  -1   5  -1   45.52    3.28
   2  -5   1   -0.42    1.18
  -2   5  -1   -0.16    0.79
  -2  -5  -1    0.76    0.86
  -3   5  -1   13.28    2.27
  -3  -5  -1   15.00    2.84
   4  -5   1   27.60    4.93
  -4  -5  -1   26.07    3.20
  -4   5  -1   26.60    1.39
  -4   5  -1   31.17    3.90
  -5   5  -1   32.69    2.48
  -5  -5  -1   43.00    5.38
  -5  -5  -1   37.54    2.61
  -5   5  -1   41.53    4.20
  -5  -5  -1   36.18    2.17
   6  -5   1   34.39    6.06
  -6   5  -1   27.19    4.08
  -6   5  -1   26.15    2.36
  -6  -5  -1   23.72    2.47
  -6   5  -1   28.17    1.58
  -6  -5  -1   23.40    1.64
  -6  -5  -1   24.97    4.48
  -6  -5  -1   28.65    1.83
   7  -5   1   12.51    6.60
  -7   5  -1   12.88    2.12
  -7   5  -1   14.51    3.06
  -7   5  -1   10.59    1.16
  -7  -5  -1    9.78    1.15
  -7  -5  -1   12.55    1.37
  -7  -5  -1   13.19    1.88
  -7  -5  -1   14.18    3.89
   8  -5   1    7.64    6.90
  -8   5  -1    8.04    1.20
  -8  -5  -1    8.99    3.93
  -8  -5  -1    6.40    1.76
  -8  -5  -1    7.31    1.36
  -8  -5  -1    6.65    1.57
  -8   5  -1    7.24    3.49
   9  -5   1   48.36   10.85
  -9   5  -1   53.99    3.23
  -9  -5  -1   54.94    4.92
  -9   5  -1   52.29    4.58
  -9   5  -1   45.56    6.08
  -9  -5  -1   54.93    3.75
  -9  -5  -1   54.99    9.15
  10  -5   1    6.22    6.88
 -10   5  -1    6.34    1.84
 -10  -5  -1    5.52    2.02
 -10   5  -1    6.97    2.91
 -10  -5  -1    4.58    4.52
 -10   5  -1    6.76    4.22
 -10  -5  -1    6.75    1.51
  11   5   1    4.31    6.77
  11  -5   1    2.65    7.00
 -11   5  -1    5.51    1.41
 -11   5  -1    5.53    1.81
 -11   5  -1    3.76    3.90
 -11  -5  -1    4.56    2.52
 -11  -5  -1    4.51    1.69
 -12   5  -1   -0.04    1.28
 -12   5  -1    0.30    1.09
 -12  -5  -1    0.70    1.25
 -12  -5  -1    0.38    1.32
 -13   5  -1    2.92    1.42
 -13   5  -1    0.12    0.78
 -14   5  -1    3.07    1.63
 -15   6   1    3.10    1.20
 -14   6   1   -0.01    1.41
 -14   6   1    7.21    1.54
 -13   6   1    0.20    1.16
 -13   6   1    0.53    1.19
 -12  -6   1    0.37    1.68
 -12   6   1    1.26    1.90
 -12   6   1    3.91    1.36
 -11  -6   1    5.03    1.85
 -11   6   1    3.35    2.44
 -11   6   1    5.65    1.42
 -11   6   1    3.64    3.99
  11  -6  -1    2.04    5.73
 -10  -6   1   10.91    1.75
 -10  -6   1    8.83    3.36
 -10   6   1   10.97    2.17
 -10   6   1    7.92    5.34
 -10   6   1    9.37    3.30
  10  -6  -1    9.75    7.38
  -9  -6   1    3.59    1.49
  -9   6   1    3.18    2.02
  -9  -6   1    2.61    1.36
  -9   6   1    4.40    1.15
  -9  -6   1    2.14    3.51
  -9   6   1    5.13    3.50
   9  -6  -1    4.65    5.09
  -8  -6   1    6.89    3.88
  -8  -6   1   10.14    1.44
  -8  -6   1   10.51    1.74
  -8   6   1   10.55    1.37
  -8   6   1    9.68    2.21
  -8   6   1    9.82    3.36
  -7  -6   1    4.22    1.27
  -7  -6   1    5.23    0.98
  -7  -6   1    5.01    3.07
  -7   6   1    4.98    2.60
  -7   6   1    4.97    1.73
  -7   6   1    4.06    1.40
   7  -6  -1    3.67    5.28
  -6  -6   1    9.67    1.16
  -6  -6   1    9.69    1.27
  -6  -6   1   13.27    3.06
  -6   6   1    7.19    2.41
  -6   6   1    9.56    1.74
  -6   6   1   10.42    1.19
   6  -6  -1   11.89    4.20
  -5  -6   1  122.99    5.71
  -5   6   1  117.90    7.11
  -5   6   1  114.91    5.05
  -5  -6   1  119.91    8.04
   5  -6  -1  115.76   10.26
  -4  -6   1  132.82    5.67
  -4   6   1  126.07    5.30
   4  -6  -1  136.47   11.15
  -3  -6   1   14.11    1.84
  -3   6   1   12.89    2.01
  -3  -6   1    8.92    1.00
   3  -6  -1   11.00    3.50
  -2  -6   1   60.81    4.48
  -2   6   1   60.87    4.21
   2   6  -1   60.43    2.67
   2  -6  -1   69.43    5.69
  -1  -6   1   26.62    3.22
  -1   6   1   27.44    2.45
   1   6  -1   29.72    2.20
   1  -6  -1   28.27    4.08
   0  -6   1   36.62    3.55
   0   6   1   34.34    2.31
   0  -6  -1   33.78    3.62
   0   6  -1   35.77    2.80
   1  -6   1   46.53    4.58
   1   6   1   42.55    2.09
  -1   6  -1   47.55    3.73
  -1  -6  -1   44.00    4.65
   2  -6   1    9.31    2.39
  -2  -6  -1   10.57    2.69
  -2   6  -1   11.79    2.03
   3  -6   1    2.66    2.41
  -3   6  -1    3.81    0.61
  -3  -6  -1    6.03    1.96
  -3  -6  -1    4.64    0.98
   4  -6   1    5.35    3.22
  -4  -6  -1    6.80    1.02
  -4  -6  -1    6.96    2.50
  -4   6  -1    6.53    0.82
   5  -6   1  197.32   15.09
  -5   6  -1  159.79    8.42
  -5   6  -1  191.13    8.19
  -5  -6  -1  186.33   13.21
  -5  -6  -1  178.37    8.08
  -5   6  -1  187.22   10.59
   6  -6   1  158.57   14.94
  -6   6  -1  178.67   10.91
  -6   6  -1  171.20    7.65
  -6  -6  -1  167.06    8.91
  -6   6  -1  157.28    8.68
  -6  -6  -1  171.53    8.06
  -6  -6  -1  170.18   13.47
   7  -6   1  110.82   14.55
  -7   6  -1  116.02    7.13
  -7   6  -1  118.79   10.20
  -7   6  -1  112.87    5.33
  -7  -6  -1  114.75   10.27
  -7  -6  -1  116.33    6.51
  -7  -6  -1  119.16    6.30
   8  -6   1   64.33   11.71
  -8  -6  -1   57.99   10.16
  -8  -6  -1   69.92    3.97
  -8   6  -1   61.47    5.36
  -8   6  -1   65.84    3.65
  -8   6  -1   61.89    6.90
  -8  -6  -1   65.09    4.48
   9  -6   1   35.20   11.09
  -9  -6  -1   34.57    6.90
  -9  -6  -1   40.35    3.49
  -9   6  -1   31.80    6.93
  -9   6  -1   34.61    3.96
  -9   6  -1   38.34    3.35
  10  -6   1    1.96    5.22
 -10   6  -1    1.32    3.20
 -10   6  -1    1.21    1.61
 -10   6  -1    0.81    1.37
 -10  -6  -1    1.62    1.66
 -10  -6  -1    0.15    3.22
 -11   6  -1   38.58    3.42
 -11   6  -1   37.17    3.01
 -11  -6  -1   31.85    4.53
 -12   6  -1    7.15    1.76
 -12   6  -1    2.23    1.41
 -12  -6  -1    5.56    2.32
 -13   6  -1   -0.04    0.86
 -13   6  -1    4.46    1.26
 -14   6  -1    0.42    1.01
 -14   7   1   -0.01    0.98
 -14   7   1    0.75    1.09
 -13   7   1    3.01    1.70
 -13   7   1    3.39    1.94
 -12   7   1    0.14    1.14
 -12   7   1    0.06    0.80
 -11  -7   1    0.71    1.10
 -11   7   1    0.49    0.98
 -11   7   1    0.12    1.48
 -10  -7   1    3.66    1.54
 -10   7   1    3.23    1.29
 -10   7   1    4.13    2.16
 -10   7   1    2.67    4.45
  10  -7  -1    3.52    6.63
  -9  -7   1    0.83    0.96
  -9  -7   1    0.11    1.00
  -9  -7   1   -0.61    2.67
  -9   7   1    0.29    0.85
  -9   7   1    0.29    1.62
  -9   7   1    0.85    2.30
   9  -7  -1   -0.43    4.00
  -8   7   1    1.08    2.39
  -8  -7   1    3.83    3.30
  -8   7   1    3.01    1.16
  -8   7   1    2.41    1.60
   8  -7  -1    3.30    4.84
  -7  -7   1   32.00    2.38
  -7  -7   1   35.74    2.54
  -7   7   1   36.95    2.48
  -7  -7   1   37.34    6.02
  -7   7   1   36.39    4.30
  -7   7   1   32.90    3.59
   7  -7  -1   37.98    8.22
  -6  -7   1    3.77    1.26
  -6   7   1    2.57    1.89
  -6  -7   1    2.09    1.01
  -6   7   1    4.48    0.97
  -6  -7   1    3.01    2.08
  -6   7   1    2.81    1.43
   6  -7  -1    0.71    4.55
  -5   7   1   56.05    5.20
  -5  -7   1   52.48    2.94
  -5   7   1   54.09    2.75
  -5  -7   1   50.51    5.50
  -5   7   1   43.32    3.32
  -5  -7   1   44.78    2.48
   5  -7  -1   54.18    8.51
  -4  -7   1   13.99    2.69
  -4   7   1   10.56    1.06
  -4   7   1   13.59    2.25
   4  -7  -1   12.19    3.85
  -3  -7   1   10.96    1.34
  -3   7   1    8.20    1.07
  -3  -7   1    8.67    2.43
  -3   7   1    9.92    2.49
   3  -7  -1   11.28    4.06
  -2  -7   1   23.14    3.05
  -2   7   1   22.74    2.94
  -2  -7   1   20.91    1.64
   2   7  -1   19.60    1.43
   2  -7  -1   26.56    4.70
  -1  -7   1   43.41    4.18
  -1   7   1   41.27    3.23
  -1  -7   1   40.64    2.26
   1  -7  -1   46.17    4.73
   1   7  -1   41.97    2.81
   0   7   1    0.77    0.86
   0  -7   1    0.51    0.51
   0  -7   1    0.02    1.14
   0   7  -1    0.05    0.95
   0  -7  -1   -0.16    1.78
   1   7   1    4.30    0.96
   1  -7   1    8.05    2.89
  -1  -7  -1    7.57    1.06
  -1   7  -1    8.03    2.00
  -1  -7  -1    7.44    2.46
   2  -7   1    8.27    3.06
  -2   7  -1    5.92    0.69
  -2   7  -1    7.80    1.91
  -2  -7  -1    8.16    1.33
   3  -7   1   43.44    5.43
  -3  -7  -1   42.57    2.60
  -3  -7  -1   47.56    4.84
  -3   7  -1   44.48    4.11
  -3   7  -1   42.83    2.06
   4  -7   1    1.19    2.68
  -4  -7  -1    0.84    2.00
  -4  -7  -1    1.35    0.90
  -4   7  -1    2.11    0.69
  -4   7  -1    2.35    1.82
   5  -7   1   43.00    7.35
  -5  -7  -1   28.76    2.36
  -5   7  -1   30.26    4.12
  -5  -7  -1   33.67    5.37
  -5   7  -1   29.61    2.41
  -5  -7  -1   29.46    2.60
   6  -7   1    0.76    4.25
  -6   7  -1    1.04    1.30
  -6  -7  -1    2.12    1.03
  -6  -7  -1    2.09    2.95
  -6  -7  -1    1.20    1.07
  -6   7  -1    1.83    0.82
  -6   7  -1    2.67    2.25
   7  -7   1    8.95    6.74
  -7  -7  -1    7.33    2.02
  -7   7  -1    5.82    2.73
  -7  -7  -1    5.80    3.83
  -7  -7  -1    7.70    1.58
  -7   7  -1    6.74    1.99
  -7   7  -1    8.14    1.39
   8  -7   1    4.99    7.01
  -8  -7  -1    3.50    5.09
  -8  -7  -1    7.11    1.82
  -8   7  -1    5.15    1.26
  -8   7  -1    2.83    3.28
  -8  -7  -1    4.16    1.71
  -8   7  -1    4.93    1.89
   9  -7   1   35.55   13.21
  -9   7  -1   37.85    2.96
  -9  -7  -1   42.36    3.89
  -9  -7  -1   46.64    3.96
  -9  -7  -1   41.40    8.59
  -9   7  -1   36.53    6.31
  -9   7  -1   42.34    4.15
  10  -7   1    0.87    6.49
 -10   7  -1    1.97    3.49
 -10   7  -1    4.79    1.67
 -10   7  -1    3.46    1.41
 -10  -7  -1    3.75    5.36
 -10  -7  -1    4.87    1.82
 -11   7  -1    1.52    1.09
 -11   7  -1    1.25    1.58
 -11  -7  -1    0.80    1.74
 -12   7  -1    2.95    1.18
 -12  -7  -1   -0.27    1.41
 -12   7  -1    4.13    1.59
 -13   7  -1   -0.04    0.82
 -13   7  -1    0.24    0.76
 -14   8   1   -0.34    0.72
 -13   8   1    5.19    1.88
 -13   8   1    5.86    1.53
 -12   8   1    0.20    1.08
 -12   8   1   -0.01    1.12
 -11   8   1    0.79    1.08
 -11   8   1    0.54    1.56
 -10   8   1    3.08    1.35
 -10   8   1    1.56    2.05
 -10   8   1    3.03    4.31
 -10  -8   1    2.18    1.33
  10  -8  -1    1.65    7.17
  -9   8   1    0.14    1.73
  -9   8   1    0.26    1.03
  -9   8   1    0.15    0.76
  -9  -8   1   -0.66    0.72
  -9  -8   1    0.18    0.73
   9  -8  -1    0.26    3.23
  -8   8   1    1.99    1.16
  -8   8   1    1.58    1.50
  -8   8   1    1.58    2.54
  -8  -8   1    1.48    1.27
  -8  -8   1    2.73    1.44
   8  -8  -1    3.05    4.83
  -7   8   1   -0.47    1.24
  -7   8   1    0.83    0.83
  -7  -8   1    0.03    0.92
  -7  -8   1    1.21    2.23
  -7   8   1    0.25    1.65
  -7  -8   1    0.41    0.83
   7  -8  -1    0.39    3.28
  -6   8   1   47.01    5.07
  -6   8   1   47.49    3.04
  -6  -8   1   44.29    6.08
  -6  -8   1   48.31    3.23
  -6  -8   1   43.06    3.15
   6  -8  -1   44.37    8.03
  -5  -8   1    1.18    1.96
  -5   8   1    1.76    0.81
  -5   8   1    1.96    2.07
  -5  -8   1    2.47    1.27
   5  -8  -1    0.84    3.28
  -4   8   1   25.83    3.82
  -4  -8   1   27.09    4.26
  -4  -8   1   27.63    2.27
  -4   8   1   26.79    2.15
  -3  -8   1    6.87    1.29
  -3   8   1    6.82    0.79
  -3   8   1    7.34    1.84
  -3  -8   1    7.43    2.69
   3  -8  -1    5.23    4.22
  -2   8   1    3.79    1.75
  -2  -8   1    2.81    1.01
  -2  -8   1    2.04    1.64
  -2   8   1    2.21    0.76
   2  -8  -1    2.57    2.59
   2  -8  -1    2.92    0.94
  -1   8   1   16.01    2.36
  -1  -8   1   12.28    1.67
   1  -8  -1   11.42    4.45
   1  -8  -1    9.77    1.25
   1   8  -1   12.19    1.73
   0   8   1   84.87    5.35
   0  -8   1   84.01    4.12
   0  -8  -1   99.81    8.97
   0   8  -1   93.16    5.75
   0  -8  -1   80.41    4.18
   1  -8   1    3.67    2.69
   1  -8   1    3.52    0.84
  -1   8  -1    3.95    1.82
  -1  -8  -1    5.46    3.02
  -1  -8  -1    4.72    1.29
  -1   8  -1    3.06    0.54
   2  -8   1   17.12    1.36
   2  -8   1   26.53    4.92
  -2  -8  -1   23.30    4.50
  -2  -8  -1   22.04    2.31
  -2   8  -1   18.94    2.88
  -2   8  -1   18.75    1.49
   3  -8   1    9.77    4.53
  -3  -8  -1   10.25    3.86
  -3   8  -1    8.89    2.16
  -3   8  -1    9.79    1.30
  -3  -8  -1    8.97    1.76
   4  -8   1    8.21    5.09
  -4   8  -1    9.95    2.63
  -4   8  -1   10.05    1.17
  -4  -8  -1    8.19    3.30
  -4  -8  -1    9.93    1.89
   5  -8   1   28.06    6.61
  -5   8  -1   24.25    1.88
  -5  -8  -1   24.12    2.30
  -5  -8  -1   27.87    2.58
  -5  -8  -1   23.87    5.60
  -5   8  -1   26.39    3.83
   6  -8   1    8.86    6.49
  -6  -8  -1    7.08    3.83
  -6   8  -1    9.92    2.78
  -6   8  -1    7.04    1.30
  -6  -8  -1    7.82    1.76
   7  -8   1    8.95    8.40
  -7  -8  -1   12.08    2.55
  -7   8  -1   13.60    1.81
  -7  -8  -1   14.26    2.51
  -7  -8  -1   10.04    4.72
  -7   8  -1   12.26    3.56
   8  -8   1   21.85    9.19
  -8  -8  -1   31.44    3.46
  -8  -8  -1   22.55    6.78
  -8  -8  -1   29.58    3.09
  -8   8  -1   26.46    2.56
  -8   8  -1   26.69    5.76
  -8   8  -1   24.53    3.82
   9  -8   1    3.16    7.14
  -9   8  -1    4.87    4.84
  -9  -8  -1    6.22    1.86
  -9  -8  -1    4.96    5.91
  -9   8  -1    6.56    1.49
  -9  -8  -1    6.88    1.71
  -9   8  -1    4.77    2.61
 -10   8  -1    3.73    1.40
 -10  -8  -1    4.15    2.08
 -10   8  -1    2.23    1.81
 -11   8  -1    0.90    1.31
 -11   8  -1    0.49    0.96
 -11  -8  -1    0.32    1.12
 -12  -8  -1   -0.09    1.00
 -12   8  -1    0.48    0.76
 -12   8  -1   -0.23    0.77
 -13   8  -1    2.17    1.36
 -13   9   1   34.54    3.43
 -12   9   1    0.70    0.99
 -11   9   1   -0.01    0.77
 -11   9   1   -0.08    0.81
 -10   9   1    3.75    1.17
 -10   9   1    3.12    1.42
 -10  -9   1    0.83    1.39
  -9   9   1    5.24    5.98
  -9   9   1   16.16    2.25
  -9  -9   1   17.83    2.72
   9  -9  -1    8.50    8.73
  -8   9   1    2.06    2.72
  -8   9   1    2.09    1.19
  -8  -9   1    0.93    1.58
   8  -9  -1    0.85    6.07
  -7   9   1   13.67    1.90
  -7   9   1   14.59    4.77
  -7  -9   1   13.85    2.09
   7  -9  -1    9.25    8.67
  -6   9   1    4.06    1.29
  -6   9   1    4.42    2.49
  -6  -9   1    3.95    1.80
   6  -9  -1    1.29    5.90
  -5   9   1   52.86    3.92
  -5   9   1   45.37    6.03
  -5  -9   1   53.44    3.76
  -5  -9   1   55.35    6.02
   5  -9  -1   51.06    8.83
  -4   9   1    3.05    1.13
  -4  -9   1    1.08    2.02
  -4   9   1    0.40    2.27
  -4  -9   1    2.16    1.45
   4  -9  -1    0.02    3.35
  -3   9   1   37.54    4.40
  -3   9   1   38.59    2.60
  -3  -9   1   46.79    5.67
  -3  -9   1   42.12    3.13
   3  -9  -1   34.04    2.54
   3  -9  -1   41.23    6.34
  -2   9   1    1.18    0.75
  -2   9   1    2.43    1.36
  -2  -9   1    1.95    1.09
  -2  -9   1    0.91    1.94
   2  -9  -1    3.93    2.93
   2  -9  -1    1.76    1.04
  -1   9   1    1.45    1.80
  -1  -9   1    2.20    1.15
  -1  -9   1    3.07    2.51
   1  -9  -1    2.15    2.75
   0  -9   1    4.47    2.72
   0  -9   1    4.30    1.22
   0  -9  -1    3.95    3.66
   0  -9  -1    5.00    1.30
   0   9  -1    4.65    1.92
   1  -9   1   77.54    8.03
   1  -9   1   68.33    3.68
  -1  -9  -1   70.26    4.13
  -1  -9  -1   68.79    8.09
  -1   9  -1   79.51    5.48
  -1   9  -1   60.64    3.05
   2  -9   1    0.84    3.43
   2  -9   1    2.72    1.10
  -2  -9  -1    6.98    3.22
  -2   9  -1    3.62    1.70
  -2  -9  -1    2.75    1.30
  -2   9  -1    2.99    0.70
   3  -9   1    0.81    3.09
  -3  -9  -1   -0.29    2.17
  -3  -9  -1    1.32    1.12
  -3   9  -1    0.97    0.84
  -3   9  -1    0.74    1.86
   4  -9   1   43.73    7.89
  -4  -9  -1   42.45    6.08
  -4   9  -1   40.79    5.40
  -4  -9  -1   43.28    3.75
  -4   9  -1   46.40    3.19
   5  -9   1    1.24    2.62
  -5  -9  -1   -0.42    1.63
  -5  -9  -1    0.28    0.98
  -5   9  -1   -0.17    0.59
  -5  -9  -1    0.09    0.84
  -5   9  -1   -0.36    1.21
   6  -9   1    8.48    5.72
  -6  -9  -1    7.83    2.49
  -6  -9  -1    6.22    4.22
  -6  -9  -1    9.70    2.13
  -6   9  -1    6.42    3.78
  -6   9  -1    9.63    2.08
   7  -9   1    0.53    4.80
  -7  -9  -1    0.37    1.27
  -7  -9  -1    1.05    3.59
  -7  -9  -1    1.09    1.15
  -7   9  -1    0.52    2.59
  -7   9  -1    0.96    1.32
   8  -9   1    0.94    4.87
  -8  -9  -1    1.81    1.46
  -8  -9  -1    1.39    1.65
  -8  -9  -1    0.67    4.90
  -8   9  -1    1.93    1.12
  -8   9  -1    1.64    3.15
  -9  -9  -1    0.27    1.66
  -9   9  -1    2.03    1.26
  -9  -9  -1    0.36    1.38
 -10  -9  -1    0.21    2.04
 -10   9  -1   10.90    1.66
 -11  -9  -1    0.83    1.43
 -11   9  -1    4.62    1.30
 -12   9  -1   16.00    1.98
 -13   9  -1    0.28    0.85
 -13  10   1   -0.40    0.76
 -12  10   1   12.76    1.77
 -11  10   1    5.44    1.24
 -10  10   1    0.81    0.80
 -10 -10   1   -0.27    0.91
  -9  10   1    1.43    1.06
  -9 -10   1    2.44    1.74
  -8  10   1    0.88    3.27
  -8  10   1    0.95    1.55
  -8 -10   1    1.17    1.30
   8 -10  -1   -0.20    5.75
  -7  10   1   20.23    3.01
  -7 -10   1   18.28    2.74
  -7  10   1   14.61    5.53
   7 -10  -1    7.83    9.87
  -6  10   1   63.77    4.07
  -6  10   1   58.21    7.11
  -6 -10   1   65.68    5.43
   6 -10  -1   61.23   13.60
  -5  10   1    0.18    2.58
  -5  10   1    1.59    0.97
   5 -10  -1    0.49    4.31
  -4  10   1   14.13    1.55
  -4  10   1    4.82    3.87
  -4 -10   1   15.36    2.20
   4 -10  -1   13.21    5.66
  -3  10   1   11.58    1.62
  -3  10   1    9.96    3.31
  -3 -10   1   12.46    2.21
  -3 -10   1   10.79    4.30
   3 -10  -1    7.56    6.21
  -2  10   1   73.92    6.50
  -2 -10   1   73.32    8.23
  -2 -10   1   83.24    5.83
   2 -10  -1   87.16    9.71
   2 -10  -1   81.98    4.62
  -1 -10   1    4.07    3.18
  -1 -10   1    6.41    1.90
   1 -10  -1    3.98    1.65
   1 -10  -1    4.99    4.34
   0 -10   1    1.11    3.07
   0 -10   1    3.02    1.24
   0 -10  -1    2.34    3.63
   0 -10  -1    1.23    1.53
   1 -10   1   26.92    6.44
   1 -10   1   28.00    2.41
  -1 -10  -1   40.86    6.68
  -1 -10  -1   27.81    3.28
  -1  10  -1   27.22    3.75
   2 -10   1   19.44    2.16
   2 -10   1   21.65    5.11
  -2 -10  -1   19.97    2.56
  -2  10  -1   19.67    3.62
  -2 -10  -1   19.98    5.39
  -2  10  -1   19.61    1.84
   3 -10   1   27.28    7.27
  -3 -10  -1   27.30    6.26
  -3  10  -1   29.06    2.06
  -3  10  -1   21.33    4.46
   4 -10   1    7.28    5.10
  -4 -10  -1   11.30    4.14
  -4 -10  -1   12.22    2.35
  -4  10  -1   11.18    3.90
  -4  10  -1   11.93    1.99
   5 -10   1    2.25    6.02
  -5 -10  -1    4.75    4.90
  -5 -10  -1    5.84    1.95
  -5 -10  -1    6.05    2.04
  -5  10  -1    5.63    1.31
  -5  10  -1    6.42    3.49
   6 -10   1    4.55    4.86
  -6 -10  -1    1.91    1.40
  -6 -10  -1    1.96    4.36
  -6 -10  -1    2.98    1.93
  -6  10  -1    2.82    1.22
  -6  10  -1    1.85    3.07
   7 -10   1    7.36    9.32
  -7 -10  -1   15.80    2.88
  -7 -10  -1   12.62    2.64
  -7  10  -1   11.58    2.56
  -7  10  -1    7.53    3.93
  -8 -10  -1   26.78    3.20
  -8 -10  -1   24.27    3.10
  -8  10  -1   23.08    2.73
  -9 -10  -1   -0.09    1.06
  -9  10  -1    1.31    0.81
  -9 -10  -1    0.26    1.22
 -10 -10  -1   -1.59    0.79
 -10  10  -1    0.69    0.52
 -11  10  -1    1.40    1.42
 -12  10  -1    1.07    1.22
 -12  11   1    0.56    0.64
 -11  11   1    0.53    0.71
 -10  11   1    2.51    0.94
 -10 -11   1   -1.11    1.44
  -9 -11   1    2.46    1.85
  -9  11   1    2.30    1.09
  -8  11   1   30.17    3.07
  -8 -11   1   30.53    4.21
  -7  11   1    8.85    1.42
  -7  11   1    3.25    5.32
  -7 -11   1    7.38    2.26
   7 -11  -1    5.17    6.76
  -6  11   1    9.87    1.79
  -6  11   1    6.04    4.86
  -6 -11   1    9.21    2.17
   6 -11  -1    7.97    6.50
  -5  11   1    5.92    4.71
  -5  11   1   11.35    2.20
   5 -11  -1    8.11    7.58
  -4  11   1    6.36    1.61
  -4  11   1    3.35    3.05
   4 -11  -1    6.05    4.99
  -3 -11   1    0.65    1.26
   3 -11  -1    0.61    3.74
  -2 -11   1    2.10    1.51
   2 -11  -1    2.13    4.25
   2 -11  -1    1.94    1.24
  -1 -11   1   14.79    2.85
   1 -11  -1   13.19    6.10
   1 -11  -1   14.31    2.58
   0 -11   1   -0.01    1.99
   0 -11   1    0.59    1.03
   0 -11  -1    1.26    2.70
   0 -11  -1   -0.15    1.08
   1 -11   1    5.37    5.63
   1 -11   1   10.91    1.88
  -1 -11  -1   11.04    5.25
  -1 -11  -1   14.28    2.48
   2 -11   1   42.08    8.90
   2 -11   1   43.34    2.94
  -2 -11  -1   41.19    7.03
  -2 -11  -1   45.46    4.84
   3 -11   1    8.45    6.15
  -3 -11  -1    7.43    4.10
  -3 -11  -1   10.05    2.46
  -3  11  -1    6.00    3.02
  -3  11  -1    9.29    1.29
   4 -11   1   32.17    8.60
  -4 -11  -1   32.24    8.18
  -4  11  -1   37.29    5.63
  -4  11  -1   45.05    3.00
   5 -11   1    6.83    8.72
  -5 -11  -1   32.37    6.11
  -5 -11  -1   19.02    2.69
  -5 -11  -1   17.89    3.31
  -5  11  -1    9.66    4.45
  -5  11  -1   15.42    2.06
   6 -11   1    1.42    6.16
  -6  11  -1    2.25    1.41
  -6 -11  -1    1.70    1.56
  -6 -11  -1    1.02    1.63
  -6  11  -1    1.88    3.35
  -7 -11  -1    0.26    1.33
  -7 -11  -1    1.14    1.06
  -7  11  -1    0.06    0.70
  -8 -11  -1    0.32    1.54
  -8 -11  -1    6.78    2.06
  -8  11  -1    5.20    1.16
  -9 -11  -1   -0.07    1.22
  -9  11  -1    0.61    0.74
 -10  11  -1   -0.36    0.96
 -11  11  -1    0.06    0.64
 -11  12   1    2.51    1.13
 -10 -12   1    0.95    1.17
 -10  12   1    0.49    0.75
  -9  12   1    0.92    0.81
  -9 -12   1    1.18    1.27
  -8  12   1    0.82    1.07
  -8 -12   1    0.09    1.30
  -7  12   1   21.12    2.13
  -7 -12   1   21.08    3.66
  -6  12   1   11.39    1.52
  -6 -12   1    8.16    2.59
  -5  12   1    2.06    1.31
   5 -12  -1    2.30    5.00
  -4 -12   1    0.28    1.29
   4 -12  -1    4.33    4.40
  -3 -12   1    0.49    1.53
   3 -12  -1    0.71    3.92
  -2 -12   1    3.14    1.99
   2 -12  -1    2.36    1.63
   2 -12  -1   -0.47    4.12
  -1 -12   1   31.44    3.95
   1 -12  -1   25.19    8.21
   1 -12  -1   32.30    3.81
   0 -12   1    1.16    1.33
   0 -12  -1    1.57    1.51
   0 -12  -1   -0.03    3.66
   1 -12   1    9.92    2.21
  -1 -12  -1   10.76    2.58
  -1 -12  -1    5.99    4.71
   2 -12   1    5.95    1.76
  -2 -12  -1    4.30    4.69
  -2 -12  -1    9.29    2.44
  -3 -12  -1   10.47    3.30
  -4 -12  -1    0.98    1.31
  -4 -12  -1    1.86    1.73
  -4  12  -1    1.69    1.19
  -5 -12  -1    6.87    2.80
  -5 -12  -1   11.67    2.12
  -5  12  -1   11.17    1.36
  -6 -12  -1    0.34    1.41
  -6 -12  -1    0.51    1.51
  -6  12  -1    0.91    0.77
  -7 -12  -1    1.18    1.59
  -7  12  -1    1.34    0.88
  -8  12  -1    3.72    1.06
  -8 -12  -1    3.10    1.85
  -9  12  -1    1.38    1.12
 -10  12  -1    2.94    0.89
 -10  13   1    2.48    1.06
  -9  13   1    0.26    0.62
  -9 -13   1    0.25    1.09
  -8  13   1    5.89    1.67
  -8 -13   1    8.23    2.37
  -7  13   1    6.79    1.55
  -7 -13   1    4.80    2.60
  -6  13   1    4.08    1.04
  -6 -13   1    7.66    2.13
  -5 -13   1    9.17    2.19
  -4 -13   1    4.96    1.80
  -3 -13   1    3.79    1.62
  -2 -13   1   -0.05    1.09
   2 -13  -1    0.44    0.91
  -1 -13   1   -0.96    1.12
   1 -13  -1    0.35    1.04
   0 -13   1   11.90    2.29
   0 -13  -1    4.97    2.01
   1 -13   1   14.42    2.28
  -1 -13  -1   17.88    2.43
  -2 -13  -1    0.39    1.32
  -3 -13  -1    4.24    2.19
  -4 -13  -1   21.01    2.49
  -4 -13  -1    0.74    2.36
  -5 -13  -1    5.75    2.39
  -5  13  -1    2.63    0.93
  -6 -13  -1    2.14    2.10
  -6  13  -1    1.78    0.83
  -7 -13  -1    0.18    1.24
  -7  13  -1    0.06    0.55
  -8 -13  -1   -0.06    0.70
  -8  13  -1    0.03    0.57
  -9  13  -1    0.65    0.61
  -8 -14   1    8.26    2.44
  -7 -14   1    6.08    2.37
  -6 -14   1   21.62    3.14
  -5 -14   1   18.28    2.59
  -4 -14   1   -0.26    1.01
  -3 -14   1    6.59    2.14
  -2 -14   1    3.76    1.62
  -1 -14   1   10.84    2.07
   1 -14  -1   10.25    1.86
   0 -14   1    6.87    1.94
   0 -14  -1    5.11    1.72
   1 -14   1    0.22    0.69
  -1 -14  -1   -0.68    0.90
  -2 -14  -1    2.01    1.41
  -3 -14  -1    0.88    1.24
  -4 -14  -1    7.45    2.30
  -5 -14  -1    7.42    2.02
  -6 -14  -1    4.66    2.00
  -7 -14  -1    2.90    1.54
  -7 -15   1    0.80    1.37
  -6 -15   1    2.15    1.73
  -5 -15   1   -0.06    0.91
  -4 -15   1    6.24    1.97
  -3 -15   1   10.06    2.25
  -2 -15   1    0.41    0.96
  -1 -15   1    2.46    1.63
   1 -15  -1    3.03    1.20
   0 -15   1    0.33    1.10
   0 -15  -1   -1.63    1.08
  -1 -15  -1   -0.24    0.95
  -2 -15  -1    0.08    0.98
  -3 -15  -1   -0.46    1.03
  -4 -15  -1   -0.10    0.85
  -5 -15  -1    1.00    1.08
  -6 -15  -1   -1.51    1.52
  -5 -16   1    6.25    1.71
  -4 -16   1    1.94    1.31
  -3 -16   1    0.52    1.06
  -2 -16   1    0.90    1.12
  -1 -16   1    2.65    1.27
  -1 -16  -1    1.57    0.98
  -2 -16  -1    1.06    1.13
  -3 -16  -1   -0.45    0.82
  -4 -16  -1   -0.10    0.59
 -16   0   2    1.88    1.56
 -15   0   2   57.53    5.15
 -14   0   2    1.04    1.74
 -13   0   2  339.95   20.84
 -12   0   2  152.12   10.18
  12   0  -2  137.97   16.06
 -11   0   2    0.43    1.18
  11   0  -2    0.39    2.88
 -10   0   2   68.65    7.16
 -10   0   2   67.13    3.29
 -10   0   2   75.90    5.01
  10   0  -2   77.05   11.08
  -9   0   2    1.33    1.51
  -9   0   2    0.47    1.02
  -9   0   2    0.28    0.41
   9   0  -2    0.39    2.65
  -8   0   2  267.94   14.42
  -8   0   2  251.94   12.11
  -8   0   2  235.34   10.59
  -8   0   2  261.78   12.90
   8   0  -2  253.77   16.63
  -7   0   2  502.31   26.61
  -7   0   2  434.04   21.52
   7   0  -2  504.68   32.35
  -6   0   2  865.67   49.40
   6   0  -2  875.84   55.07
  -5   0   2    9.62    1.32
   5   0  -2    8.00    2.74
  -4   0   2  875.94   47.79
   4   0  -2  840.43   48.07
  -3   0   2 3051.52  215.87
   3   0  -2 2754.07  198.89
  -2   0   2  927.65   49.96
  -1   0   2 1334.98   75.19
   1   0  -2 1180.27   65.89
   0   0  -2  674.03   32.95
   0   0  -2  680.96   33.70
  -1   0  -2 4718.89  356.99
  -1   0  -2 3313.44  258.38
  -3   0  -2  793.32   44.47
  -3   0  -2  773.17   40.42
  -4   0  -2 1372.54   88.78
  -5   0  -2  311.19   19.15
  -5   0  -2  309.74   15.36
  -6   0  -2   15.19    2.18
  -6   0  -2   14.96    1.36
  -6   0  -2   19.95    3.65
  -7   0  -2  314.76   14.43
  -7   0  -2  363.83   19.24
  -7   0  -2  361.87   22.05
  -7   0  -2  359.84   17.77
  -7   0  -2  357.53   18.61
  -8   0  -2   99.79    6.06
  -8   0  -2  103.18    7.05
   9   0   2   23.70    7.15
  -9   0  -2   25.14    3.50
  -9   0  -2   21.43    2.54
  10   0   2  189.46   18.82
 -10   0  -2  216.53   12.45
  11   0   2   -1.17    5.54
 -11   0  -2    3.64    2.04
 -12   0  -2    9.57    2.63
 -13   0  -2   35.71    4.15
 -14   0  -2    4.82    2.04
 -15   0  -2   10.55    1.96
 -16  -1   2    0.85    1.55
 -16   1   2    1.84    1.58
 -15   1   2   13.10    3.37
 -15  -1   2    9.71    3.16
 -14   1   2    0.81    1.67
 -14  -1   2    1.17    1.68
 -13   1   2   51.37    5.44
 -13  -1   2   46.15    5.93
 -12   1   2   -0.55    0.58
 -12  -1   2    0.03    1.15
 -12   1   2    0.52    1.28
  12   1  -2   -0.76    3.09
  12  -1  -2    0.57    3.71
 -11   1   2   33.14    5.64
 -11   1   2   27.99    2.27
 -11   1   2   28.35    3.36
 -11  -1   2   29.75    3.76
  11   1  -2   28.70    8.83
  11  -1  -2   32.13    7.46
 -10   1   2  278.94   13.20
 -10   1   2  270.55   17.24
 -10  -1   2  293.67   15.93
 -10   1   2  294.79   15.81
  10   1  -2  272.81   23.40
  10  -1  -2  264.64   21.35
  -9  -1   2   27.28    3.76
  -9   1   2   27.56    1.63
  -9  -1   2   28.76    2.76
  -9   1   2   32.33    3.05
   9   1  -2   29.85    5.25
   9  -1  -2   32.61    6.77
  -8   1   2  142.91    7.05
  -8  -1   2  147.76    7.00
  -8   1   2  140.60    8.63
  -8  -1   2  139.23    8.25
  -8   1   2  132.16    5.65
  -8  -1   2  139.89    6.96
   8  -1  -2  152.51   13.12
   8   1  -2  126.63   10.36
  -7   1   2    6.14    2.10
  -7   1   2    5.65    1.07
  -7  -1   2    5.98    1.66
   7  -1  -2    9.72    4.32
   7   1  -2    7.55    3.46
  -6  -1   2 1524.19   97.22
  -6   1   2 1562.13  100.32
   6   1  -2 1675.11  112.42
   6  -1  -2 1686.75  114.92
  -5  -1   2  678.19   36.04
  -5   1   2  670.65   36.66
   5  -1  -2  744.16   44.01
  -4   1   2 1145.94   65.92
   4  -1  -2 1140.05   69.30
  -3   1   2 1169.71   66.61
  -3  -1   2 1132.57   64.47
   3  -1  -2 1152.53   67.15
  -2  -1   2 1791.92  108.88
  -2   1   2 1667.72  102.17
   2   1  -2 1396.77   84.27
   2  -1  -2 1848.53  113.11
  -1   1   2  401.27   18.07
   1  -1  -2  384.55   17.59
   1   1  -2  412.65   19.05
   0   1  -2  199.83    7.94
   0  -1  -2  202.59    9.03
  -1   1  -2  211.09    9.82
  -1   1  -2  210.75    9.59
  -1  -1  -2  202.83    8.62
  -1  -1  -2  212.66   10.06
  -2  -1  -2  934.03   51.03
  -2   1  -2 1032.48   58.64
  -2   1  -2 1096.44   60.80
  -2  -1  -2 1097.65   62.79
  -3  -1  -2   20.48    2.38
  -3  -1  -2   20.30    1.35
  -3   1  -2   21.40    2.53
  -3   1  -2   20.34    1.65
  -4  -1  -2  228.30   10.18
  -4   1  -2  236.95   13.86
  -4   1  -2  223.10   10.92
  -5  -1  -2  179.10    8.38
  -5  -1  -2  178.28   11.28
  -5   1  -2  185.78   11.71
  -5   1  -2  168.84    9.01
  -6  -1  -2   88.04    4.05
  -6   1  -2   95.47    4.84
  -6  -1  -2   93.28    4.87
  -6   1  -2  105.43    6.24
  -6   1  -2   93.88    4.94
  -6   1  -2   82.39    3.45
  -6  -1  -2   89.85    4.93
   7  -1   2  431.95   31.50
  -7   1  -2  410.99   19.19
  -7  -1  -2  417.95   28.23
  -7   1  -2  449.11   22.38
  -7   1  -2  435.03   23.44
  -7  -1  -2  419.37   20.77
  -7  -1  -2  431.86   22.26
  -7  -1  -2  458.24   23.80
  -7   1  -2  444.66   23.94
   8  -1   2  170.97   17.14
  -8  -1  -2  184.02   15.66
  -8   1  -2  187.60   11.15
  -8   1  -2  191.37   11.04
  -8  -1  -2  183.88    9.67
  -8  -1  -2  182.06    9.59
  -8   1  -2  196.90   10.52
  -8   1  -2  183.74    7.78
   9  -1   2  503.40   42.41
   9   1   2  534.21   38.69
  -9   1  -2  539.10   32.22
  -9  -1  -2  539.89   29.48
  -9   1  -2  551.73   31.15
  -9  -1  -2  546.85   30.79
  -9   1  -2  556.51   27.96
  -9   1  -2  522.65   32.83
  10  -1   2    5.43    8.37
  10   1   2    8.58    5.41
 -10  -1  -2    9.97    3.00
 -10   1  -2   10.61    2.63
 -10  -1  -2    9.40    1.99
  11   1   2   -8.12    4.33
  11  -1   2    4.41    3.69
 -11   1  -2    0.29    1.51
 -11  -1  -2    0.41    1.16
 -11  -1  -2    0.83    1.63
 -12  -1  -2   23.27    3.90
 -12   1  -2   21.78    3.54
 -13  -1  -2   39.95    4.25
 -13   1  -2   39.06    4.28
 -14   1  -2    1.65    1.72
 -14  -1  -2    0.51    1.38
 -15   1  -2    9.05    1.90
 -16   2   2    5.29    1.85
 -16  -2   2   -0.21    1.02
 -15  -2   2    0.25    2.19
 -15   2   2   65.71    4.49
 -14  -2   2   14.08    2.95
 -14   2   2   16.52    3.95
 -13   2   2   73.83    5.38
 -13  -2   2   92.22    6.77
 -13   2   2   88.80    7.29
 -12  -2   2   85.71    5.93
 -12   2   2   84.76    4.51
 -12   2   2   85.82    7.18
  12  -2  -2   71.00   14.51
  12   2  -2   72.87   14.14
 -11  -2   2   35.16    3.90
 -11   2   2   36.43    3.70
 -11   2   2   31.06    5.45
 -11   2   2   36.37    2.40
  11  -2  -2   33.27    9.54
  11   2  -2   30.52    9.42
 -10  -2   2   -0.04    0.74
 -10   2   2   -0.12    1.13
 -10   2   2    0.09    1.79
 -10   2   2    0.09    0.63
 -10  -2   2   -0.38    0.77
  10   2  -2   -0.28    1.94
  10  -2  -2    0.29    2.68
  -9  -2   2   38.46    3.03
  -9   2   2   38.66    2.11
  -9   2   2   36.36    3.69
  -9   2   2   34.99    4.53
  -9  -2   2   35.67    2.93
   9  -2  -2   50.04    7.93
   9   2  -2   33.80    6.26
  -8  -2   2    3.33    1.15
  -8  -2   2    2.58    1.55
  -8   2   2    4.37    1.29
  -8   2   2    3.08    0.91
  -8   2   2    4.42    2.34
  -8  -2   2    2.85    1.08
   8  -2  -2    5.48    3.81
  -7  -2   2  536.55   28.82
  -7   2   2  546.69   26.56
  -7   2   2  589.91   32.27
  -7   2   2  536.36   27.64
   7  -2  -2  476.26   31.45
  -6  -2   2   28.20    3.16
  -6  -2   2   25.38    2.29
  -6   2   2   25.33    3.01
   6  -2  -2   28.67    5.33
  -5  -2   2   23.01    2.34
  -5  -2   2   19.78    1.72
  -5   2   2   18.03    2.36
   5  -2  -2   20.53    3.37
  -4  -2   2   70.44    3.59
  -4  -2   2   69.80    3.53
  -4   2   2   65.13    3.55
   4  -2  -2   75.56    5.13
   3  -2  -2 1240.84   76.43
  -2  -2   2  183.94    6.91
   2  -2  -2  176.09    9.37
   2   2  -2  180.85    8.09
  -1  -2   2 1392.83   80.34
  -1   2   2 1627.93   97.86
   1   2  -2 1627.37   97.62
   0  -2   2  395.97   17.93
   0   2   2  392.62   18.10
   0  -2  -2  409.03   20.32
   0   2  -2  414.05   19.52
   1  -2   2    1.48    0.78
  -1   2  -2   -0.17    0.77
  -1  -2  -2    0.53    0.51
  -1  -2  -2    1.21    0.89
   2  -2   2    0.33    0.76
  -2  -2  -2    0.19    0.33
  -2   2  -2   -0.26    0.67
  -3   2  -2   75.19    3.93
  -3  -2  -2   71.46    2.88
  -3  -2  -2   67.23    5.16
   4  -2   2  313.88   18.77
  -4  -2  -2  343.85   19.24
  -4  -2  -2  336.06   14.96
  -4   2  -2  342.60   17.35
   5  -2   2    4.34    2.63
  -5  -2  -2    4.84    1.19
  -5  -2  -2    5.99    2.24
  -5  -2  -2    4.55    0.97
  -5   2  -2    4.02    1.77
   6  -2   2    2.25    2.33
  -6   2  -2   -0.44    1.29
  -6   2  -2    1.08    0.39
  -6  -2  -2    0.09    2.49
  -6   2  -2    1.29    1.22
  -6  -2  -2    1.06    0.62
  -6  -2  -2    1.41    0.88
  -6  -2  -2    0.88    0.83
  -7   2  -2  244.13   13.42
  -7   2  -2  236.04   11.53
  -7   2  -2  230.51    9.89
  -7  -2  -2  239.58   11.60
  -7  -2  -2  218.97   16.59
  -7  -2  -2  234.48   11.82
  -7   2  -2  246.22   12.73
   8  -2   2  146.06   14.56
  -8   2  -2  145.16    6.19
  -8   2  -2  144.66    8.44
  -8  -2  -2  136.49   11.75
  -8  -2  -2  145.51    7.28
  -8  -2  -2  145.79    8.00
  -8   2  -2  148.65   10.48
  -8   2  -2  142.32    8.33
   9  -2   2   56.92   13.44
  -9   2  -2   49.26    5.20
  -9   2  -2   50.61    4.11
  -9   2  -2   53.77    2.72
  -9  -2  -2   50.98    4.17
  -9  -2  -2   54.44    4.94
  -9  -2  -2   55.01    7.87
  10  -2   2   62.32   15.23
  10   2   2   65.38   10.84
 -10   2  -2   65.71    7.11
 -10   2  -2   67.07    3.36
 -10  -2  -2   68.92    5.50
 -10  -2  -2   68.81    4.69
 -10   2  -2   74.76    6.22
  11  -2   2    1.09    6.62
  11   2   2    2.71    5.11
 -11   2  -2    1.78    1.03
 -11  -2  -2    3.62    2.07
 -11  -2  -2    1.29    1.52
 -11   2  -2    2.47    2.21
 -12   2  -2   38.72    3.70
 -12  -2  -2   42.84    4.31
 -13   2  -2   19.58    2.91
 -13  -2  -2   13.20    2.88
 -14   2  -2   26.58    2.45
 -14  -2  -2    0.31    2.50
 -16   3   2    7.19    2.67
 -15   3   2    1.66    1.13
 -15  -3   2   -1.52    1.00
 -14  -3   2    0.98    1.67
 -14   3   2    0.72    1.38
 -13   3   2   93.94    6.19
 -13   3   2   89.67    6.71
 -13  -3   2   89.80    6.55
 -12   3   2   20.48    2.45
 -12   3   2   14.46    5.45
 -12   3   2   25.27    4.58
 -12  -3   2   20.87    3.02
  12   3  -2   15.82    7.87
  12  -3  -2   17.08    8.83
 -11  -3   2   86.98    5.33
 -11   3   2   82.02    7.28
 -11   3   2   76.26    8.60
 -11   3   2   86.37    4.69
 -11  -3   2   81.59    5.75
  11   3  -2   69.28   11.63
  11  -3  -2   72.96   11.34
 -10   3   2   47.68    3.44
 -10  -3   2   53.35    3.90
 -10  -3   2   48.51    3.76
 -10   3   2   46.79    7.21
  10   3  -2   42.02    7.76
  10  -3  -2   51.09    9.97
  -9  -3   2  146.72    7.15
  -9  -3   2  144.84    7.52
  -9   3   2  138.63    6.50
  -9   3   2  152.56   10.79
  -9   3   2  148.09    8.45
   9   3  -2  140.95   11.28
  -8   3   2   82.45    7.09
  -8  -3   2   71.66    3.96
  -8  -3   2   73.83    4.08
  -8   3   2   75.16    3.48
  -8   3   2   74.89    4.77
  -8  -3   2   79.46    5.29
   8  -3  -2   68.24    7.87
  -7  -3   2   12.87    1.72
  -7  -3   2   17.06    2.56
  -7   3   2   13.76    2.06
  -7   3   2   12.78    1.03
  -7   3   2   19.53    2.50
   7  -3  -2   18.13    4.50
  -6  -3   2  215.38   10.06
  -6   3   2  210.60   12.12
  -6  -3   2  227.82   12.34
   6  -3  -2  233.53   15.53
  -5  -3   2    1.13    0.77
  -5  -3   2    1.79    1.19
  -5   3   2    0.90    1.32
   5  -3  -2    1.46    2.30
  -4  -3   2  101.57    4.98
  -4   3   2   97.87    5.94
   4   3  -2   98.92    4.76
   4  -3  -2  109.38    7.40
  -3  -3   2  145.88    6.18
  -3   3   2  139.54    6.60
   3   3  -2  137.35    6.17
   3  -3  -2  127.99    7.75
  -2  -3   2 2323.60  154.58
  -2   3   2 2303.13  158.19
   2  -3  -2 2915.96  201.13
   2   3  -2 2210.67  150.55
  -1  -3   2 4381.75  331.20
  -1   3   2 3230.13  252.81
   1  -3  -2 5528.31  424.07
   1   3  -2 3329.11  260.39
   0  -3   2  159.43    7.14
   0   3   2  144.68    6.29
   0   3  -2  152.96    6.99
   0  -3  -2  143.95    7.60
   1  -3   2   90.45    4.93
  -1   3  -2   82.80    4.12
  -1  -3  -2   86.71    4.84
   2  -3   2   64.46    4.22
  -2   3  -2   57.21    3.81
  -2  -3  -2   54.32    3.75
  -2  -3  -2   57.39    2.22
   3  -3   2   27.85    3.84
  -3   3  -2   28.58    2.69
  -3  -3  -2   29.72    2.79
  -3  -3  -2   27.05    1.07
   4  -3   2    1.09    1.77
  -4   3  -2   -0.39    0.89
  -4  -3  -2    0.32    0.29
  -4  -3  -2    1.10    1.48
   5  -3   2   38.86    5.87
  -5   3  -2   31.44    2.29
  -5   3  -2   29.77    1.76
  -5   3  -2   29.68    1.41
  -5  -3  -2   32.15    2.07
  -5  -3  -2   30.94    4.81
  -5   3  -2   21.03    2.78
   6  -3   2   28.75    5.74
  -6   3  -2   18.14    1.98
  -6   3  -2   19.28    2.79
  -6   3  -2   18.57    1.11
  -6   3  -2   18.98    1.74
  -6  -3  -2   16.49    2.33
  -6  -3  -2   17.90    1.63
  -6  -3  -2   24.73    4.74
   7  -3   2   40.58    7.40
  -7   3  -2   30.51    2.88
  -7   3  -2   27.99    1.56
  -7   3  -2   25.70    3.43
  -7  -3  -2   27.48    5.09
  -7  -3  -2   26.44    2.60
  -7  -3  -2   27.82    2.28
   8  -3   2   88.80   12.05
  -8   3  -2   82.05    3.80
  -8   3  -2   83.84    6.84
  -8  -3  -2   80.94   10.04
  -8   3  -2   86.75    5.86
  -8  -3  -2   84.33    5.09
  -8  -3  -2   85.91    5.41
   9  -3   2  330.30   29.88
  -9   3  -2  328.56   18.19
  -9   3  -2  339.03   16.36
  -9  -3  -2  382.84   20.39
  -9  -3  -2  313.93   25.86
  -9  -3  -2  345.88   17.87
  -9   3  -2  308.27   19.63
  10  -3   2    0.12    3.34
 -10   3  -2   -0.35    1.57
 -10   3  -2   -0.27    1.07
 -10  -3  -2   -2.07    0.90
 -10  -3  -2    0.38    0.70
 -10   3  -2    0.68    0.57
  11  -3   2    7.86    7.40
  11   3   2    4.66    5.89
 -11   3  -2    8.14    1.71
 -11   3  -2    7.30    2.19
 -11  -3  -2    9.87    2.45
 -11  -3  -2    7.19    2.49
 -12   3  -2   13.52    2.94
 -12  -3  -2   14.82    3.09
 -12  -3  -2   15.66    2.72
 -13   3  -2    8.65    1.82
 -13  -3  -2    0.98    2.19
 -14  -3  -2    0.66    1.04
 -14   3  -2    0.50    1.22
 -16   4   2   15.47    1.99
 -15   4   2   32.20    3.83
 -14   4   2   37.68    3.02
 -14   4   2   -2.60    1.78
 -13  -4   2    0.26    1.84
 -13   4   2    9.93    2.51
 -13   4   2    8.24    2.04
 -12  -4   2   31.04    3.58
 -12   4   2   27.07    4.19
 -12   4   2   25.82    6.35
 -12   4   2   27.94    2.50
  12  -4  -2   25.16    9.61
 -11  -4   2   82.95    5.60
 -11  -4   2   83.03    5.54
 -11   4   2   85.10    5.60
 -11   4   2   87.34    6.80
 -11   4   2   73.60   10.72
  11   4  -2   65.52   12.07
  11  -4  -2   77.86   15.26
 -10  -4   2    1.28    0.93
 -10   4   2    0.95    2.85
 -10   4   2    0.47    1.10
 -10  -4   2    0.86    0.91
  10   4  -2    0.22    3.11
  10  -4  -2    1.81    4.10
  -9   4   2   72.64    5.92
  -9  -4   2   71.48    4.18
  -9   4   2   76.57    3.93
  -9   4   2   69.35    7.02
  -9  -4   2   74.01    4.39
   9  -4  -2   71.80   10.61
  -8   4   2   16.02    3.41
  -8  -4   2   14.03    1.59
  -8  -4   2   15.53    3.06
  -8  -4   2   12.14    1.29
  -8   4   2   15.27    1.29
  -8   4   2   14.36    2.61
   8  -4  -2   14.75    4.71
  -7  -4   2   65.37    2.88
  -7  -4   2   75.95    5.95
  -7   4   2   75.18    3.79
  -7   4   2   66.68    6.43
  -7   4   2   69.33    4.54
   7  -4  -2   70.92    8.53
  -6  -4   2   48.45    4.05
  -6   4   2   40.17    2.93
  -6   4   2   44.41    4.62
  -6   4   2   41.45    1.98
   6  -4  -2   40.87    6.25
  -5  -4   2  154.55    8.00
  -5   4   2  147.51    9.03
   5   4  -2  125.71    5.61
  -4  -4   2  928.92   51.37
  -4   4   2  903.96   51.65
   4   4  -2  837.90   44.83
   4  -4  -2  895.42   54.95
  -3  -4   2  195.89    8.68
  -3   4   2  204.82   10.49
   3   4  -2  215.09    9.43
   3  -4  -2  200.59   12.85
  -2  -4   2  223.65    9.83
  -2   4   2  248.73   12.00
   2  -4  -2  228.90   13.54
   2   4  -2  226.53   10.02
  -1  -4   2 2492.10  170.35
  -1   4   2 2602.23  178.43
   1  -4  -2 2647.88  186.86
   1   4  -2 2198.67  151.87
   0   4   2  378.12   17.61
   0  -4   2  371.89   18.18
   0   4  -2  378.02   18.43
   0  -4  -2  369.68   20.19
   1   4   2  228.35    9.88
   1  -4   2  246.98   12.54
  -1   4  -2  237.20   11.25
  -1  -4  -2  249.90   13.65
   2  -4   2   12.78    2.47
  -2   4  -2   10.80    1.71
  -2  -4  -2    9.64    2.07
   3  -4   2   76.53    5.84
  -3   4  -2   72.15    4.66
  -3  -4  -2   75.77    5.82
   4  -4   2  152.00   11.69
  -4   4  -2  139.67    5.56
  -4   4  -2  155.90    9.13
  -4  -4  -2  143.64    8.99
   5  -4   2   44.54    7.11
  -5   4  -2   40.36    1.87
  -5   4  -2   42.19    3.91
  -5  -4  -2   41.80    2.57
  -5  -4  -2   44.80    5.67
  -5  -4  -2   42.13    2.24
  -5   4  -2   42.24    2.39
   6  -4   2   29.83    6.62
  -6   4  -2   19.19    3.05
  -6   4  -2   20.87    2.13
  -6  -4  -2   18.76    2.49
  -6  -4  -2   20.46    1.88
  -6  -4  -2   22.77    4.20
  -6  -4  -2   20.29    1.65
  -6   4  -2   19.69    1.28
   7  -4   2  214.99   18.52
  -7   4  -2  199.53   13.16
  -7   4  -2  206.98    9.13
  -7  -4  -2  198.52   15.37
  -7  -4  -2  207.52   10.16
  -7  -4  -2  201.29   11.39
  -7   4  -2  203.98   10.34
  -7  -4  -2  205.87    9.97
   8  -4   2   -1.50    3.92
  -8   4  -2    0.54    1.29
  -8   4  -2    0.13    1.65
  -8   4  -2    0.64    0.56
  -8  -4  -2   -0.65    2.84
  -8  -4  -2    0.38    0.89
  -8  -4  -2   -0.19    1.09
   9  -4   2   -1.52    5.79
  -9   4  -2    2.43    2.61
  -9   4  -2    3.70    2.08
  -9  -4  -2    3.57    4.71
  -9  -4  -2    2.62    1.60
  -9  -4  -2    2.79    2.12
  -9   4  -2    4.29    1.04
  10  -4   2    1.81    5.61
 -10   4  -2    1.47    1.76
 -10   4  -2    0.99    2.66
 -10  -4  -2    2.88    1.65
 -10  -4  -2    2.87    2.01
 -10   4  -2    1.74    0.92
 -10  -4  -2    3.43    2.96
 -11   4  -2    9.72    2.10
 -11   4  -2   11.14    2.61
 -11  -4  -2   11.46    2.72
 -11  -4  -2   11.65    2.65
 -12   4  -2    0.05    0.82
 -12   4  -2    2.38    1.55
 -12  -4  -2    2.19    1.28
 -12  -4  -2    1.47    1.96
 -13   4  -2    0.71    0.99
 -13  -4  -2   -0.16    1.19
 -14   4  -2    4.29    1.47
 -15   5   2    0.88    1.17
 -14   5   2    0.03    1.04
 -14   5   2   -0.82    1.15
 -13   5   2   59.49    4.05
 -13   5   2   64.01    5.28
 -12   5   2    4.95    5.21
 -12   5   2    6.96    2.79
 -12   5   2    7.10    2.25
  12  -5  -2    3.45    7.55
 -11   5   2   48.13    7.58
 -11   5   2   50.17    3.48
 -11   5   2   46.99    5.19
 -11  -5   2   45.47    3.38
  11  -5  -2   43.36   10.05
 -10  -5   2  139.63    7.19
 -10   5   2  130.83   11.85
 -10   5   2  140.17    7.16
 -10   5   2  138.25   10.28
  10   5  -2  106.96   14.03
  10  -5  -2  133.82   16.47
  -9  -5   2   27.74    2.09
  -9  -5   2   30.39    4.39
  -9   5   2   15.88    5.73
  -9   5   2   28.88    2.13
  -9   5   2   27.77    4.08
   9  -5  -2   29.75    7.25
  -8  -5   2    8.90    1.24
  -8  -5   2    6.43    1.16
  -8   5   2    9.50    1.15
  -8   5   2    7.90    2.30
  -8  -5   2   10.54    2.77
   8  -5  -2    6.68    4.49
  -7  -5   2    1.30    0.75
  -7  -5   2    1.67    0.74
  -7  -5   2    0.93    1.85
  -7   5   2    1.25    1.19
  -7   5   2    1.93    0.72
  -7   5   2    1.79    2.25
   7  -5  -2    2.40    2.77
  -6  -5   2  290.91   13.25
  -6  -5   2  299.68   16.57
  -6   5   2  297.05   13.51
  -6   5   2  277.82   14.36
  -6   5   2  291.43   16.25
   6  -5  -2  283.37   18.85
  -5  -5   2  117.56    6.54
  -5   5   2  113.11    7.02
  -5   5   2  109.75    4.71
   5  -5  -2  103.97    8.52
  -4  -5   2   29.64    2.54
  -4   5   2   30.41    3.02
   4  -5  -2   25.91    4.20
  -3   5   2  153.59    7.87
  -3  -5   2  148.11    7.03
   3  -5  -2  140.41    8.97
   3   5  -2  142.53    6.06
  -2  -5   2 1553.20   96.80
  -2   5   2 1617.29  102.34
   2  -5  -2 1534.50  101.84
  -1   5   2   21.98    1.85
   1   5  -2   24.46    2.02
   1  -5  -2   26.83    3.53
   0  -5   2  432.07   22.65
   0   5   2  422.23   20.62
   0   5  -2  479.86   23.55
   0  -5  -2  435.46   24.08
   1  -5   2  106.46    6.35
   1   5   2   90.62    4.10
  -1  -5  -2  105.82    7.38
  -1   5  -2  103.70    5.40
   2  -5   2   24.34    3.10
  -2   5  -2   25.53    2.66
  -2  -5  -2   24.26    3.67
   3  -5   2   17.93    3.46
  -3   5  -2   16.99    2.85
  -3   5  -2   12.92    1.17
   4  -5   2   66.36    6.50
  -4  -5  -2   60.12    3.31
  -4  -5  -2   59.57    5.55
  -4   5  -2   58.56    2.61
   5  -5   2   58.50    7.17
  -5   5  -2   58.78    5.74
  -5   5  -2   55.06    2.51
  -5  -5  -2   47.54    2.56
  -5  -5  -2   57.96    3.31
  -5  -5  -2   53.53    3.25
  -5  -5  -2   60.34    6.93
   6  -5   2    3.33    4.00
  -6   5  -2    2.11    1.17
  -6   5  -2    2.16    0.67
  -6  -5  -2    1.71    2.63
  -6  -5  -2    0.42    1.14
  -6   5  -2    1.82    1.79
  -6  -5  -2    2.45    1.00
  -6  -5  -2    2.85    0.78
   7  -5   2   -0.27    3.47
  -7   5  -2    0.89    0.64
  -7   5  -2    1.00    1.29
  -7   5  -2    0.82    1.70
  -7  -5  -2    0.23    2.46
  -7  -5  -2    1.21    1.18
  -7  -5  -2    1.42    1.01
  -7  -5  -2    0.88    0.70
   8  -5   2   55.98   11.23
  -8   5  -2   61.15    3.32
  -8   5  -2   64.03    5.22
  -8   5  -2   59.70    6.45
  -8  -5  -2   62.55    3.91
  -8  -5  -2   66.43    3.69
  -8  -5  -2   65.85    5.29
   9  -5   2  259.15   27.08
  -9   5  -2  294.01   14.58
  -9   5  -2  287.26   16.28
  -9   5  -2  264.95   20.13
  -9  -5  -2  293.86   16.49
  -9  -5  -2  264.32   24.18
  -9  -5  -2  305.36   15.43
  10  -5   2  130.04   21.76
 -10   5  -2  145.30    9.32
 -10   5  -2  125.80   12.78
 -10   5  -2  144.56    7.99
 -10  -5  -2  146.09    9.03
 -10  -5  -2  126.19   14.26
 -10  -5  -2  154.05    8.23
 -11   5  -2   35.85    3.96
 -11   5  -2   37.90    3.61
 -11  -5  -2   36.89    4.04
 -11  -5  -2   40.17    4.97
 -12   5  -2    8.50    2.01
 -12   5  -2    1.94    1.12
 -12  -5  -2   -1.30    2.05
 -12  -5  -2   11.47    1.98
 -13   5  -2    1.23    1.37
 -13   5  -2    6.86    1.53
 -14   5  -2    0.26    0.77
 -15   6   2   -1.08    1.25
 -15   6   2    8.81    1.43
 -14   6   2   17.36    1.95
 -14   6   2   -0.06    1.22
 -13   6   2   12.05    2.76
 -13   6   2   10.65    1.85
 -12   6   2   59.40    4.23
 -12   6   2   60.00    5.60
 -11   6   2   20.03    2.30
 -11   6   2   15.60    5.62
 -11   6   2   17.42    3.57
  11  -6  -2   16.18    8.58
 -10   6   2    2.85    1.62
 -10   6   2    0.80    4.10
 -10   6   2    2.35    2.05
  10  -6  -2    1.74    4.74
  -9  -6   2    2.61    1.01
  -9  -6   2    2.80    3.50
  -9   6   2    4.21    2.04
  -9   6   2    5.61    1.17
  -9   6   2    3.69    3.05
   9  -6  -2    2.99    5.65
  -8  -6   2  107.25    8.38
  -8  -6   2  108.02    5.18
  -8   6   2  108.12    7.55
  -8   6   2  113.92   10.60
  -8   6   2  113.74    5.65
   8  -6  -2   95.99   13.26
  -7  -6   2   27.28    3.65
  -7  -6   2   24.74    2.09
  -7   6   2   26.99    3.19
  -7   6   2   25.44    2.55
  -7   6   2   26.00    4.35
   7  -6  -2   20.82    6.04
  -6  -6   2   14.17    1.35
  -6  -6   2   15.84    2.93
  -6   6   2   15.28    2.17
  -6   6   2   15.30    1.38
   6  -6  -2   15.83    4.85
  -5  -6   2  192.45    8.65
  -5   6   2  183.80    8.67
  -5   6   2  169.25    8.49
  -5   6   2  185.74   10.38
  -5  -6   2  203.23   10.93
   5  -6  -2  189.42   15.50
  -4  -6   2    0.91    0.89
  -4   6   2    0.15    0.41
  -4   6   2    0.18    1.34
  -4  -6   2    0.24    0.46
   4  -6  -2    0.64    2.03
  -3  -6   2  276.24   13.67
  -3   6   2  267.96   14.64
  -3  -6   2  254.93   11.15
   3   6  -2  251.29   11.10
   3  -6  -2  268.00   17.78
  -2  -6   2  104.55    5.78
   2   6  -2   98.57    4.81
   2  -6  -2   92.89    8.17
  -1  -6   2 1110.23   66.56
  -1   6   2 1126.27   66.40
   1  -6  -2 1094.47   70.75
   0  -6   2   15.22    2.18
   0   6   2   14.71    1.82
   0   6  -2   17.89    2.26
   0  -6  -2   17.84    3.53
   1  -6   2    1.61    1.63
   1   6   2    1.27    0.65
  -1   6  -2    2.34    1.50
  -1  -6  -2    2.77    1.72
   2  -6   2   21.15    3.66
  -2   6  -2   17.47    3.14
  -2  -6  -2   21.53    3.21
   3  -6   2   51.85    5.35
  -3   6  -2   49.97    2.29
  -3   6  -2   52.73    4.56
  -3  -6  -2   51.42    5.96
  -3  -6  -2   49.00    2.67
   4  -6   2   39.81    5.98
  -4   6  -2   37.26    1.98
  -4   6  -2   36.67    4.23
  -4  -6  -2   37.29    2.71
  -4  -6  -2   40.96    4.77
   5  -6   2   10.53    5.27
  -5   6  -2   12.64    2.99
  -5   6  -2   11.02    1.17
  -5   6  -2    9.66    1.57
  -5  -6  -2   13.36    4.46
  -5  -6  -2   13.14    1.70
   6  -6   2    3.72    3.87
  -6   6  -2    3.14    0.80
  -6   6  -2    3.35    1.50
  -6  -6  -2    3.64    1.37
  -6  -6  -2    3.72    3.05
  -6  -6  -2    3.88    1.16
  -6   6  -2    3.11    2.22
   7  -6   2  138.55   15.06
  -7   6  -2  148.76    7.00
  -7   6  -2  147.12    8.58
  -7   6  -2  149.66   10.78
  -7  -6  -2  160.60    8.62
  -7  -6  -2  142.18   14.06
  -7  -6  -2  148.46    8.56
   8  -6   2   19.61    7.62
  -8   6  -2   19.34    4.39
  -8   6  -2   16.96    1.63
  -8   6  -2   20.43    2.71
  -8  -6  -2   18.87    2.39
  -8  -6  -2   19.47    7.14
  -8  -6  -2   16.96    1.94
   9  -6   2   54.79   15.99
  -9   6  -2   62.14    3.80
  -9   6  -2   66.87    6.02
  -9  -6  -2   69.89    5.26
  -9  -6  -2   59.75    9.43
  -9  -6  -2   65.08    4.19
  -9   6  -2   57.72    7.63
  10  -6   2    1.54    7.74
 -10   6  -2    1.31    3.74
 -10   6  -2    3.38    1.49
 -10   6  -2    2.72    1.60
 -10  -6  -2    3.30    2.25
 -10  -6  -2    2.06    4.17
 -11   6  -2   23.97    3.00
 -11   6  -2   19.63    2.58
 -11  -6  -2   23.78    4.00
 -12   6  -2    3.28    1.67
 -12   6  -2    4.75    1.56
 -12  -6  -2    2.14    1.86
 -13   6  -2   -0.44    0.95
 -13   6  -2    1.35    0.92
 -14   7   2    0.08    0.65
 -14   7   2   -0.20    0.75
 -13   7   2   15.02    2.76
 -13   7   2   12.04    2.85
 -12   7   2    0.38    1.40
 -12   7   2    0.70    1.29
 -11   7   2    1.81    1.48
 -11   7   2    1.23    3.16
 -11   7   2    0.81    1.21
  11  -7  -2   -0.86    6.01
 -10   7   2  149.43   15.83
 -10   7   2  161.92   10.94
 -10   7   2  161.70    8.62
  10  -7  -2  125.12   20.56
  -9   7   2    6.39    2.93
  -9  -7   2    5.43    1.49
  -9   7   2    6.78    1.48
  -9   7   2    5.50    4.62
   9  -7  -2    5.59    6.34
  -8  -7   2    4.42    1.51
  -8   7   2    4.31    2.43
  -8   7   2    7.32    1.39
  -8   7   2    3.43    2.95
   8  -7  -2    4.61    6.47
  -7  -7   2    4.20    1.31
  -7   7   2    3.28    2.42
  -7  -7   2    4.49    3.06
  -7   7   2    3.50    1.18
  -7   7   2    3.55    1.88
   7  -7  -2    2.13    5.24
  -6  -7   2    7.54    2.86
  -6  -7   2   10.19    1.34
  -6   7   2    8.07    1.24
  -6   7   2    8.29    1.61
  -5   7   2   65.92    4.41
  -5  -7   2   80.81    5.82
  -5  -7   2   78.56    3.87
  -5   7   2   77.23    4.26
  -5   7   2   76.71    6.28
   5  -7  -2   70.98    9.52
  -4  -7   2    2.94    0.82
  -4  -7   2    3.42    1.45
  -4   7   2    1.64    0.66
   4  -7  -2    1.69    2.65
  -3  -7   2  135.65    6.63
  -3  -7   2  147.16    8.20
  -3   7   2  134.41    5.72
  -3   7   2  151.55    9.62
   3  -7  -2  145.77   10.94
  -2  -7   2   34.20    2.12
  -2  -7   2   35.28    3.28
   2  -7  -2   31.23    4.64
   2   7  -2   33.14    2.49
  -1  -7   2    7.41    2.03
  -1  -7   2    6.60    0.97
   1  -7  -2    5.73    0.92
   1   7  -2    7.83    1.63
   1  -7  -2    6.98    2.84
   0  -7   2   35.10    3.58
   0  -7   2   28.79    1.76
   0   7   2   32.70    2.56
   0   7  -2   32.70    3.46
   0  -7  -2   34.03    5.07
   0  -7  -2   31.26    1.98
   1  -7   2   53.89    2.90
   1  -7   2   63.61    5.58
  -1   7  -2   57.11    2.44
  -1   7  -2   68.69    5.17
  -1  -7  -2   61.63    5.70
  -1  -7  -2   56.61    3.03
   2  -7   2   10.66    3.54
  -2   7  -2   15.37    2.62
  -2   7  -2   11.47    0.97
  -2  -7  -2   14.59    1.77
  -2  -7  -2   13.04    3.19
   3  -7   2   15.90    3.61
  -3   7  -2   18.48    2.87
  -3   7  -2   12.11    1.46
  -3  -7  -2   13.96    1.89
  -3  -7  -2   14.23    3.55
   4  -7   2   49.23    8.00
  -4   7  -2   43.16    4.82
  -4   7  -2   41.12    2.27
  -4  -7  -2   41.39    3.26
  -4  -7  -2   42.14    6.19
   5  -7   2   36.06    7.51
  -5  -7  -2   25.17    5.91
  -5   7  -2   29.08    1.93
  -5   7  -2   25.26    3.55
  -5  -7  -2   27.51    2.52
  -5  -7  -2   28.10    2.53
   6  -7   2   54.07    8.79
  -6  -7  -2   44.60    6.66
  -6   7  -2   47.54    2.83
  -6   7  -2   45.45    5.53
  -6   7  -2   41.43    3.64
  -6  -7  -2   46.57    4.14
   7  -7   2   12.00    6.92
  -7   7  -2   14.68    2.60
  -7   7  -2   18.98    4.04
  -7  -7  -2   16.39    6.08
  -7   7  -2   12.93    1.51
  -7  -7  -2   16.75    2.54
  -7  -7  -2   16.03    2.50
   8  -7   2   90.88   16.80
  -8   7  -2   98.01    5.23
  -8   7  -2   81.85    8.76
  -8   7  -2   91.81    6.96
  -8  -7  -2  101.69    6.53
  -8  -7  -2   94.41    6.44
  -8  -7  -2   83.88   13.19
   9  -7   2   51.60   13.46
  -9   7  -2   50.48    7.93
  -9   7  -2   68.12    4.10
  -9  -7  -2   55.82   11.36
  -9  -7  -2   66.54    5.38
  -9   7  -2   66.72    5.87
 -10   7  -2    0.71    1.08
 -10   7  -2    1.26    1.14
 -10  -7  -2    1.47    1.52
 -11   7  -2    0.16    1.05
 -11   7  -2    1.09    0.96
 -11  -7  -2    0.49    1.63
 -12   7  -2   50.41    3.80
 -12   7  -2   58.08    4.37
 -13   7  -2    6.31    1.07
 -13   7  -2    0.43    0.85
 -14   8   2   13.25    2.25
 -14   8   2    8.39    1.88
 -13   8   2    5.32    1.53
 -13   8   2    4.70    1.94
 -12   8   2    9.27    1.88
 -12   8   2    7.91    2.09
 -11   8   2    6.81    2.66
 -11   8   2    9.25    1.98
 -10   8   2    0.16    3.66
 -10   8   2    2.85    2.08
 -10  -8   2    2.68    1.43
 -10   8   2    3.38    1.84
  10  -8  -2    0.44    6.00
  -9  -8   2    0.71    0.95
  -9   8   2    0.51    1.45
  -9   8   2    0.64    1.80
  -9   8   2    0.30    2.83
   9  -8  -2    1.34    4.19
  -8   8   2   51.12    4.45
  -8  -8   2   54.04    4.02
  -8   8   2   55.23    3.78
  -8   8   2   52.77    6.66
   8  -8  -2   44.72   10.07
  -7  -8   2   25.51    2.46
  -7   8   2   24.44    3.34
  -7   8   2   25.97    4.43
  -7   8   2   27.43    3.00
   7  -8  -2   26.30    8.95
  -6   8   2   38.79    3.57
  -6   8   2   45.02    2.95
  -6  -8   2   44.31    3.02
  -6   8   2   47.31    4.95
   6  -8  -2   42.18    8.03
  -5  -8   2   39.58    4.94
  -5  -8   2   39.36    3.03
  -5   8   2   36.90    4.37
  -5   8   2   39.06    2.43
   5  -8  -2   38.68    6.89
  -4  -8   2    5.25    2.16
  -4   8   2    6.23    0.97
  -4   8   2    5.79    2.55
   4  -8  -2    6.03    4.64
  -3  -8   2  104.50    5.13
  -3  -8   2   98.23    6.66
  -3   8   2   92.75    4.14
  -3   8   2  104.06    6.86
   3  -8  -2   98.14    9.02
   3  -8  -2   78.04    4.47
  -2  -8   2   53.47    4.49
  -2  -8   2   50.26    2.96
  -2   8   2   42.71    2.09
  -2   8   2   55.13    4.78
   2  -8  -2   44.59    2.94
   2  -8  -2   50.67    5.99
  -1  -8   2  305.50   15.17
  -1  -8   2  321.13   18.59
  -1   8   2  306.74   16.75
   1  -8  -2  316.36   21.89
   1   8  -2  315.74   16.45
   1  -8  -2  300.13   15.23
   0  -8   2   13.45    3.02
   0  -8   2    9.67    1.35
   0   8  -2    8.60    0.75
   0   8  -2    9.79    2.04
   0  -8  -2   16.08    4.05
   0  -8  -2   11.19    1.69
   1  -8   2    6.44    2.90
   1  -8   2    6.25    1.31
  -1   8  -2    7.23    1.01
  -1   8  -2    8.37    2.19
  -1  -8  -2    7.26    1.65
  -1  -8  -2    7.34    3.61
   2  -8   2   88.45    4.46
   2  -8   2   96.80    9.54
  -2   8  -2   98.00    4.66
  -2   8  -2  107.55    7.27
  -2  -8  -2  101.48    6.05
  -2  -8  -2   88.54    7.98
   3  -8   2  272.64   18.70
  -3   8  -2  286.60   13.79
  -3   8  -2  296.41   17.67
  -3  -8  -2  286.19   14.84
  -3  -8  -2  273.80   19.87
   4  -8   2   22.62    6.53
  -4  -8  -2   22.36    2.38
  -4   8  -2   20.54    3.25
  -4   8  -2   19.94    1.64
  -4  -8  -2   21.09    5.31
   5  -8   2    4.02    5.65
  -5   8  -2    5.56    2.40
  -5   8  -2    6.33    1.17
  -5  -8  -2    4.58    4.17
  -5  -8  -2    6.47    1.62
  -5  -8  -2    6.18    1.99
   6  -8   2   57.79   11.87
  -6   8  -2   65.42    3.78
  -6   8  -2   61.04    6.31
  -6  -8  -2   62.57    8.43
  -6  -8  -2   65.18    5.33
  -6  -8  -2   66.67    5.23
   7  -8   2   13.69    8.60
  -7   8  -2   13.56    1.75
  -7  -8  -2   11.38    5.41
  -7   8  -2   10.45    3.71
  -7  -8  -2   15.31    2.46
  -7  -8  -2   15.12    2.33
   8  -8   2  114.41   19.17
  -8   8  -2  105.13   10.62
  -8   8  -2   97.69    5.95
  -8  -8  -2  139.16    8.39
  -8  -8  -2  115.78   13.56
  -8  -8  -2  153.89    8.21
  -9   8  -2   48.81    3.92
  -9   8  -2   54.13    4.60
  -9  -8  -2   51.92    4.82
 -10   8  -2   27.02    3.56
 -10  -8  -2   34.75    4.24
 -10   8  -2   34.18    3.61
 -11   8  -2   18.25    2.01
 -11   8  -2   11.22    2.62
 -12   8  -2    0.80    0.99
 -12  -8  -2    1.65    1.38
 -14   9   2    0.11    0.62
 -13   9   2    7.48    2.17
 -12   9   2   11.11    2.35
 -12   9   2    9.29    2.53
 -11   9   2    0.50    0.82
 -11   9   2    0.03    1.03
 -10  -9   2   32.28    2.97
 -10   9   2   28.36    2.66
 -10   9   2   25.42    3.52
  -9  -9   2    9.53    1.86
  -9   9   2   11.23    1.99
  -9   9   2    5.97    2.48
  -9   9   2   12.17    4.61
   9  -9  -2    9.54    9.45
  -8  -9   2  100.46    5.96
  -8   9   2  100.33    6.04
  -8   9   2   96.18   10.96
   8  -9  -2   86.70   14.92
  -7  -9   2   -0.48    0.91
  -7   9   2    0.37    0.70
  -7   9   2   -0.96    1.56
   7  -9  -2    0.84    3.27
  -6   9   2  119.03   10.05
  -6  -9   2  122.21    6.74
  -6   9   2  123.34    7.26
   6  -9  -2  119.79   16.29
  -5  -9   2   17.78    2.48
  -5   9   2   16.69    2.17
  -5   9   2   12.40    3.61
   5  -9  -2   16.17    6.00
  -4   9   2   15.17    1.96
  -4  -9   2   15.80    1.86
  -4   9   2   14.73    3.11
   4  -9  -2   16.17    5.05
  -3   9   2    0.35    0.50
  -3  -9   2   -0.01    1.05
  -3   9   2   -0.25    1.43
   3  -9  -2    0.70    0.83
   3  -9  -2    0.30    2.34
  -2   9   2  242.45   13.50
  -2  -9   2  244.30   12.09
  -2  -9   2  257.50   15.91
   2  -9  -2  230.66   11.79
   2  -9  -2  246.75   20.26
  -1  -9   2   76.74    7.23
  -1  -9   2   75.54    4.41
   1  -9  -2   75.23    9.83
   1  -9  -2   71.08    4.68
   0  -9   2   20.54    2.43
   0   9  -2   22.12    2.68
   0  -9  -2   22.86    5.94
   0  -9  -2   20.81    2.77
   1  -9   2  283.04   14.13
   1  -9   2  283.90   19.38
  -1   9  -2  290.36   13.17
  -1   9  -2  308.58   16.58
  -1  -9  -2  280.62   19.53
  -1  -9  -2  293.80   15.90
   2  -9   2   40.30    2.72
   2  -9   2   38.77    5.66
  -2   9  -2   43.85    2.78
  -2   9  -2   44.20    4.86
  -2  -9  -2   38.30    5.78
  -2  -9  -2   43.27    4.03
   3  -9   2   30.46    5.56
  -3   9  -2   25.49    1.82
  -3   9  -2   27.21    4.16
  -3  -9  -2   23.66    2.72
  -3  -9  -2   26.33    6.03
   4  -9   2   45.16    9.68
  -4  -9  -2   56.50    4.80
  -4   9  -2   52.92    3.08
  -4   9  -2   53.48    6.33
  -4  -9  -2   56.03    8.08
   5  -9   2   66.77    9.60
  -5   9  -2   64.91    6.47
  -5   9  -2   66.03    3.82
  -5  -9  -2   65.18    8.75
  -5  -9  -2   72.41    5.71
  -5  -9  -2   64.31    5.13
   6  -9   2   24.46    7.75
  -6  -9  -2   28.95    3.11
  -6   9  -2   23.91    4.62
  -6   9  -2   26.45    2.49
  -6  -9  -2   26.13    3.64
  -6  -9  -2   21.35    7.69
   7  -9   2    6.49    6.92
  -7   9  -2    9.68    4.52
  -7   9  -2   12.38    2.50
  -7  -9  -2   11.47    2.35
  -7  -9  -2   12.02    2.89
  -7  -9  -2    7.91    6.21
   8  -9   2   84.90   16.23
  -8   9  -2  118.20    6.23
  -8   9  -2   95.83   10.04
  -8  -9  -2  138.07    8.90
  -8  -9  -2  127.19    9.00
  -8  -9  -2   91.22   13.63
  -9   9  -2   44.50    4.08
  -9  -9  -2   50.51    4.44
 -10   9  -2    3.34    1.27
 -10  -9  -2    0.42    1.60
 -11   9  -2   -0.01    0.90
 -11  -9  -2    1.22    1.00
 -12   9  -2    7.49    1.96
 -13  10   2    4.12    1.30
 -12  10   2    0.94    1.13
 -11  10   2   11.64    1.63
 -10 -10   2   -0.18    2.26
 -10  10   2   23.51    2.01
  -9  10   2    1.69    1.14
  -9 -10   2    2.02    1.72
  -8 -10   2   17.86    2.46
  -8  10   2   21.95    2.68
  -8  10   2   20.19    5.67
   8 -10  -2   14.28    9.20
  -7 -10   2   56.34    4.35
  -7  10   2   60.44    4.10
  -7  10   2   57.42    8.58
   7 -10  -2   56.55   11.35
  -6  10   2   35.48    2.83
  -6 -10   2   32.08    3.27
  -6  10   2   36.62    5.53
   6 -10  -2   30.68   10.44
  -5 -10   2    6.18    1.71
  -5  10   2    4.31    3.02
  -5  10   2    6.98    1.80
   5 -10  -2    6.78    6.11
  -4 -10   2   62.91    5.10
  -4  10   2   56.42    3.20
  -4  10   2   59.94    7.04
   4 -10  -2   53.42    8.81
  -3 -10   2   89.18    5.38
  -3  10   2   77.66    7.25
  -3  10   2   81.12    4.52
   3 -10  -2   79.07    5.04
   3 -10  -2   78.08   10.15
  -2 -10   2    1.68    1.28
   2 -10  -2    1.38    3.72
   2 -10  -2    0.98    1.26
  -1 -10   2   79.27    4.92
   1 -10  -2   78.34   10.85
   1 -10  -2   82.28    5.15
   0 -10   2  121.68    6.64
   0 -10  -2  121.93    7.10
   0 -10  -2  122.95   11.43
   1 -10   2   53.54    8.23
   1 -10   2   52.19    3.89
  -1  10  -2   51.48    4.55
  -1  10  -2   49.01    2.83
  -1 -10  -2   53.87    7.08
   2 -10   2    2.29    0.97
   2 -10   2   -0.28    3.80
  -2  10  -2    2.01    0.72
  -2  10  -2    1.31    2.22
  -2 -10  -2    1.64    2.96
  -2 -10  -2    2.43    1.65
   3 -10   2  120.65   14.41
  -3  10  -2  136.00   10.00
  -3  10  -2  145.68    7.58
  -3 -10  -2  150.15   10.01
  -3 -10  -2  136.55   13.62
   4 -10   2   54.64    9.40
  -4 -10  -2   63.85    5.37
  -4  10  -2   55.05    7.11
  -4  10  -2   57.05    3.37
  -4 -10  -2   50.28    7.86
   5 -10   2    1.25    4.66
  -5 -10  -2    2.87    2.25
  -5  10  -2    3.23    3.21
  -5  10  -2    3.56    1.22
  -5 -10  -2    0.89    4.38
  -5 -10  -2    3.53    1.60
   6 -10   2   20.17   10.91
  -6  10  -2   25.39    3.14
  -6  10  -2   26.49    4.74
  -6 -10  -2   26.19    3.37
  -6 -10  -2   20.48    7.77
  -6 -10  -2   27.53    3.62
  -7  10  -2   53.82    8.38
  -7  10  -2   63.48    4.41
  -7 -10  -2   63.80    5.70
  -7 -10  -2   67.41    6.12
  -7 -10  -2   31.61    9.90
  -8  10  -2    1.96    0.94
  -8 -10  -2    0.61    1.56
  -8 -10  -2    1.84    1.95
  -9 -10  -2   -0.34    1.14
  -9  10  -2    0.43    0.70
 -10  10  -2   10.67    1.23
 -10 -10  -2    0.72    1.52
 -11  10  -2   24.51    3.10
 -12  11   2    4.73    1.46
 -11  11   2   -0.04    0.56
 -10 -11   2    0.20    1.75
 -10  11   2   11.67    1.80
  -9 -11   2   16.18    2.96
  -9  11   2   14.07    1.81
  -8 -11   2   16.58    2.75
  -8  11   2   16.92    1.92
  -7  11   2    6.10    1.56
  -7 -11   2    8.32    2.31
  -7  11   2    3.89    5.17
   7 -11  -2    7.22    7.79
  -6 -11   2   24.14    3.49
  -6  11   2   16.00    6.79
  -6  11   2   24.92    3.28
   6 -11  -2   25.12   10.05
  -5 -11   2    5.32    2.25
  -5  11   2    4.45    3.50
  -5  11   2    6.95    1.43
   5 -11  -2    4.65    5.77
  -4 -11   2    3.73    1.86
   4 -11  -2    2.92    4.76
  -3 -11   2   12.65    2.38
   3 -11  -2   10.29    2.04
   3 -11  -2    8.16    5.70
  -2 -11   2  112.67    7.77
   2 -11  -2  102.42   12.18
   2 -11  -2  118.18    6.73
  -1 -11   2   -0.10    0.87
   1 -11  -2   -1.27    2.73
   1 -11  -2    0.13    1.14
   0 -11   2    3.58    1.86
   0 -11  -2    3.40    1.70
   0 -11  -2    3.97    3.81
   1 -11   2    9.62    2.11
  -1 -11  -2    6.29    5.24
  -1 -11  -2    7.95    2.37
   2 -11   2  109.76    5.94
  -2  11  -2  111.66    6.06
  -2 -11  -2  119.81    8.89
  -2 -11  -2  111.02   13.24
  -3  11  -2    4.84    1.52
  -3  11  -2    3.36    3.38
  -3 -11  -2    4.71    2.19
  -3 -11  -2    2.13    4.50
  -4  11  -2    3.52    3.84
  -4  11  -2    4.18    1.75
  -4 -11  -2    5.55    4.74
  -4 -11  -2    5.65    2.08
  -5 -11  -2   40.88   10.31
  -5  11  -2   46.02    6.75
  -5  11  -2   56.02    3.65
  -5 -11  -2   57.56    4.86
  -5 -11  -2   52.35    4.10
  -6  11  -2    0.90    0.74
  -6 -11  -2    0.66    1.48
  -6 -11  -2    0.07    1.51
  -7  11  -2   10.97    1.53
  -7 -11  -2    7.58    2.34
  -7 -11  -2   14.27    3.29
  -8  11  -2    0.80    0.77
  -8 -11  -2   -0.03    0.97
  -8 -11  -2   -1.43    1.10
  -9  11  -2   65.77    4.25
 -10  11  -2    6.10    1.45
 -11  11  -2    1.21    0.65
 -11  12   2   14.39    1.52
 -10 -12   2    0.59    1.08
 -10  12   2    0.22    0.93
  -9 -12   2    8.20    2.48
  -9  12   2    9.43    1.48
  -8 -12   2    0.52    1.37
  -8  12   2    0.92    0.84
  -7 -12   2   53.56    5.33
  -7  12   2   50.03    3.28
  -6 -12   2   11.00    2.39
  -6  12   2    9.98    1.36
  -5 -12   2    6.28    1.87
  -5  12   2    4.27    1.11
   5 -12  -2    4.99    5.56
  -4 -12   2    1.83    2.10
   4 -12  -2    7.29    5.54
  -3 -12   2    0.15    1.16
   3 -12  -2    1.37    3.44
  -2 -12   2   -0.02    1.05
   2 -12  -2    0.29    1.08
   2 -12  -2    0.16    2.55
  -1 -12   2   23.63    3.70
   1 -12  -2   27.00    3.21
   1 -12  -2   18.77    7.95
   0 -12   2   10.87    2.62
   0 -12  -2   10.30    2.54
   0 -12  -2    8.45    5.08
   1 -12   2   -0.18    1.29
  -1 -12  -2    5.91    3.60
  -1 -12  -2    1.02    1.80
   2 -12   2    0.21    0.96
  -2 -12  -2   -2.74    2.80
  -2 -12  -2    1.85    1.46
  -3  12  -2    1.99    1.27
  -3 -12  -2    1.42    4.75
  -3 -12  -2    3.15    1.97
  -4  12  -2   11.35    1.33
  -4 -12  -2    8.50    2.19
  -4 -12  -2    9.89    2.49
  -5  12  -2    1.72    0.85
  -5 -12  -2    0.71    2.23
  -5 -12  -2    1.40    1.74
  -6  12  -2    9.39    1.30
  -6 -12  -2    0.62    2.08
  -6 -12  -2    9.87    2.58
  -7  12  -2   57.83    3.91
  -7 -12  -2   60.23    4.98
  -8  12  -2    1.55    0.75
  -8 -12  -2   -1.44    1.17
  -9  12  -2    0.90    0.70
 -10  12  -2    2.95    0.80
 -10 -13   2    0.61    1.16
 -10  13   2    1.76    0.74
  -9 -13   2    6.64    1.84
  -9  13   2    7.20    1.30
  -8 -13   2    2.26    1.87
  -8  13   2    2.36    0.97
  -7 -13   2    0.26    0.90
  -7  13   2   -0.17    0.66
  -6 -13   2   24.81    3.29
  -5 -13   2    0.23    1.12
  -4 -13   2    0.49    1.25
  -3 -13   2    3.62    1.53
  -2 -13   2   19.68    2.41
   2 -13  -2   20.20    2.60
  -1 -13   2   12.21    2.26
   1 -13  -2   12.05    2.46
   0 -13   2    1.25    1.18
   0 -13  -2    0.27    1.23
   1 -13   2    4.56    1.34
  -1 -13  -2    3.82    2.10
  -2 -13  -2    6.15    2.00
  -3 -13  -2    1.61    1.49
  -4  13  -2    0.28    0.68
  -4 -13  -2   -0.55    1.08
  -4 -13  -2    0.82    1.25
  -5  13  -2    7.28    1.12
  -5 -13  -2   10.68    2.44
  -5 -13  -2    0.41    1.87
  -6  13  -2    0.21    0.69
  -6 -13  -2    2.47    1.23
  -6 -13  -2   -0.23    1.70
  -7  13  -2    1.31    0.74
  -7 -13  -2    0.63    1.34
  -8  13  -2    0.56    0.88
  -9  13  -2    4.47    0.78
  -9 -14   2   -0.56    1.04
  -8 -14   2    4.69    2.08
  -7 -14   2   17.91    2.69
  -6 -14   2    4.34    2.26
  -5 -14   2    4.83    1.94
  -4 -14   2   54.49    4.71
  -3 -14   2    0.11    1.05
  -2 -14   2    0.29    0.97
  -1 -14   2   33.53    3.50
   1 -14  -2   33.18    3.08
   0 -14   2    0.07    0.61
   0 -14  -2   -0.08    0.74
   1 -14   2    0.23    0.97
  -1 -14  -2    0.92    1.14
  -2 -14  -2    0.41    1.08
  -3 -14  -2   17.60    2.14
  -3 -14  -2   -0.56    1.63
  -4 -14  -2    2.78    1.57
  -5 -14  -2    8.49    2.83
  -6 -14  -2    0.48    1.13
  -7 -15   2   -0.56    1.07
  -6 -15   2   20.74    2.88
  -5 -15   2    1.42    1.39
  -4 -15   2    0.57    1.01
  -3 -15   2    3.44    1.70
  -2 -15   2   16.99    2.62
  -1 -15   2    3.72    1.67
   1 -15  -2    4.11    1.23
   0 -15   2    7.00    1.54
   0 -15  -2    0.93    1.48
  -1 -15  -2    3.42    1.80
  -2 -15  -2    7.37    2.11
  -3 -15  -2   -0.31    1.12
  -4 -15  -2    4.52    1.51
  -5 -16   2    3.41    1.14
  -4 -16   2    3.49    1.21
  -3 -16   2   -0.58    0.86
  -2 -16   2    2.47    1.33
  -1 -16   2    3.20    1.03
 -16   0   3    0.76    1.41
 -15   0   3    0.03    1.09
 -14   0   3   -0.06    1.46
 -13   0   3   -0.28    1.63
  13   0  -3   -0.54    3.47
 -12   0   3    0.62    1.39
  12   0  -3   -0.20    3.25
 -11   0   3    0.02    0.83
 -11   0   3   -0.26    1.58
 -11   0   3    0.01    0.57
  11   0  -3    0.85    2.40
 -10   0   3    0.89    1.89
 -10   0   3   -0.44    0.70
 -10   0   3   -0.73    1.01
  10   0  -3    0.43    2.80
  -9   0   3    0.02    0.49
  -9   0   3   -0.29    1.33
  -9   0   3    0.30    0.87
   9   0  -3    0.12    1.96
  -8   0   3    0.16    0.93
  -8   0   3    0.11    0.69
  -8   0   3   -0.03    0.41
   8   0  -3   -1.33    1.33
  -7   0   3   -0.59    0.70
  -7   0   3    0.35    1.01
   7   0  -3   -0.76    1.67
  -6   0   3   -0.14    0.85
   6   0  -3    0.36    1.07
  -5   0   3    0.33    0.89
   5   0  -3   -0.02    1.13
  -4   0   3    0.14    0.49
   4   0  -3   -0.22    0.61
  -3   0   3    0.26    0.65
   3   0  -3   -0.17    0.49
  -2   0   3   -0.06    0.73
   2   0  -3    0.17    0.47
  -1   0   3    0.24    0.55
   1   0  -3    0.41    0.48
   0   0  -3    0.48    0.57
   0   0  -3   -0.17    0.62
  -1   0  -3    0.00    0.49
  -2   0  -3    0.14    0.70
  -2   0  -3    0.33    1.01
  -3   0  -3   -0.16    0.51
  -3   0  -3    0.25    1.18
  -4   0  -3    0.23    1.91
  -4   0  -3    1.99    0.90
  -5   0  -3    0.16    0.65
  -5   0  -3   -0.12    0.37
  -5   0  -3   -0.03    0.51
  -5   0  -3    0.60    0.89
  -6   0  -3   -0.13    1.02
  -6   0  -3    0.36    1.05
  -6   0  -3   -0.49    1.50
  -6   0  -3    0.27    0.37
  -6   0  -3    0.81    0.80
  -7   0  -3   -0.23    1.73
  -7   0  -3    0.50    1.23
  -7   0  -3    0.40    1.15
  -7   0  -3    0.42    0.84
  -7   0  -3    0.32    0.31
  -8   0  -3    0.19    1.58
  -8   0  -3    8.08    2.11
  -8   0  -3    0.93    1.12
   9   0   3   -0.15    3.86
  -9   0  -3   -0.32    1.00
  -9   0  -3   -0.51    1.34
  10   0   3    0.07    4.93
 -10   0  -3    0.35    1.35
 -10   0  -3    0.66    1.82
 -11   0  -3    0.22    1.23
 -12   0  -3    0.68    1.45
 -13   0  -3    0.52    1.57
 -14   0  -3   -1.45    1.71
 -16  -1   3    1.58    1.28
 -16   1   3    0.62    1.61
 -15  -1   3    0.40    1.44
 -15   1   3    0.91    1.90
 -14  -1   3    1.20    1.96
 -14   1   3    3.06    2.44
 -13  -1   3    0.23    2.01
 -13   1   3    1.11    1.76
  13  -1  -3    5.73    4.28
 -12  -1   3   -0.09    1.20
 -12   1   3   -0.30    0.65
 -12   1   3    0.15    1.57
  12   1  -3   -0.56    2.88
  12  -1  -3   -0.32    3.60
 -11  -1   3    5.51    1.76
 -11   1   3    4.01    1.92
 -11   1   3    5.19    1.05
 -11   1   3    5.59    3.57
  11   1  -3    4.48    5.14
  11  -1  -3    2.39    5.29
 -10  -1   3    2.14    2.79
 -10  -1   3    4.24    1.47
 -10   1   3    4.06    2.83
 -10   1   3    2.88    1.10
 -10   1   3    5.21    1.58
  10   1  -3    2.82    3.31
  10  -1  -3    3.16    3.73
  -9  -1   3   27.55    2.41
  -9  -1   3   25.28    3.52
  -9   1   3   25.95    1.99
  -9   1   3   28.46    4.76
  -9   1   3   26.30    3.03
   9   1  -3   31.89    5.24
   9  -1  -3   31.02    5.38
  -8   1   3   19.00    2.31
  -8  -1   3   19.66    3.00
  -8   1   3   25.09    3.67
  -8   1   3   18.56    1.54
  -8  -1   3   16.68    2.03
   8   1  -3   20.07    5.36
   8  -1  -3   24.77    4.26
  -7  -1   3   15.35    2.35
  -7   1   3   10.72    1.36
  -7   1   3   14.89    2.80
   7   1  -3   10.91    3.17
   7  -1  -3    9.60    3.61
  -6  -1   3    0.85    1.02
  -6   1   3    1.02    1.45
   6   1  -3    0.55    1.72
   6  -1  -3    1.96    2.11
  -5  -1   3   54.02    3.18
  -5   1   3   47.85    3.88
   5   1  -3   55.32    4.42
   5  -1  -3   47.24    4.82
  -4  -1   3   12.04    1.58
  -4   1   3    8.90    1.47
   4   1  -3    8.43    1.54
   4  -1  -3    8.05    1.69
  -3  -1   3  124.46    6.36
  -3   1   3  124.24    6.02
   3   1  -3  116.54    4.98
   3  -1  -3  117.23    6.39
  -2  -1   3  459.68   22.42
  -2   1   3  465.02   22.90
   2   1  -3  423.45   18.02
  -1   1   3  629.92   32.73
   1   1  -3  649.35   33.95
   1  -1  -3  647.46   33.13
   0   1  -3  309.63   13.94
   0  -1  -3  305.22   14.23
   0  -1  -3  307.15   14.77
   0   1  -3  317.95   15.08
  -1   1  -3  204.85    9.92
  -1   1  -3  191.13    9.41
  -1  -1  -3  187.26    9.41
  -1  -1  -3  185.65    8.61
  -2   1  -3 1031.16   60.33
  -2   1  -3 1036.47   58.34
  -2  -1  -3  958.19   53.30
  -2  -1  -3  936.82   55.25
  -3   1  -3    2.35    1.60
  -3   1  -3    3.18    1.26
  -3  -1  -3    3.00    1.65
  -3  -1  -3    2.95    0.92
  -4   1  -3  163.51   10.14
  -4   1  -3  158.48    7.90
  -4  -1  -3  157.33    7.52
  -4  -1  -3  155.53   10.07
  -5   1  -3  119.70    7.77
  -5   1  -3  100.78    4.76
  -5   1  -3  107.45    6.35
  -5   1  -3  105.98    5.77
  -5  -1  -3  104.99    4.72
  -5  -1  -3  106.83    5.48
  -5  -1  -3  105.19    8.38
  -5  -1  -3  101.93    5.33
  -6   1  -3  377.92   18.50
  -6   1  -3  396.97   22.02
  -6   1  -3  389.87   19.84
  -6  -1  -3  383.03   20.24
  -6  -1  -3  382.41   18.67
  -6   1  -3  375.58   17.34
  -6  -1  -3  413.64   21.35
  -6  -1  -3  366.42   22.52
   7  -1   3    5.69    4.16
  -7   1  -3    7.39    1.69
  -7   1  -3    5.40    0.66
  -7   1  -3    4.83    2.24
  -7   1  -3    5.10    1.38
  -7  -1  -3    5.39    1.25
  -7  -1  -3    7.06    1.69
  -7  -1  -3    5.39    3.53
  -7  -1  -3    4.08    1.73
   8  -1   3   44.79    7.95
  -8   1  -3   48.58    4.55
  -8   1  -3   48.80    4.09
  -8   1  -3   45.78    3.52
  -8  -1  -3   45.93    7.43
  -8  -1  -3   48.55    3.43
  -8   1  -3   45.92    2.15
  -8  -1  -3   45.17    4.72
   9  -1   3   -0.22    3.36
   9   1   3   -2.54    3.05
  -9   1  -3    0.13    1.33
  -9  -1  -3   -0.33    1.27
  -9   1  -3    0.53    1.11
  -9   1  -3    0.24    0.51
  -9  -1  -3   -0.80    0.77
  10  -1   3    5.81    7.20
  10   1   3    3.24    5.21
 -10  -1  -3    7.77    2.26
 -10   1  -3    4.94    1.94
 -10  -1  -3    5.46    2.15
 -11   1  -3    4.63    2.42
 -11  -1  -3    5.44    2.45
 -11  -1  -3    5.85    2.48
 -12   1  -3    2.17    1.89
 -12  -1  -3    1.71    2.03
 -13  -1  -3    0.03    1.44
 -13   1  -3   -0.41    1.21
 -14   1  -3    1.26    1.26
 -14  -1  -3    0.47    1.50
 -16  -2   3   -0.24    1.41
 -16   2   3    2.85    1.56
 -15  -2   3   -0.08    1.71
 -15   2   3    2.35    1.72
 -14  -2   3    2.55    1.99
 -14   2   3    3.53    2.63
 -13  -2   3   14.66    3.52
 -13   2   3   18.15    3.48
 -13   2   3   15.49    2.39
  13  -2  -3    7.17    9.91
 -12  -2   3   11.73    2.49
 -12   2   3   13.14    2.90
 -12   2   3    7.48    4.65
 -12   2   3   12.26    1.54
  12   2  -3    7.02    7.32
  12  -2  -3   10.01    6.16
 -11  -2   3   62.88    4.62
 -11   2   3   55.80    8.04
 -11   2   3   69.52    5.38
 -11   2   3   68.27    4.23
  11   2  -3   56.38   10.67
  11  -2  -3   57.91   11.15
 -10  -2   3   41.40    3.62
 -10   2   3   38.44    4.24
 -10   2   3   39.59    5.31
  10   2  -3   45.36    8.14
  10  -2  -3   38.46    8.64
  -9  -2   3    1.97    1.87
  -9  -2   3    4.91    1.16
  -9  -2   3    3.83    1.18
  -9   2   3    4.10    2.48
  -9   2   3    3.85    0.88
  -9   2   3    3.60    1.46
   9   2  -3    3.88    3.44
   9  -2  -3    2.12    3.30
  -8  -2   3   72.66    3.73
  -8  -2   3   79.53    5.16
  -8  -2   3   72.95    3.82
  -8   2   3   72.42    3.37
  -8   2   3   88.04    6.50
  -8   2   3   72.36    4.83
   8   2  -3   75.12    8.29
   8  -2  -3   79.58    8.77
  -7  -2   3   72.28    4.60
  -7   2   3   67.10    3.28
  -7   2   3   75.08    6.16
   7   2  -3   71.28    6.53
   7  -2  -3   76.95    8.65
  -6  -2   3   17.29    2.11
  -6   2   3   18.25    2.48
   6   2  -3   17.04    3.00
   6  -2  -3   20.86    4.40
  -5  -2   3    9.03    1.60
  -5   2   3    8.52    1.80
   5   2  -3    8.46    1.89
   5  -2  -3    7.15    2.81
  -4  -2   3  434.03   21.64
  -4   2   3  425.98   22.01
   4   2  -3  379.07   18.27
   4  -2  -3  394.83   22.12
  -3   2   3  151.01    7.80
   3  -2  -3  139.77    8.21
   3   2  -3  138.99    5.28
  -2   2   3  591.79   30.73
   2   2  -3  597.80   30.76
   2  -2  -3  594.79   31.61
  -1  -2   3 1474.97   87.29
  -1  -2   3 1520.46   89.36
  -1   2   3 1727.76  106.84
   1   2  -3 1811.62  112.50
   1  -2  -3 1799.29  113.90
   0  -2   3   24.14    1.61
   0   2   3   20.93    2.00
   0   2  -3   21.81    2.08
  -1   2  -3   90.93    5.01
  -1  -2  -3   85.91    4.94
  -1  -2  -3   88.95    4.24
  -2   2  -3    0.29    0.68
  -2  -2  -3    0.04    0.91
  -2  -2  -3    0.20    0.53
  -3   2  -3   14.16    1.77
  -3  -2  -3   16.44    2.76
  -3  -2  -3   14.89    1.25
  -4   2  -3  536.76   28.64
  -4  -2  -3  556.58   27.67
  -4  -2  -3  530.83   30.99
   5  -2   3   70.80    8.37
  -5   2  -3   62.81    3.12
  -5   2  -3   60.09    3.98
  -5   2  -3   57.07    4.80
  -5  -2  -3   60.09    2.99
  -5  -2  -3   63.09    3.65
  -5  -2  -3   60.32    6.36
  -5   2  -3   57.70    2.64
  -5  -2  -3   65.42    3.46
   6  -2   3   10.95    3.97
  -6   2  -3   12.44    2.67
  -6   2  -3    8.15    1.03
  -6   2  -3   10.71    1.67
  -6   2  -3    9.85    2.13
  -6  -2  -3    9.73    2.09
  -6  -2  -3   10.43    3.18
  -6  -2  -3    8.94    1.29
  -6  -2  -3    8.32    1.33
   7  -2   3   23.85    7.16
  -7   2  -3   22.52    1.64
  -7   2  -3   22.27    3.25
  -7   2  -3   24.94    3.78
  -7   2  -3   24.18    2.33
  -7  -2  -3   20.14    2.22
  -7  -2  -3   21.05    4.54
  -7  -2  -3   21.81    2.97
   8  -2   3    7.34    5.53
  -8   2  -3    8.55    1.20
  -8   2  -3    7.03    3.02
  -8   2  -3    8.28    1.94
  -8  -2  -3    9.05    1.95
  -8  -2  -3   10.50    5.23
  -8  -2  -3    9.85    1.96
   9  -2   3   55.56   14.06
  -9  -2  -3   48.81    6.99
  -9   2  -3   58.37    3.42
  -9  -2  -3   59.15    4.63
  -9  -2  -3   56.27    4.58
  -9   2  -3   51.38    5.78
  10  -2   3   12.79    9.73
  10   2   3    8.85    8.10
 -10  -2  -3   14.25    3.28
 -10   2  -3   11.90    1.61
 -10   2  -3   13.24    2.69
 -10  -2  -3   11.93    2.65
 -11   2  -3    8.30    2.45
 -11  -2  -3    8.62    2.85
 -11  -2  -3   10.84    2.65
 -12  -2  -3    0.21    1.40
 -12   2  -3    1.24    1.24
 -13   2  -3    0.74    1.15
 -13  -2  -3   -0.26    1.14
 -14   2  -3    0.13    0.88
 -14  -2  -3    0.62    1.05
 -16   3   3   -0.23    1.43
 -15  -3   3    0.57    1.96
 -15   3   3    3.43    1.95
 -14   3   3    1.18    1.51
 -14   3   3   -0.43    0.63
 -14  -3   3    0.84    1.08
 -13  -3   3    2.00    2.40
 -13   3   3    3.16    2.69
 -13   3   3    5.86    1.90
 -12  -3   3    3.60    1.70
 -12   3   3    3.14    1.66
 -12   3   3    3.65    2.99
 -12   3   3   10.06    4.49
  12  -3  -3    3.84    5.54
 -11  -3   3    3.76    1.42
 -11   3   3    2.19    1.08
 -11   3   3    3.33    3.57
 -11   3   3    3.35    2.09
  11   3  -3    1.76    3.91
  11  -3  -3    0.82    5.14
 -10  -3   3    2.36    1.41
 -10  -3   3    1.74    1.04
 -10   3   3    3.12    0.99
 -10   3   3    4.79    2.70
 -10   3   3    2.95    2.24
  10  -3  -3    2.62    3.55
  10   3  -3    1.37    3.53
  -9  -3   3   72.94    4.12
  -9  -3   3   76.53    4.05
  -9   3   3   80.49    5.92
  -9   3   3   86.69    7.39
  -9   3   3   82.33    3.97
   9   3  -3   71.64    8.49
   9  -3  -3   70.68    8.87
  -8  -3   3   47.66    2.53
  -8  -3   3   50.84    3.13
  -8   3   3   51.83    3.79
  -8   3   3   57.06    6.24
  -8   3   3   55.40    2.75
   8   3  -3   53.93    6.74
   8  -3  -3   46.62    6.47
  -7  -3   3    0.60    0.88
  -7   3   3   -0.23    0.97
  -7   3   3    0.41    0.46
  -7   3   3    0.72    1.30
   7  -3  -3   -0.14    1.67
  -6  -3   3   11.13    1.40
  -6   3   3    5.89    0.74
  -6   3   3    8.81    2.46
  -6  -3   3    8.41    1.55
   6  -3  -3    8.40    3.96
  -5  -3   3  389.22   19.04
  -5   3   3  375.63   19.90
   5  -3  -3  367.81   21.90
  -4  -3   3   90.37    3.94
  -4   3   3   92.69    5.45
   4   3  -3   93.23    5.24
   4  -3  -3   89.32    7.48
  -3  -3   3   -0.17    0.23
  -3   3   3   -0.63    0.85
   3   3  -3    0.93    0.69
   3  -3  -3    0.59    0.92
  -2   3   3 2305.64  157.93
   2   3  -3 2227.81  151.27
   2  -3  -3 2331.34  162.73
  -1  -3   3  563.75   26.40
  -1   3   3  583.69   30.32
   1   3  -3  585.18   30.06
   1  -3  -3  602.95   33.45
   0  -3   3  491.44   23.79
   0   3   3  466.95   23.32
   0   3  -3  484.04   24.45
   0  -3  -3  498.33   27.34
   1  -3   3   10.38    1.77
  -1   3  -3    8.92    1.87
  -1  -3  -3    7.14    1.12
  -1  -3  -3    7.39    2.35
  -2   3  -3   76.40    4.34
  -2  -3  -3   81.55    5.41
  -2  -3  -3   79.19    3.49
   3  -3   3   99.62    6.92
  -3   3  -3   98.49    6.20
  -3  -3  -3   95.04    3.94
  -3  -3  -3  103.73    7.84
  -4   3  -3  329.26   17.34
  -4  -3  -3  352.72   20.22
  -4  -3  -3  332.74   14.94
  -4  -3  -3  330.51   15.81
   5  -3   3  489.27   30.92
  -5   3  -3  451.77   24.87
  -5   3  -3  455.88   22.27
  -5   3  -3  440.97   20.67
  -5  -3  -3  429.88   21.78
  -5  -3  -3  449.25   22.65
  -5  -3  -3  471.27   29.49
   6  -3   3  172.30   16.04
  -6   3  -3  169.99   11.11
  -6   3  -3  164.51    8.79
  -6   3  -3  165.33    8.26
  -6   3  -3  158.58    7.20
  -6  -3  -3  166.52    8.61
  -6  -3  -3  165.62    7.70
  -6  -3  -3  160.48   13.74
   7  -3   3    2.00    3.73
  -7   3  -3    1.18    0.60
  -7   3  -3    1.52    1.28
  -7   3  -3    1.04    1.70
  -7  -3  -3    2.31    2.83
  -7  -3  -3    0.76    1.46
  -7  -3  -3    1.24    1.06
   8  -3   3    2.40    4.37
  -8   3  -3   -0.10    2.27
  -8  -3  -3    1.27    1.10
  -8  -3  -3    3.51    3.09
  -8  -3  -3    2.06    1.74
  -8   3  -3    1.46    0.67
   9  -3   3   28.47   10.01
  -9   3  -3   27.16    3.30
  -9   3  -3   29.11    4.71
  -9   3  -3   29.83    1.95
  -9  -3  -3   30.69    4.24
  -9  -3  -3   30.89    2.92
  10  -3   3  100.11   19.13
 -10   3  -3   88.53   11.29
 -10   3  -3  110.43    7.37
 -10   3  -3  113.04    5.39
 -10  -3  -3  112.48    6.77
 -10  -3  -3  111.23    8.50
 -11   3  -3   -0.06    0.61
 -11   3  -3    0.73    0.98
 -11  -3  -3   -0.47    1.66
 -11  -3  -3    0.63    1.07
 -12   3  -3    1.50    1.55
 -12  -3  -3    1.08    1.76
 -12  -3  -3    1.66    1.57
 -13   3  -3    5.67    1.47
 -13  -3  -3    0.10    1.83
 -14   3  -3    3.58    1.57
 -16   4   3   -0.23    0.86
 -15   4   3   16.91    2.65
 -14   4   3    0.65    1.28
 -14   4   3   -0.21    0.94
 -13  -4   3    0.53    2.07
 -13   4   3   11.30    1.77
 -13   4   3   11.20    2.54
 -12  -4   3    0.79    1.03
 -12   4   3    0.53    1.57
 -12   4   3    0.87    2.52
 -12   4   3    0.09    0.82
  12  -4  -3    0.88    3.69
 -11  -4   3    1.10    1.09
 -11   4   3    0.13    2.75
 -11   4   3    0.84    0.97
 -11   4   3    1.95    1.81
  11  -4  -3   -0.52    3.99
 -10  -4   3    3.05    1.50
 -10   4   3    3.76    3.90
 -10   4   3    4.27    1.57
 -10   4   3    4.70    2.57
  10   4  -3    3.73    3.25
  10  -4  -3    4.64    4.88
  -9  -4   3   -0.02    0.75
  -9   4   3    0.09    1.51
  -9   4   3    1.43    0.93
  -9   4   3    0.11    2.34
   9   4  -3    0.17    2.10
   9  -4  -3    0.61    2.63
  -8  -4   3   55.04    2.74
  -8   4   3   67.94    7.12
  -8   4   3   65.95    3.83
  -8   4   3   66.05    4.43
   8  -4  -3   61.43    9.74
  -7  -4   3   63.82    3.08
  -7  -4   3   74.72    5.31
  -7   4   3   74.34    6.29
  -7   4   3   69.96    3.34
  -7   4   3   71.19    4.32
   7  -4  -3   75.56    7.70
  -6  -4   3   50.61    3.48
  -6   4   3   43.32    3.18
  -6   4   3   41.60    2.08
  -6   4   3   28.24    3.72
   6   4  -3   44.95    3.21
   6  -4  -3   42.40    6.26
  -5  -4   3    8.91    1.54
  -5   4   3   13.03    2.88
   5   4  -3    9.86    1.73
   5  -4  -3   12.46    3.47
  -4  -4   3    1.00    0.63
  -4   4   3    1.45    1.45
   4   4  -3    0.24    0.88
   4  -4  -3    0.79    1.77
  -3  -4   3   22.28    1.25
   3   4  -3   21.24    2.26
  -2  -4   3  285.74   11.82
  -2   4   3  295.14   14.95
   2   4  -3  314.36   14.92
   2  -4  -3  275.67   15.56
  -1  -4   3  441.96   20.87
  -1   4   3  463.57   23.71
   1   4  -3  471.28   23.45
   1  -4  -3  489.13   28.05
   0   4   3  299.16   14.49
   0   4  -3  294.97   15.09
   0  -4  -3  308.04   17.61
  -1  -4  -3  232.73   12.94
  -1   4  -3  231.33   11.49
  -1  -4  -3  234.40   10.48
   2  -4   3  114.89    7.75
  -2   4  -3  110.94    6.13
  -2  -4  -3  109.01    4.46
  -2  -4  -3  108.86    7.26
   3  -4   3   14.39    3.57
  -3   4  -3   13.51    2.58
  -3  -4  -3   10.94    3.14
   4  -4   3   98.52    9.04
  -4   4  -3   78.36    3.96
  -4   4  -3   88.09    5.73
  -4  -4  -3   86.84    4.66
  -4  -4  -3   93.60    7.00
  -4  -4  -3   76.85    3.61
  -4  -4  -3   87.46    4.07
   5  -4   3   30.42    6.37
  -5   4  -3   23.19    2.05
  -5   4  -3   25.42    3.23
  -5   4  -3   22.84    1.39
  -5  -4  -3   22.51    2.49
  -5  -4  -3   26.61    4.46
  -5  -4  -3   25.67    1.88
  -5  -4  -3   21.52    1.85
   6  -4   3   59.29   10.05
  -6   4  -3   57.48    5.48
  -6   4  -3   57.18    3.89
  -6  -4  -3   61.19    4.62
  -6  -4  -3   63.55    7.01
  -6  -4  -3   61.55    3.28
  -6  -4  -3   59.43    3.19
  -6   4  -3   58.94    2.79
   7  -4   3   10.03    5.40
  -7   4  -3    8.53    1.05
  -7  -4  -3    7.99    1.58
  -7  -4  -3   10.53    5.15
  -7  -4  -3    9.35    2.31
   8  -4   3   41.64    9.76
  -8   4  -3   39.30    2.31
  -8   4  -3   36.98    5.31
  -8   4  -3   35.53    3.44
  -8  -4  -3   40.52    3.79
  -8  -4  -3   40.10    2.92
  -8  -4  -3   35.87    7.16
   9  -4   3   16.76    9.02
  -9   4  -3   13.13    4.27
  -9   4  -3   19.60    3.49
  -9   4  -3   21.16    1.86
  -9  -4  -3   19.77    2.99
  -9  -4  -3   18.83    2.30
  -9  -4  -3   18.74    6.21
  10  -4   3    0.40    4.19
 -10   4  -3    0.36    0.69
 -10   4  -3    1.30    2.16
 -10  -4  -3    0.01    1.24
 -10  -4  -3    0.62    1.21
 -10   4  -3    0.51    1.56
 -11   4  -3    0.81    1.33
 -11  -4  -3   -0.01    1.75
 -11  -4  -3    0.17    1.17
 -11   4  -3    0.52    0.77
 -12   4  -3   -0.09    0.70
 -12   4  -3    0.43    0.76
 -12  -4  -3   -0.23    0.75
 -12  -4  -3   -0.40    1.22
 -13   4  -3    0.22    1.05
 -13  -4  -3    0.44    1.10
 -14   4  -3    0.78    0.81
 -16   5   3    0.37    0.85
 -15   5   3    5.52    1.33
 -15   5   3   -0.50    0.92
 -14   5   3    5.06    2.35
 -14   5   3    3.54    1.81
 -13   5   3   18.04    2.38
 -13   5   3   20.03    3.02
 -12   5   3    0.81    2.81
 -12   5   3    1.23    2.15
 -12   5   3    0.57    0.96
  12  -5  -3   -0.46    5.02
 -11   5   3   22.13    5.91
 -11   5   3   25.71    4.04
 -11   5   3   28.74    2.65
  11  -5  -3   28.82    8.75
 -10   5   3   47.44    3.22
 -10   5   3   38.31    4.64
 -10   5   3   40.40    7.05
  10  -5  -3   41.49   10.51
  -9   5   3   15.22    2.89
  -9   5   3   15.15    4.11
  -9   5   3   15.29    1.70
   9  -5  -3   18.49    5.56
  -8  -5   3    2.52    0.92
  -8   5   3    2.42    1.58
  -8   5   3    3.89    0.98
  -8   5   3    2.38    2.67
   8  -5  -3    4.19    3.46
  -7  -5   3   21.98    1.69
  -7   5   3   24.54    1.82
  -7   5   3   33.26    4.33
  -7   5   3   22.87    3.04
  -7  -5   3   22.33    3.10
   7  -5  -3   27.18    6.21
  -6  -5   3   90.62    4.19
  -6   5   3   91.16    5.03
  -6   5   3   93.30    6.38
  -6   5   3   83.12    4.02
  -6  -5   3   90.39    5.33
   6  -5  -3   94.47    8.24
  -5  -5   3  163.34    8.08
  -5  -5   3  146.40    6.07
  -5   5   3  154.77    9.88
  -5   5   3  144.79    6.62
   5   5  -3  132.65    6.33
   5  -5  -3  144.43   10.24
  -4  -5   3  288.21   13.44
  -4   5   3  294.61   16.12
   4   5  -3  271.10   13.03
   4  -5  -3  271.20   17.34
  -3  -5   3  436.82   20.89
  -3   5   3  476.76   26.27
   3   5  -3  454.47   23.07
   3  -5  -3  444.55   26.64
  -2  -5   3    1.82    0.67
  -2   5   3    2.69    1.48
   2   5  -3    3.12    1.18
  -1  -5   3  457.53   22.61
  -1   5   3  469.81   24.46
   1   5  -3  477.58   24.64
   1  -5  -3  444.03   26.08
   0  -5   3  308.15   15.72
   0   5   3  316.00   15.61
   0   5  -3  324.70   16.87
   0  -5  -3  308.89   17.37
   1  -5   3   31.04    3.39
  -1   5  -3   29.42    3.36
  -1  -5  -3   30.72    1.99
  -1  -5  -3   31.09    4.26
   2  -5   3    4.95    1.98
  -2   5  -3    4.10    2.02
  -2  -5  -3    3.61    2.39
  -2  -5  -3    2.80    0.96
   3  -5   3  118.32    9.35
  -3   5  -3  112.38    7.21
  -3  -5  -3  109.93    5.18
  -3  -5  -3  119.63    8.40
   4  -5   3  109.41   10.53
  -4   5  -3  106.05    7.65
  -4   5  -3   98.39    4.63
  -4  -5  -3  119.33    5.64
  -4  -5  -3  104.59    4.84
  -4  -5  -3  107.08    8.30
   5  -5   3   85.95    9.59
  -5   5  -3   88.16    3.90
  -5   5  -3   88.67    6.80
  -5   5  -3   85.02    4.32
  -5  -5  -3   88.46    8.46
  -5  -5  -3   93.21    5.10
  -5  -5  -3   85.03    4.30
  -5  -5  -3   88.71    5.51
   6  -5   3    2.66    2.68
  -6   5  -3   -0.07    1.39
  -6   5  -3    0.26    0.52
  -6   5  -3    0.15    0.89
  -6  -5  -3    0.03    0.71
  -6  -5  -3    0.25    1.94
  -6  -5  -3    0.59    0.84
   7  -5   3    1.36    3.01
  -7   5  -3   -0.05    1.98
  -7   5  -3    0.24    0.90
  -7   5  -3    0.44    0.81
  -7  -5  -3   -0.04    1.14
  -7  -5  -3    0.40    0.53
  -7  -5  -3    0.71    2.37
  -7  -5  -3    0.26    0.82
   8  -5   3   44.41    9.79
  -8   5  -3   36.91    2.48
  -8   5  -3   37.69    5.52
  -8   5  -3   34.21    3.40
  -8  -5  -3   36.09    2.80
  -8  -5  -3   35.39    4.35
  -8  -5  -3   35.06    7.59
   9  -5   3   31.15   10.49
  -9   5  -3   35.07    2.59
  -9   5  -3   30.53    5.49
  -9   5  -3   32.11    3.60
  -9  -5  -3   35.52    3.88
  -9  -5  -3   33.10    3.40
  -9  -5  -3   34.05    9.42
 -10   5  -3    2.06    1.00
 -10   5  -3    1.04    1.55
 -10  -5  -3    2.38    2.16
 -10  -5  -3    0.54    1.33
 -11   5  -3    0.75    1.37
 -11   5  -3    0.84    0.87
 -11  -5  -3    1.64    1.52
 -11  -5  -3   -0.04    1.26
 -12   5  -3   -0.12    0.64
 -12   5  -3    0.16    0.94
 -12  -5  -3    1.43    1.18
 -12  -5  -3    1.18    1.51
 -13   5  -3    1.73    1.36
 -15   6   3   -0.44    1.05
 -15   6   3   11.35    1.54
 -14   6   3    2.59    1.76
 -14   6   3    3.60    2.00
 -13   6   3    2.33    1.65
 -13   6   3    1.24    1.27
 -12   6   3    7.90    2.42
 -12   6   3    8.10    1.80
 -11   6   3    1.30    4.55
 -11   6   3    3.18    2.37
 -11   6   3    3.57    1.78
  11  -6  -3    1.70    6.65
 -10   6   3    1.20    1.91
 -10   6   3    1.37    1.12
 -10   6   3    1.15    3.02
  10  -6  -3    1.07    4.96
  -9  -6   3   38.79    2.72
  -9   6   3   40.92    5.04
  -9   6   3   40.79    7.40
  -9   6   3   41.26    2.93
   9  -6  -3   38.17    9.80
  -8  -6   3   19.45    1.69
  -8   6   3   18.09    4.64
  -8   6   3   22.21    2.07
  -8   6   3   18.42    2.91
   8  -6  -3   17.41    5.68
  -7  -6   3    5.72    0.97
  -7   6   3    4.99    1.19
  -7   6   3    5.40    2.43
  -7   6   3    3.95    2.00
   7  -6  -3    2.25    3.63
  -6  -6   3    0.76    1.07
  -6  -6   3    0.18    0.55
  -6   6   3    0.23    0.58
  -6   6   3    0.39    1.57
  -6   6   3    0.58    0.82
   6  -6  -3   -0.52    2.39
  -5  -6   3   37.45    3.09
  -5  -6   3   34.67    2.14
  -5   6   3   35.35    2.04
  -5   6   3   32.35    2.79
   5  -6  -3   34.68    6.00
  -4  -6   3  707.99   37.83
  -4  -6   3  647.85   33.05
  -4   6   3  640.46   37.97
  -4   6   3  626.62   32.19
   4  -6  -3  679.71   42.28
  -3  -6   3   38.76    2.38
  -3  -6   3   40.47    2.05
  -3   6   3   44.60    3.98
   3   6  -3   40.94    2.94
   3  -6  -3   35.66    5.90
  -2  -6   3   92.49    4.42
  -2  -6   3   97.53    4.73
  -2   6   3  101.51    6.40
   2   6  -3  101.11    5.58
   2  -6  -3   96.58    7.48
  -1  -6   3   62.37    4.05
   1   6  -3   60.15    3.82
   1  -6  -3   62.77    5.79
   0  -6   3   39.32    3.57
   0   6   3   39.04    2.97
   0   6  -3   42.83    3.86
   0  -6  -3   31.78    2.16
   0  -6  -3   37.89    4.33
   1  -6   3   60.36    4.65
  -1   6  -3   57.82    4.20
  -1  -6  -3   50.46    2.93
  -1  -6  -3   53.61    2.77
  -1  -6  -3   56.35    6.05
   2  -6   3   99.36    7.58
  -2   6  -3  100.77    6.09
  -2  -6  -3   96.90    4.68
  -2  -6  -3   93.26    8.34
   3  -6   3  147.98   11.59
  -3   6  -3  133.68    7.96
  -3   6  -3  132.30    5.75
  -3  -6  -3  132.01    9.50
  -3  -6  -3  139.80    7.14
   4  -6   3    0.64    2.37
  -4   6  -3    0.74    0.60
  -4   6  -3    1.48    1.64
  -4  -6  -3    0.82    0.57
  -4  -6  -3   -0.63    2.43
  -4  -6  -3    0.83    0.83
   5  -6   3   17.64    5.19
  -5   6  -3   20.17    3.24
  -5   6  -3   14.52    1.93
  -5   6  -3   19.22    1.53
  -5  -6  -3   18.53    2.01
  -5  -6  -3   19.56    4.64
  -5  -6  -3   18.26    2.22
  -5  -6  -3   17.29    1.66
   6  -6   3    0.35    2.48
  -6   6  -3    0.03    0.94
  -6   6  -3   -0.81    1.56
  -6   6  -3    0.26    0.55
  -6  -6  -3    1.26    0.98
  -6  -6  -3   -0.53    0.94
  -6  -6  -3    0.42    2.49
  -6  -6  -3    0.20    0.62
   7  -6   3    3.48    6.36
  -7   6  -3    7.26    1.17
  -7   6  -3    4.61    3.59
  -7   6  -3    4.46    2.05
  -7  -6  -3    7.14    1.74
  -7  -6  -3    3.34    5.21
  -7  -6  -3    5.13    1.34
  -7  -6  -3    4.56    1.95
   8  -6   3   80.07   15.82
  -8   6  -3   93.06    4.93
  -8   6  -3   88.57    9.04
  -8   6  -3   91.62    6.67
  -8  -6  -3   85.86   11.37
  -8  -6  -3   93.10    4.98
   9  -6   3   26.63   13.77
  -9   6  -3   36.71    3.42
  -9   6  -3   30.74    7.07
  -9   6  -3   35.96    4.54
  -9  -6  -3   36.82    4.57
  -9  -6  -3   32.61    8.25
  -9  -6  -3   38.97    3.25
 -10   6  -3    6.90    2.26
 -10   6  -3   11.83    1.57
 -10  -6  -3    9.25    2.87
 -10  -6  -3    0.47    1.83
 -11   6  -3    4.15    1.28
 -11   6  -3    3.60    1.86
 -11  -6  -3    5.37    2.49
 -12   6  -3    9.96    2.25
 -12  -6  -3   10.10    2.43
 -13   6  -3    0.23    0.84
 -15   7   3    0.44    0.99
 -15   7   3    0.06    0.80
 -14   7   3    1.17    1.41
 -14   7   3    0.47    1.00
 -13   7   3   -0.55    1.19
 -13   7   3    0.27    1.23
 -12   7   3    0.57    1.37
 -12   7   3    0.03    0.89
 -11   7   3    0.95    3.36
 -11   7   3    1.60    1.25
 -11   7   3    1.89    1.96
  11  -7  -3    2.56    5.96
 -10  -7   3   10.40    1.84
 -10   7   3    8.64    5.26
 -10   7   3   13.60    3.91
 -10   7   3   13.68    1.98
  10  -7  -3   10.73    8.51
  -9  -7   3    5.66    1.26
  -9   7   3    4.14    2.89
  -9   7   3    7.20    4.35
  -9   7   3    6.94    1.65
   9  -7  -3    5.09    6.33
  -8  -7   3   48.24    3.02
  -8   7   3   46.58    7.05
  -8   7   3   44.85    4.31
  -8   7   3   47.78    3.40
   8  -7  -3   55.93    9.85
  -7  -7   3   41.51    2.73
  -7   7   3   40.84    6.05
  -7   7   3   41.41    3.66
  -7   7   3   43.40    2.97
   7  -7  -3   37.49    8.55
  -6  -7   3    9.56    1.55
  -6   7   3    8.52    1.32
  -6   7   3    8.54    2.78
  -6   7   3    7.00    1.66
  -5   7   3   36.38    2.21
  -5   7   3   34.72    4.65
  -5   7   3   32.79    2.52
  -4  -7   3   36.10    2.17
  -4   7   3   36.26    2.39
  -4   7   3   27.24    2.73
   4  -7  -3   38.64    6.89
  -3  -7   3   72.15    3.92
  -3  -7   3   69.48    3.98
  -3   7   3   68.18    3.14
  -3   7   3   77.46    5.93
   3   7  -3   69.54    4.05
   3  -7  -3   64.14    8.38
  -2  -7   3   55.91    3.64
  -2  -7   3   54.09    3.22
  -2   7   3   59.99    4.73
   2   7  -3   55.40    3.91
   2  -7  -3   60.55    7.41
   2  -7  -3   48.84    2.78
  -1  -7   3  100.15    5.95
  -1  -7   3   84.28    4.01
  -1   7   3   87.68    5.73
   1   7  -3   93.94    5.91
   1  -7  -3   85.01    7.76
   1  -7  -3   79.79    4.49
   0  -7   3   -0.34    1.02
   0  -7   3    0.00    0.46
   0   7   3    0.08    0.77
   0   7  -3    0.98    0.93
   0  -7  -3    0.07    0.62
   0  -7  -3    0.53    1.78
   1  -7   3    3.10    0.95
   1  -7   3    5.70    2.19
  -1   7  -3    5.38    1.80
  -1   7  -3    3.67    0.87
  -1  -7  -3    2.32    2.63
   2  -7   3    0.84    0.62
   2  -7   3   -0.38    2.08
  -2   7  -3    0.79    1.54
  -2   7  -3    1.12    0.72
  -2  -7  -3    0.01    2.32
  -2  -7  -3    0.63    0.88
   3  -7   3   27.46    4.82
  -3   7  -3   25.85    1.75
  -3  -7  -3   31.00    2.51
  -3  -7  -3   28.30    5.54
   4  -7   3   45.17    7.78
  -4   7  -3   47.01    5.30
  -4   7  -3   44.89    2.53
  -4  -7  -3   37.49    7.05
  -4  -7  -3   45.29    3.74
   5  -7   3    1.57    3.09
  -5   7  -3    0.82    1.75
  -5   7  -3   -0.12    0.65
  -5  -7  -3    1.47    0.96
  -5  -7  -3   -0.05    0.97
  -5  -7  -3    0.44    2.16
   6  -7   3    0.15    3.39
  -6   7  -3    0.78    1.79
  -6   7  -3    1.30    0.81
  -6   7  -3   -0.14    1.25
  -6  -7  -3    0.96    1.17
  -6  -7  -3    1.16    1.27
  -6  -7  -3    1.73    3.35
   7  -7   3    2.64    3.88
  -7   7  -3    0.61    1.40
  -7   7  -3    0.48    2.82
  -7   7  -3    0.29    1.11
  -7  -7  -3    1.78    1.34
  -7  -7  -3    0.88    1.38
  -7  -7  -3   -1.09    3.78
   8  -7   3    3.49    4.60
  -8   7  -3   -1.09    2.22
  -8   7  -3    0.59    1.49
  -8   7  -3    0.28    0.78
  -8  -7  -3    0.84    3.88
  -8  -7  -3    0.98    1.35
  -9   7  -3    1.41    1.46
  -9   7  -3    0.60    1.16
  -9  -7  -3    1.38    1.61
 -10   7  -3    4.41    1.43
 -10   7  -3    3.70    1.48
 -10  -7  -3    5.87    2.14
 -11   7  -3    9.17    1.86
 -11   7  -3    2.92    1.55
 -11  -7  -3    6.97    2.53
 -12   7  -3    0.23    0.66
 -12   7  -3    0.94    0.79
 -12  -7  -3   -0.56    1.29
 -14   8   3    0.85    1.19
 -14   8   3    0.17    1.25
 -13   8   3    3.90    1.39
 -13   8   3    2.21    1.55
 -12   8   3    0.27    1.35
 -12   8   3    0.21    1.37
 -11   8   3    0.59    1.77
 -11   8   3    1.46    1.25
 -10   8   3    9.08    3.39
 -10   8   3    6.46    5.55
 -10   8   3   14.53    2.24
 -10  -8   3    6.88    1.99
  10  -8  -3    8.69    6.73
  -9   8   3   21.33    5.53
  -9   8   3   28.11    3.88
  -9   8   3   27.33    4.38
  -9  -8   3   27.95    2.41
   9  -8  -3   17.12    7.56
  -8   8   3   20.02    3.55
  -8   8   3   22.49    5.73
  -8   8   3   18.53    2.26
  -8  -8   3   17.93    2.12
   8  -8  -3   20.38    7.26
  -7   8   3   94.07    5.37
  -7   8   3   86.64    6.43
  -7   8   3   91.25    9.33
  -7  -8   3  102.01    5.39
   7  -8  -3   94.10   12.47
  -6   8   3   18.32    2.32
  -6   8   3   23.54    3.89
  -6   8   3   21.78    1.99
  -6  -8   3   21.16    2.45
   6  -8  -3   22.76    6.20
  -5   8   3   10.29    3.25
  -5   8   3    9.15    1.34
  -5  -8   3   10.89    1.49
   5  -8  -3   12.32    4.77
  -4   8   3   16.06    3.37
  -4   8   3   11.98    1.34
  -4  -8   3   14.45    1.96
   4  -8  -3   14.18    4.44
  -3   8   3   18.53    1.70
  -3   8   3   20.20    2.71
  -3  -8   3   24.20    2.37
   3  -8  -3   17.37    1.94
   3  -8  -3   23.57    4.86
  -2   8   3    3.31    2.20
  -2  -8   3    6.81    1.38
   2  -8  -3    4.08    1.39
   2   8  -3    2.00    1.84
  -1   8   3   16.99    3.22
  -1  -8   3   18.48    1.74
  -1  -8   3   16.90    3.04
   1  -8  -3   19.85    4.43
   1  -8  -3   19.15    2.29
   1   8  -3   21.65    2.45
   0  -8   3    3.41    2.01
   0  -8   3    3.73    1.15
   0  -8  -3    3.45    1.57
   0  -8  -3    3.58    3.48
   0   8  -3    3.10    0.81
   1  -8   3   50.41    3.17
   1  -8   3   54.57    5.49
  -1  -8  -3   51.58    4.17
  -1  -8  -3   49.96    7.37
  -1   8  -3   52.93    2.52
  -1   8  -3   57.57    4.40
   2  -8   3   38.25    6.19
   2  -8   3   34.77    2.41
  -2  -8  -3   42.69    3.74
  -2  -8  -3   36.87    5.44
  -2   8  -3   39.19    2.13
  -2   8  -3   43.21    4.08
   3  -8   3    3.61    3.48
  -3  -8  -3   10.43    2.02
  -3   8  -3    3.45    2.40
  -3   8  -3    6.60    1.06
  -3  -8  -3    4.64    3.44
   4  -8   3    1.19    3.77
  -4   8  -3    1.80    0.85
  -4   8  -3    0.32    1.84
  -4  -8  -3    0.89    3.26
   5  -8   3    1.54    4.17
  -5   8  -3    0.90    2.21
  -5   8  -3    1.49    0.86
  -5  -8  -3    0.42    1.59
  -5  -8  -3    2.07    1.35
  -5  -8  -3    1.85    3.13
   6  -8   3    1.34    3.99
  -6   8  -3    0.70    1.31
  -6   8  -3    0.86    2.48
  -6  -8  -3    1.60    3.30
  -6  -8  -3    3.00    1.44
  -6  -8  -3    1.05    1.42
   7  -8   3   29.04   11.96
  -7   8  -3   37.37    2.88
  -7   8  -3   36.24    6.57
  -7  -8  -3   41.11    3.65
  -7  -8  -3   37.80    7.82
  -7  -8  -3   35.93    4.11
   8  -8   3    1.44    5.73
  -8   8  -3    2.00    1.25
  -8   8  -3    2.03    3.24
  -8  -8  -3    3.41    1.87
  -8  -8  -3    2.27    4.42
  -9   8  -3    4.64    1.44
  -9  -8  -3    4.47    2.18
 -10   8  -3   13.43    2.52
 -10  -8  -3   13.04    3.14
 -11   8  -3    3.50    1.24
 -11  -8  -3    3.58    1.57
 -12   8  -3    2.92    1.23
 -12  -8  -3    0.24    1.03
 -14   9   3   10.05    1.60
 -13   9   3    1.54    1.30
 -13   9   3    0.49    1.09
 -12   9   3    2.40    1.69
 -12   9   3    0.44    1.66
 -11   9   3   12.84    2.35
 -11   9   3   14.04    1.86
 -10   9   3   16.45    2.04
 -10   9   3   15.36    2.88
 -10  -9   3   14.36    2.28
  -9   9   3    8.57    1.91
  -9   9   3    7.88    5.08
  -9   9   3    6.83    2.92
  -9  -9   3    8.09    1.62
   9  -9  -3    6.59    8.95
  -8   9   3   20.41    3.66
  -8   9   3   24.41    2.78
  -8   9   3   20.35    5.34
  -8  -9   3   23.76    2.59
   8  -9  -3   18.38   10.96
  -7   9   3    2.19    2.87
  -7   9   3    3.41    1.35
  -7  -9   3    2.12    1.60
   7  -9  -3    1.86    5.01
  -6   9   3    9.65    3.76
  -6   9   3   12.83    1.73
  -6  -9   3   11.26    1.81
   6  -9  -3    6.51    7.31
  -5   9   3    4.47    1.17
  -5   9   3    4.46    3.01
  -5  -9   3    4.61    1.66
   5  -9  -3    1.89    4.25
  -4   9   3    5.19    1.09
  -4   9   3    4.30    2.81
  -4  -9   3    5.60    1.80
   4  -9  -3    4.85    4.10
  -3   9   3   12.94    1.30
  -3   9   3   17.37    3.20
  -3  -9   3   17.43    2.02
   3  -9  -3   13.20    1.95
   3  -9  -3   13.61    5.12
  -2   9   3   96.63    7.22
  -2  -9   3  116.19    6.20
   2  -9  -3  107.78    5.85
  -1  -9   3   61.83    3.89
   1  -9  -3   56.51    7.37
   1  -9  -3   59.37    4.04
   1   9  -3   58.32    4.61
   0  -9   3   95.61    5.12
   0  -9  -3   92.62    5.61
   0  -9  -3   96.53    9.71
   0   9  -3   91.41    4.47
   0   9  -3   94.04    6.82
   1  -9   3   15.28    1.72
  -1  -9  -3   13.36    5.29
  -1  -9  -3   15.43    2.28
  -1   9  -3   14.38    1.26
  -1   9  -3   12.85    3.24
   2  -9   3   72.55    9.23
   2  -9   3   73.93    4.28
  -2  -9  -3   76.31    5.43
  -2  -9  -3   73.73    9.51
  -2   9  -3   78.98    6.12
  -2   9  -3   76.39    3.72
   3  -9   3   33.49    8.06
  -3  -9  -3   37.53    6.20
  -3  -9  -3   34.35    4.02
  -3   9  -3   34.93    4.33
  -3   9  -3   39.48    2.46
   4  -9   3   21.17    6.46
  -4  -9  -3   23.00    2.93
  -4  -9  -3   23.24    6.66
  -4   9  -3   23.41    1.98
  -4   9  -3   22.59    3.78
   5  -9   3    7.81    6.10
  -5  -9  -3   14.20    2.51
  -5  -9  -3   15.77    6.69
  -5  -9  -3   17.02    2.68
  -5   9  -3   12.92    1.76
  -5   9  -3   16.06    3.79
   6  -9   3   -0.19    4.07
  -6  -9  -3    0.56    1.70
  -6  -9  -3   -0.73    3.78
  -6  -9  -3    0.67    1.64
  -6   9  -3   -0.88    2.10
  -6   9  -3    2.13    1.30
  -7  -9  -3    0.27    1.71
  -7  -9  -3    0.46    1.28
  -7  -9  -3   -0.18    3.39
  -7   9  -3    0.12    2.22
  -7   9  -3    1.48    1.06
  -8  -9  -3   30.53    4.39
  -8   9  -3   30.16    2.96
  -9  -9  -3    5.50    2.02
  -9   9  -3    4.03    1.48
 -10  -9  -3    1.62    1.79
 -10   9  -3    3.05    1.63
 -11  -9  -3   -0.11    1.07
 -11   9  -3    1.91    0.91
 -13  10   3    0.73    0.89
 -12  10   3   -0.01    0.69
 -11  10   3    2.62    1.14
 -10  10   3    9.51    1.58
 -10 -10   3    9.17    2.37
  -9  10   3   30.89    2.54
  -9 -10   3   27.74    2.92
  -8  10   3    3.09    3.42
  -8  10   3    2.76    1.48
  -8 -10   3    3.80    1.50
   8 -10  -3    0.78    5.53
  -7  10   3    1.38    1.42
  -7  10   3   -0.17    2.79
  -7 -10   3    0.08    1.33
   7 -10  -3   -0.67    4.67
  -6  10   3    3.02    3.28
  -6  10   3    2.43    1.68
  -6 -10   3    2.65    1.77
   6 -10  -3    3.67    4.66
  -5  10   3    0.20    0.69
  -5  10   3    0.17    1.97
  -5 -10   3    0.15    0.91
   5 -10  -3    0.23    2.79
  -4  10   3   11.57    1.46
  -4  10   3    8.83    3.12
  -4 -10   3   16.08    2.18
   4 -10  -3   11.74    5.77
  -3 -10   3   11.45    2.01
   3 -10  -3    8.05    1.96
   3 -10  -3    9.60    6.07
  -2 -10   3    2.28    1.58
   2 -10  -3    1.29    1.21
   2 -10  -3    0.02    3.22
  -1 -10   3   25.43    2.74
   1 -10  -3   29.67    3.03
   1 -10  -3   25.82    6.29
   0 -10   3    3.83    1.46
   0 -10  -3    5.57    1.85
   0 -10  -3    4.46    3.72
   0  10  -3    2.96    2.15
   1 -10   3    3.30    1.43
  -1 -10  -3    1.15    3.27
  -1 -10  -3    3.14    1.73
  -1  10  -3    2.38    0.74
  -1  10  -3    3.21    2.11
   2 -10   3    0.15    0.68
  -2 -10  -3   -0.06    1.91
  -2 -10  -3   -0.49    1.21
  -2  10  -3    1.03    1.40
  -2  10  -3   -0.31    0.64
  -3 -10  -3    0.97    1.16
  -3 -10  -3   -1.31    2.27
  -3  10  -3    0.00    1.57
  -3  10  -3    0.10    0.66
  -4 -10  -3    4.04    4.25
  -4 -10  -3    6.70    2.54
  -4  10  -3    4.19    2.99
  -4  10  -3    6.05    1.30
  -5 -10  -3   11.05    2.31
  -5 -10  -3    7.87    5.19
  -5 -10  -3    9.63    2.64
  -5  10  -3    8.81    1.58
  -5  10  -3    9.01    4.24
  -6 -10  -3   13.36    2.67
  -6 -10  -3    7.35    5.75
  -6 -10  -3   12.18    2.97
  -6  10  -3   13.17    1.74
  -6  10  -3    6.23    4.75
  -7 -10  -3   51.88    5.36
  -7 -10  -3   50.59    5.50
  -7  10  -3   51.99    3.23
  -8 -10  -3   18.30    2.94
  -8  10  -3   17.02    2.32
  -9 -10  -3   -0.15    1.62
  -9  10  -3    2.68    0.93
 -10 -10  -3    0.17    1.02
 -10  10  -3    2.16    1.23
 -11  10  -3    0.79    0.88
 -12  11   3    0.18    0.81
 -11  11   3    0.79    1.10
 -10  11   3    6.39    1.53
 -10 -11   3   -0.07    1.17
  -9  11   3   36.47    3.54
  -9 -11   3   35.43    4.06
  -8  11   3   50.88    3.43
  -8 -11   3   50.32    4.13
  -7  11   3   10.97    6.65
  -7  11   3   17.25    2.65
  -7 -11   3   20.98    3.13
   7 -11  -3   13.90    8.18
  -6  11   3    1.82    1.18
  -6  11   3    1.45    3.51
  -6 -11   3    3.02    1.81
   6 -11  -3   -0.27    5.72
  -5  11   3   12.85    2.23
  -5 -11   3   12.70    2.77
   5 -11  -3    9.07    6.68
  -4 -11   3    4.50    1.86
   4 -11  -3    2.40    5.03
  -3 -11   3    1.60    1.41
   3 -11  -3    0.13    4.46
   3 -11  -3    1.48    1.47
  -2 -11   3    0.46    1.12
   2 -11  -3    0.25    1.02
   2 -11  -3    0.01    2.73
  -1 -11   3    2.57    1.77
   1 -11  -3    2.99    1.99
   1 -11  -3    1.31    4.67
   0 -11   3    8.10    2.26
   0 -11  -3    5.73    5.42
   0 -11  -3    7.26    2.66
   1 -11   3    5.20    1.47
  -1 -11  -3    5.01    2.62
  -1 -11  -3    4.21    4.29
   2 -11   3    0.94    0.89
  -2 -11  -3   -0.23    3.68
  -2 -11  -3    1.12    1.59
  -2  11  -3    0.47    0.91
  -2  11  -3    0.30    2.34
  -3 -11  -3   18.77    6.80
  -3 -11  -3   29.82    4.73
  -3  11  -3   31.40    4.95
  -3  11  -3   30.63    2.41
  -4 -11  -3   14.60    6.58
  -4 -11  -3   24.59    3.55
  -4 -11  -3   27.20    3.97
  -4  11  -3   27.14    2.39
  -4  11  -3   18.54    5.96
  -5 -11  -3    0.17    1.48
  -5 -11  -3    0.16    1.31
  -5  11  -3    0.31    0.65
  -6 -11  -3    0.09    1.27
  -6 -11  -3    0.03    1.37
  -6  11  -3   -0.25    0.62
  -7 -11  -3    2.09    1.71
  -7 -11  -3    2.18    1.67
  -7  11  -3    2.64    0.96
  -8 -11  -3    0.13    1.75
  -8  11  -3    4.55    1.04
  -9 -11  -3   -0.27    1.87
  -9  11  -3   15.76    1.71
 -10  11  -3    2.59    0.83
 -12  12   3    0.10    0.45
 -11  12   3    0.14    0.80
 -10  12   3   -0.12    0.82
 -10 -12   3   -0.06    0.69
  -9  12   3    0.24    0.61
  -9 -12   3   -0.50    1.06
  -8  12   3    0.49    0.86
  -8 -12   3    0.70    1.26
  -7  12   3    2.03    1.33
  -7 -12   3    1.74    1.53
  -6  12   3    0.64    0.73
  -6 -12   3    0.78    1.36
  -5 -12   3    7.13    1.99
   5 -12  -3    4.63    6.11
  -4 -12   3    1.58    1.75
   4 -12  -3    5.46    4.34
  -3 -12   3   -0.07    1.30
   3 -12  -3   -1.53    2.66
   3 -12  -3    0.04    1.06
  -2 -12   3    1.08    1.65
   2 -12  -3    0.31    1.70
   2 -12  -3    3.25    3.45
  -1 -12   3   17.06    3.08
   1 -12  -3   13.49    6.03
   1 -12  -3   15.76    2.75
   0 -12   3   36.61    3.96
   0 -12  -3   36.84    4.84
   0 -12  -3   41.84    8.86
   1 -12   3    0.45    1.14
  -1 -12  -3   -0.73    3.49
  -1 -12  -3    0.32    1.68
  -2 -12  -3    0.28    1.50
  -2 -12  -3    1.13    2.97
  -3 -12  -3    4.77    1.76
  -3  12  -3    3.41    0.86
  -4 -12  -3    1.58    1.95
  -4 -12  -3    3.52    1.95
  -4  12  -3    1.89    0.84
  -5 -12  -3    0.29    1.63
  -5 -12  -3    0.80    1.60
  -5  12  -3    0.72    0.72
  -6 -12  -3    3.90    2.28
  -6 -12  -3    2.45    2.04
  -6  12  -3    3.38    1.31
  -7 -12  -3    0.31    1.09
  -7  12  -3    1.09    0.98
  -8 -12  -3    0.08    1.20
  -8  12  -3    0.97    0.89
  -9  12  -3    0.29    0.53
 -10  13   3    0.65    0.83
 -10 -13   3   -0.10    0.94
  -9  13   3    0.13    0.74
  -9 -13   3   -0.25    0.78
  -8  13   3   10.28    1.44
  -8 -13   3   10.63    2.30
  -7  13   3   12.44    1.63
  -7 -13   3   18.36    3.11
  -6 -13   3    0.58    1.25
  -5 -13   3    2.16    1.68
  -4 -13   3    0.29    0.94
  -3 -13   3    0.77    1.11
  -2 -13   3    7.88    2.07
   2 -13  -3    6.10    1.90
  -1 -13   3    5.69    1.82
   1 -13  -3    4.61    1.68
   0 -13   3    6.33    1.43
   0 -13  -3    5.57    2.28
   1 -13   3   -0.10    0.67
  -1 -13  -3    0.06    0.95
  -2 -13  -3    1.47    1.84
  -3 -13  -3    1.65    1.55
  -3 -13  -3    2.45    1.92
  -4 -13  -3    1.49    1.68
  -4 -13  -3    1.28    1.74
  -4  13  -3    1.23    0.72
  -5 -13  -3    1.15    1.46
  -5 -13  -3    1.51    1.41
  -5  13  -3    0.41    0.90
  -6 -13  -3   -1.58    1.27
  -6  13  -3    4.65    1.10
  -7 -13  -3    0.58    1.28
  -7  13  -3    1.90    1.01
  -8  13  -3   17.90    1.78
  -9 -14   3   -0.62    0.90
  -8 -14   3    1.21    1.26
  -7 -14   3   12.96    2.39
  -6 -14   3    0.19    1.26
  -5 -14   3    0.09    0.86
  -4 -14   3   12.89    2.10
  -3 -14   3    7.39    1.69
  -2 -14   3   10.57    2.08
  -1 -14   3    1.82    1.16
   1 -14  -3    2.29    1.24
   0 -14   3    0.05    0.74
   0 -14  -3    0.24    0.87
  -1 -14  -3    2.86    1.89
  -2 -14  -3   10.50    2.59
  -3 -14  -3   -1.46    1.37
  -3 -14  -3   13.21    2.00
  -4 -14  -3    0.31    1.06
  -4 -14  -3   -0.44    0.82
  -5 -14  -3    0.29    1.12
  -7 -15   3    0.17    0.88
  -6 -15   3    3.41    1.53
  -5 -15   3    1.50    1.14
  -4 -15   3    2.42    1.53
  -3 -15   3    1.59    1.33
  -2 -15   3    0.76    1.16
  -1 -15   3   -0.13    0.86
   0 -15   3    0.73    1.01
  -2 -15  -3   -0.77    1.28
  -5 -16   3    1.01    0.99
  -4 -16   3    4.05    1.13
  -3 -16   3    6.71    1.60
  -2 -16   3    5.64    1.18
 -16   0   4    7.02    2.16
 -15   0   4   29.22    4.19
 -14   0   4   60.95    6.98
 -12   0   4    1.00    1.50
  12   0  -4    0.37    3.92
 -11   0   4   65.88    8.77
 -11   0   4   75.69    3.99
 -11   0   4   80.15    5.73
  11   0  -4   67.12   10.78
 -10   0   4   14.10    4.86
 -10   0   4   17.62    1.58
 -10   0   4   24.29    3.20
  10   0  -4   16.73    6.17
  -9   0   4  343.24   18.00
  -9   0   4  348.41   22.12
  -9   0   4  336.02   16.19
   9   0  -4  337.27   23.84
  -8   0   4  462.42   28.17
  -8   0   4  433.70   21.31
  -8   0   4  444.22   23.42
   8   0  -4  473.17   29.49
  -7   0   4   14.02    1.51
  -7   0   4   17.14    3.13
   7   0  -4   19.13    4.12
  -6   0   4 1512.96   97.96
   6   0  -4 1457.71   97.02
  -5   0   4  244.54   13.43
   5   0  -4  244.91   13.47
  -4   0   4  446.18   23.92
  -3   0   4    1.42    1.04
   3   0  -4    0.71    0.81
  -2   0   4   44.10    3.76
   2   0  -4   42.18    2.38
   1   0  -4   84.02    3.99
   1   0  -4   93.32    4.93
   0   0  -4    2.77    1.16
   0   0  -4    4.06    1.42
  -1   0  -4  380.47   20.03
  -2   0  -4  224.04   11.59
  -2   0  -4  230.85   12.49
  -3   0  -4 3343.36  262.66
  -3   0  -4 3343.11  254.45
  -4   0  -4   47.84    4.91
  -4   0  -4   41.78    2.96
  -4   0  -4   37.85    2.82
  -5   0  -4  357.02   18.75
  -5   0  -4  308.87   14.99
  -5   0  -4  280.49   15.03
  -5   0  -4  350.28   20.28
  -6   0  -4  156.31   10.30
  -6   0  -4  146.89    8.61
  -6   0  -4  106.64    7.03
  -6   0  -4  112.05    4.99
  -6   0  -4  128.63    6.55
  -7   0  -4  362.70   17.17
  -7   0  -4  376.75   19.29
  -7   0  -4  361.59   19.62
  -7   0  -4  368.65   24.04
  -7   0  -4  392.15   22.37
   8   0   4   84.93   12.25
  -8   0  -4   87.69    5.40
  -8   0  -4   84.12    6.28
   9   0   4    2.19    5.73
  -9   0  -4    3.33    1.81
  -9   0  -4    1.44    1.96
  10   0   4   36.23   11.09
 -10   0  -4   35.92    4.47
 -10   0  -4   42.61    4.40
 -11   0  -4   36.44    4.78
 -12   0  -4    9.95    2.47
 -13   0  -4    0.20    1.34
 -16  -1   4    0.22    1.52
 -16   1   4    1.64    1.52
 -15  -1   4    9.31    3.11
 -15   1   4    9.33    2.92
 -14  -1   4   18.77    3.54
 -14   1   4   19.20    4.39
 -13  -1   4   76.98    6.75
 -13   1   4   77.29    4.36
 -13   1   4   76.43    7.31
  13  -1  -4   57.92   15.58
 -12   1   4   30.83    4.52
 -12   1   4   17.89    7.20
 -12  -1   4   29.93    4.22
 -12   1   4   30.10    2.36
  12  -1  -4   14.72    8.86
 -11  -1   4   10.26    2.74
 -11   1   4   10.81    1.46
 -11   1   4   10.28    3.03
 -11   1   4   11.23    4.76
  11   1  -4    4.73    5.54
  11  -1  -4    4.68    4.78
 -10   1   4    3.14    3.41
 -10   1   4    3.81    1.05
 -10   1   4    3.95    1.84
 -10  -1   4    5.33    2.93
 -10  -1   4    3.96    1.61
  10   1  -4    4.13    3.42
  10  -1  -4    4.47    4.32
  -9  -1   4   78.45    7.21
  -9  -1   4   77.22    3.68
  -9   1   4   87.15    8.19
  -9   1   4   87.25    5.79
  -9   1   4   83.17    3.99
  -9  -1   4   84.89    4.83
   9  -1  -4   84.28    9.53
   9   1  -4   80.54    8.92
  -8  -1   4   -0.13    0.87
  -8  -1   4    0.47    1.52
  -8   1   4    0.68    0.85
  -8  -1   4    0.03    0.48
  -8   1   4   -0.54    2.01
   8   1  -4   -0.13    2.23
  -7   1   4   46.35    3.20
  -7  -1   4   45.30    2.55
  -7   1   4   45.58    2.27
  -7   1   4   57.09    4.52
  -7  -1   4   48.36    3.92
   7  -1  -4   54.30    6.45
   7   1  -4   51.10    4.87
  -6  -1   4 1740.58  116.04
  -6   1   4 1744.87  117.47
   6   1  -4 1821.91  123.34
   6  -1  -4 1811.68  124.46
  -5   1   4  555.54   30.54
  -5  -1   4  564.73   30.39
   5  -1  -4  532.91   29.77
  -4  -1   4   61.52    4.47
  -4   1   4   66.22    4.15
   4   1  -4   57.88    3.22
  -3  -1   4   13.81    2.29
  -3   1   4   12.62    1.83
  -2   1   4   27.17    2.85
   2   1  -4   27.57    2.50
   2   1  -4   22.26    1.06
  -1   1   4   13.76    1.84
   1   1  -4   15.73    1.17
   1  -1  -4   13.76    1.89
   0   1  -4   65.25    4.08
   0   1  -4   64.84    3.46
   0  -1  -4   68.30    4.22
   0  -1  -4   72.71    3.98
  -1   1  -4   -0.52    1.63
  -1  -1  -4   11.15    1.52
  -2   1  -4 1974.41  133.28
  -2  -1  -4 1916.46  130.36
  -2   1  -4 1863.29  124.02
  -2  -1  -4 2070.63  136.99
  -3   1  -4  350.91   19.87
  -3   1  -4  344.43   17.71
  -3  -1  -4  346.80   17.41
  -4   1  -4   55.03    5.30
  -4   1  -4   46.45    2.53
  -4   1  -4   44.27    3.05
  -4   1  -4   53.03    3.71
  -4  -1  -4   44.52    2.47
  -4  -1  -4   41.32    2.74
  -4  -1  -4   48.27    5.58
  -4  -1  -4   56.64    3.48
  -5   1  -4  271.98   15.39
  -5   1  -4  288.56   17.32
  -5   1  -4  277.76   14.30
  -5  -1  -4  284.60   14.58
  -5  -1  -4  275.28   18.28
  -5  -1  -4  282.32   13.23
  -5  -1  -4  271.99   13.64
  -5   1  -4  274.15   13.21
  -6   1  -4   30.90    3.39
  -6  -1  -4   41.07    4.89
  -6  -1  -4   33.87    2.55
  -6  -1  -4   34.53    3.12
  -6   1  -4   31.50    1.61
  -6   1  -4   30.95    2.60
  -6   1  -4   40.48    3.71
  -6  -1  -4   32.15    3.32
   7  -1   4  300.02   25.76
  -7   1  -4  294.01   13.18
  -7   1  -4  291.20   16.83
  -7  -1  -4  290.28   15.69
  -7  -1  -4  277.11   20.71
  -7  -1  -4  282.87   15.04
  -7   1  -4  287.07   15.68
  -7   1  -4  295.36   15.23
   8  -1   4   65.60   10.28
  -8   1  -4   70.16    4.86
  -8  -1  -4   64.66    6.71
  -8  -1  -4   66.60    5.95
  -8  -1  -4   69.37    4.97
  -8   1  -4   68.10    3.05
  -8   1  -4   67.95    5.36
  -8   1  -4   60.65    6.65
   9  -1   4   29.76   12.33
   9   1   4   43.62   12.62
  -9   1  -4   42.37    4.72
  -9   1  -4   41.42    5.07
  -9  -1  -4   42.07    4.11
  -9  -1  -4   38.60    5.33
  10   1   4   75.98   14.39
  10  -1   4   82.49   16.46
 -10   1  -4   91.71    6.13
 -10  -1  -4   94.14    6.91
 -10  -1  -4   92.24    7.13
 -11   1  -4   33.01    3.43
 -11  -1  -4   37.57    3.91
 -11  -1  -4   35.72    2.99
 -12  -1  -4   26.81    3.82
 -12   1  -4   26.53    3.80
 -13   1  -4   26.36    3.84
 -13  -1  -4   27.19    3.20
 -16  -2   4    1.18    1.76
 -16   2   4   25.24    3.09
 -15  -2   4   -2.36    2.64
 -15   2   4   36.87    3.91
 -14  -2   4   27.40    4.36
 -14   2   4   27.68    5.04
 -13  -2   4    7.94    2.34
 -13   2   4    6.41    3.42
 -13   2   4    6.35    1.54
  13  -2  -4    1.81    7.52
 -12   2   4   13.91    6.55
 -12  -2   4   21.93    2.94
 -12   2   4   21.46    2.09
 -12   2   4   24.01    3.64
  12  -2  -4   10.38    7.85
 -11   2   4   19.64    4.77
 -11  -2   4   20.42    3.08
 -11   2   4   16.73    2.50
 -11   2   4   22.74    3.20
  11   2  -4   11.08    5.41
  11  -2  -4   13.68    7.77
 -10   2   4   16.14    4.15
 -10  -2   4   14.45    2.15
 -10   2   4   18.90    3.08
 -10   2   4   16.37    1.70
  10   2  -4    2.30    5.34
  10  -2  -4   15.26    6.33
  -9   2   4   16.92    2.35
  -9  -2   4   13.56    2.11
  -9  -2   4   11.14    3.33
  -9   2   4   17.15    3.80
  -9   2   4   16.72    1.50
   9   2  -4   15.53    4.51
   9  -2  -4    4.98    4.70
  -8  -2   4  150.75    9.52
  -8   2   4  144.85    7.07
  -8   2   4  147.00    8.35
  -8   2   4  141.13   10.72
   8   2  -4  147.49   11.65
   8  -2  -4  154.94   12.27
  -7  -2   4   37.03    3.58
  -7   2   4   40.93    4.08
  -7   2   4   27.56    1.66
  -7   2   4   32.12    2.42
   7   2  -4   28.22    4.74
   7  -2  -4   45.40    6.63
  -6  -2   4  403.73   22.40
  -6   2   4  427.65   23.99
   6  -2  -4  427.72   25.48
  -5  -2   4  130.91    7.62
   5  -2  -4  126.88    9.01
   5   2  -4  115.44    6.02
  -4   2   4  233.56   12.32
  -4  -2   4  225.59   11.73
   4   2  -4  208.21    8.54
   4  -2  -4  217.44   12.79
  -3   2   4  169.76    9.08
   3  -2  -4  163.12    8.90
   3   2  -4  168.59    9.32
  -2   2   4  834.01   46.63
   2   2  -4  826.09   46.91
   2  -2  -4  787.38   44.71
  -1   2   4  210.64   11.15
   1  -2  -4  202.61   10.85
   0  -2  -4   19.69    2.36
   0   2  -4   32.05    3.08
  -1   2  -4   -0.31    0.92
  -2   2  -4   46.30    3.92
  -2   2  -4   40.40    4.06
  -2  -2  -4   48.39    4.84
  -3   2  -4 1475.23   94.10
  -3   2  -4 1530.75   98.70
  -3  -2  -4 1559.28  103.35
  -3  -2  -4 1473.24   91.45
  -4   2  -4   68.29    3.70
  -4   2  -4   62.18    3.83
  -4  -2  -4   71.41    3.69
  -4  -2  -4   72.65    3.98
  -4  -2  -4   73.74    6.70
   5  -2   4   78.76    8.74
  -5  -2  -4   74.32    4.40
  -5  -2  -4   72.56    5.08
  -5   2  -4   66.48    4.57
  -5  -2  -4   74.13    3.90
  -5   2  -4  101.22    6.85
  -5  -2  -4   90.53    7.22
  -5   2  -4   67.33    4.19
   6  -2   4  161.95   15.55
  -6   2  -4  170.51    9.76
  -6   2  -4  162.77    7.01
  -6   2  -4  160.78    8.60
  -6   2  -4  165.29   10.29
  -6  -2  -4  164.18    8.97
  -6  -2  -4  163.19    8.13
  -6  -2  -4  170.15   12.35
   7  -2   4   46.99    8.82
  -7  -2  -4   44.47    3.26
  -7   2  -4   43.25    2.68
  -7  -2  -4   42.86    6.10
  -7  -2  -4   45.03    4.15
  -7   2  -4   41.42    5.52
  -7   2  -4   46.67    4.03
   8  -2   4   35.03   10.78
  -8   2  -4   29.05    3.87
  -8   2  -4   32.71    4.48
  -8   2  -4   37.21    4.76
  -8  -2  -4   34.17    3.08
  -8  -2  -4   31.17    4.63
  -8   2  -4   35.00    2.02
  -8  -2  -4   36.98    6.36
   9  -2   4   38.51   13.33
  -9   2  -4   44.89    4.09
  -9   2  -4   40.23    2.74
  -9  -2  -4   42.63    3.49
  -9  -2  -4   43.33    4.58
  10  -2   4  142.73   22.71
  10   2   4  136.33   17.87
 -10  -2  -4  169.61   10.68
 -10   2  -4  163.98    7.77
 -10  -2  -4  161.72   10.32
 -10   2  -4  165.12    9.38
 -11   2  -4   28.29    3.03
 -11  -2  -4   32.62    3.83
 -11  -2  -4   27.74    3.51
 -12   2  -4    1.21    1.41
 -12  -2  -4    0.96    1.43
 -13   2  -4    0.44    1.19
 -13  -2  -4    0.68    1.17
 -16   3   4    1.63    1.66
 -15  -3   4   -4.27    2.14
 -15   3   4   28.46    3.00
 -14  -3   4    0.07    1.34
 -14   3   4    0.19    1.02
 -13   3   4    6.03    1.60
 -13  -3   4    5.41    2.20
 -13   3   4    5.58    2.86
 -12  -3   4   -0.50    1.13
 -12   3   4   -0.97    2.34
 -12   3   4    0.75    0.82
 -12   3   4    0.76    1.82
  12  -3  -4    0.30    3.85
 -11  -3   4   35.72    3.78
 -11   3   4   36.70    2.95
 -11   3   4   29.52    6.13
 -11   3   4   53.64    5.61
  11  -3  -4   30.09   10.35
 -10  -3   4   26.08    3.15
 -10   3   4   36.35    4.57
 -10   3   4   27.97    6.27
 -10   3   4   31.71    2.42
  10  -3  -4   30.49    8.56
  -9  -3   4   52.02    3.63
  -9   3   4   54.09    4.41
  -9   3   4   54.43    3.04
  -9   3   4   50.28    5.86
   9   3  -4   49.07    7.11
   9  -3  -4   50.24    9.22
  -8  -3   4   19.54    2.87
  -8  -3   4   20.29    2.02
  -8   3   4   24.57    3.94
  -8   3   4   21.34    3.17
  -8   3   4   22.53    1.71
   8   3  -4   22.56    4.90
  -7  -3   4  427.84   23.45
  -7   3   4  447.30   23.01
  -7   3   4  404.63   20.35
  -7   3   4  413.56   25.92
   7   3  -4  441.19   26.10
  -6   3   4   98.26    6.86
  -6   3   4   98.63    5.12
   6   3  -4   99.31    6.20
   6  -3  -4  106.62    9.67
  -5   3   4  167.43    9.83
   5   3  -4  161.07    9.64
   5  -3  -4  164.19   10.92
  -4   3   4   47.51    4.05
   4   3  -4   51.03    4.17
  -3   3   4  237.22   13.22
   3   3  -4  230.81   11.82
   3  -3  -4  223.52   13.70
  -2   3   4   26.82    2.63
   2   3  -4   29.35    2.75
   2  -3  -4   28.65    3.25
   1   3  -4   27.16    2.60
   1  -3  -4   22.38    3.47
   0  -3   4  161.22    7.66
   0   3  -4  185.38    9.53
   0  -3  -4  174.83    9.73
   1  -3   4   56.69    4.10
  -1  -3  -4   59.94    4.71
  -1  -3  -4   54.84    3.41
  -1   3  -4   64.15    4.81
   2  -3   4  277.15   16.20
  -2   3  -4  283.94   14.63
  -2  -3  -4  266.41   12.77
  -2  -3  -4  286.51   16.28
  -3   3  -4   64.90    5.00
  -3  -3  -4   47.19    2.44
  -3  -3  -4   50.57    2.72
  -3  -3  -4   71.09    6.12
  -3  -3  -4   52.15    2.80
  -3  -3  -4   51.05    3.32
  -4   3  -4   17.63    1.92
  -4   3  -4   15.37    2.24
  -4  -3  -4   30.69    1.91
  -4  -3  -4   20.44    1.80
  -4  -3  -4   33.38    2.40
   5  -3   4   17.98    5.63
  -5   3  -4   19.30    3.31
  -5   3  -4   15.52    2.34
  -5  -3  -4   15.17    1.57
  -5  -3  -4   17.79    4.45
  -5  -3  -4   15.72    2.13
  -5   3  -4   14.35    1.62
  -5   3  -4   14.94    1.43
   6  -3   4    8.61    5.68
  -6   3  -4    7.72    0.98
  -6   3  -4    4.19    1.84
  -6   3  -4    3.56    1.75
  -6   3  -4    2.22    2.65
  -6  -3  -4    6.39    2.03
  -6  -3  -4   16.32    3.45
  -6  -3  -4    8.49    1.37
   7  -3   4  168.54   19.28
  -7   3  -4  139.11   10.03
  -7   3  -4  148.20    6.69
  -7   3  -4  146.68    8.59
  -7  -3  -4  128.80   11.44
  -7  -3  -4  148.09    9.07
  -7  -3  -4  166.33    8.18
   8  -3   4  236.29   26.06
  -8   3  -4  221.70   14.33
  -8   3  -4  237.62   10.86
  -8   3  -4  234.72   13.25
  -8  -3  -4  202.51   18.42
  -8  -3  -4  241.43   12.19
  -8  -3  -4  160.85   11.01
   9  -3   4   -1.22    4.94
  -9   3  -4    1.40    0.70
  -9   3  -4    1.03    2.31
  -9   3  -4    0.81    1.43
  -9  -3  -4    4.12    4.09
  -9  -3  -4    0.50    1.57
  -9  -3  -4    1.48    1.47
 -10   3  -4   18.63    2.36
 -10   3  -4   22.12    2.62
 -10  -3  -4   21.59    3.57
 -10  -3  -4   19.55    2.89
 -11  -3  -4    6.89    2.15
 -11   3  -4    9.23    1.96
 -11  -3  -4    5.53    3.11
 -12   3  -4   41.86    3.69
 -12  -3  -4   51.82    4.24
 -13   3  -4   22.72    1.96
 -13  -3  -4   -0.24    2.10
 -16   4   4   21.67    3.02
 -15   4   4   34.85    2.75
 -15   4   4   -1.44    1.92
 -14   4   4   35.62    3.94
 -14   4   4   32.47    3.73
 -13   4   4   14.39    2.97
 -13   4   4   13.77    2.18
 -12  -4   4  183.81   10.87
 -12   4   4  201.97   13.29
 -12   4   4  190.52   10.14
 -12   4   4  165.02   15.16
  12  -4  -4  159.40   21.43
 -11   4   4   -0.73    3.15
 -11  -4   4    0.53    1.28
 -11   4   4    0.43    1.23
 -11   4   4    1.40    1.79
  11  -4  -4    0.48    3.99
 -10  -4   4    0.19    0.87
 -10   4   4   -0.06    1.61
 -10   4   4    1.22    0.88
 -10   4   4    0.15    2.33
  10  -4  -4    1.62    3.04
  -9   4   4    0.46    1.71
  -9   4   4    1.47    2.58
  -9   4   4    2.39    0.99
   9  -4  -4    1.82    3.22
  -8   4   4  384.49   21.77
  -8   4   4  371.66   19.03
  -8   4   4  353.13   24.27
  -8  -4   4  359.25   17.40
   8  -4  -4  349.08   24.61
  -7  -4   4  125.57    5.47
  -7   4   4  135.02    9.62
  -7   4   4  127.02    5.93
  -7   4   4  136.01    8.14
   7   4  -4  117.79    8.38
   7   4  -4  119.65    7.79
   7  -4  -4  142.12   10.79
  -6   4   4   52.49    4.32
   6   4  -4   42.37    4.14
   6  -4  -4   62.11    6.69
  -5   4   4  171.99   10.44
   5   4  -4  178.06    9.87
   5  -4  -4  174.55   13.38
  -4   4   4  556.41   31.42
   4   4  -4  580.02   31.75
   4  -4  -4  569.90   35.49
  -3   4   4  151.05    8.61
   3   4  -4  165.25    8.70
   3  -4  -4  145.03    9.69
  -2   4   4  422.77   23.30
   2   4  -4  430.23   22.69
   2  -4  -4  424.49   25.38
  -1  -4   4 1044.82   57.88
  -1   4   4 1173.01   70.73
   1   4  -4 1205.23   72.48
   1  -4  -4 1148.04   71.76
   0  -4   4  144.51    7.07
   0   4  -4  163.19    8.61
   0  -4  -4  157.99   10.61
   1  -4   4   94.74    5.90
  -1  -4  -4   74.57    4.45
   2  -4   4  317.03   18.29
  -2   4  -4  319.16   16.87
  -2  -4  -4  296.14   14.16
  -2  -4  -4  315.50   18.31
  -2  -4  -4  302.03   14.31
   3  -4   4  194.05   13.47
  -3   4  -4  193.76   12.01
  -3  -4  -4  185.19    8.22
  -3  -4  -4  187.89    8.92
   4  -4   4   14.74    6.20
  -4   4  -4   29.05    4.30
  -4  -4  -4   28.03    2.04
  -4  -4  -4   22.46    2.39
  -4  -4  -4   31.90    5.12
   5  -4   4   53.92    8.38
  -5   4  -4   86.31    7.32
  -5   4  -4   63.20    3.21
  -5  -4  -4   70.39    5.19
  -5  -4  -4   92.49    7.67
   6  -4   4   29.11    6.61
  -6   4  -4   22.64    3.96
  -6   4  -4   23.68    1.67
  -6   4  -4   21.92    2.21
  -6  -4  -4   15.11    4.97
  -6  -4  -4   20.03    3.20
  -6  -4  -4   21.71    2.10
   7  -4   4   60.63   10.59
  -7   4  -4   59.60    4.15
  -7   4  -4   62.37    3.21
  -7   4  -4   56.78    6.20
  -7  -4  -4   53.36    4.65
  -7  -4  -4   57.48    4.14
  -7  -4  -4   58.26    8.70
   8  -4   4   13.52   10.17
  -8   4  -4   20.19    2.22
  -8   4  -4   16.82    4.90
  -8   4  -4   22.31    3.28
  -8  -4  -4   21.57    2.34
  -8  -4  -4   20.33    3.13
  -8  -4  -4   20.68    7.63
   9  -4   4    5.62   12.19
  -9   4  -4   17.52    6.35
  -9   4  -4   29.20    2.23
  -9   4  -4   28.20    4.06
  -9  -4  -4   19.52    7.66
  -9  -4  -4   28.44    3.01
  -9  -4  -4   37.43    4.58
 -10   4  -4   24.26    3.09
 -10   4  -4   21.11    2.63
 -10  -4  -4   23.96    3.67
 -10  -4  -4   23.80    3.45
 -11   4  -4    9.07    1.73
 -11   4  -4    0.81    1.35
 -11  -4  -4    7.45    2.16
 -11  -4  -4    8.69    2.82
 -12   4  -4    1.85    1.37
 -12  -4  -4    1.45    1.48
 -12  -4  -4    0.20    1.09
 -13   4  -4   -0.24    0.80
 -16   5   4    5.71    1.89
 -15   5   4    7.16    1.59
 -15   5   4    0.70    1.06
 -14   5   4   68.40    5.59
 -14   5   4   62.97    5.36
 -13   5   4   -0.60    1.46
 -13   5   4   -0.59    1.53
 -12   5   4   41.57    5.42
 -12   5   4   28.86    8.76
 -12   5   4   40.13    3.25
  12  -5  -4   33.71   12.25
 -11   5   4   41.76    5.07
 -11   5   4   35.22    2.94
 -11   5   4   27.76    7.19
  11  -5  -4   27.77    9.32
 -10   5   4  133.23    6.99
 -10   5   4  111.64   11.13
 -10   5   4  126.42    9.98
  10  -5  -4  108.19   16.27
  -9   5   4  143.26    9.13
  -9   5   4  136.94   11.48
  -9   5   4  150.42    7.53
  -9  -5   4  136.95    6.77
   9  -5  -4  139.76   15.73
  -8  -5   4   11.35    1.40
  -8   5   4   13.61    2.70
  -8   5   4   14.11    4.06
  -8   5   4   15.98    1.68
   8  -5  -4   15.17    5.87
  -7  -5   4  221.15    9.85
  -7   5   4  228.55   11.01
  -7   5   4  233.24   12.67
  -7   5   4  232.15   14.48
   7  -5  -4  244.09   17.40
  -6  -5   4  190.53    8.48
  -6   5   4  202.31   12.83
  -6   5   4  187.57    8.71
  -6   5   4  192.28   10.55
   6   5  -4  173.47    9.56
   6  -5  -4  196.38   13.60
  -5  -5   4  220.00    9.48
  -5   5   4  214.60   10.64
  -5   5   4  224.17   10.08
  -5   5   4  240.04   13.21
   5   5  -4  222.80   11.63
   5  -5  -4  228.21   14.53
  -4   5   4  294.15   17.21
   4   5  -4  340.57   18.10
   4  -5  -4  340.08   20.96
  -3   5   4 3291.17  252.75
  -3  -5   4 2912.37  215.81
   3   5  -4 3255.33  245.93
   3  -5  -4 3165.36  250.64
  -2   5   4   81.11    5.56
   2   5  -4   93.67    6.14
   2  -5  -4   91.70    7.64
  -1  -5   4  149.85    6.57
   1   5  -4  173.66    9.84
   1  -5  -4  165.99   10.72
   0   5  -4  826.05   49.17
   0  -5  -4  844.66   54.28
   1  -5   4  654.31   36.89
  -1   5  -4  660.99   36.34
  -1  -5  -4  562.20   29.62
  -1  -5  -4  604.06   31.96
   2  -5   4   15.12    3.55
  -2  -5  -4   23.94    1.94
   3  -5   4   46.80    6.53
  -3   5  -4   58.33    5.09
  -3  -5  -4   57.56    3.56
  -3  -5  -4   48.93    5.45
   4  -5   4   95.64   11.14
  -4   5  -4  110.83    4.96
  -4   5  -4  121.80    8.18
  -4  -5  -4   92.72    4.92
  -4  -5  -4  132.67    7.01
  -4  -5  -4  111.81    6.55
  -4  -5  -4  122.07    9.52
   5  -5   4   37.67    8.39
  -5   5  -4   35.51    2.76
  -5   5  -4   34.98    5.46
  -5   5  -4   34.56    2.22
  -5  -5  -4   40.45    3.23
  -5  -5  -4   30.55    5.87
  -5  -5  -4   38.17    2.41
  -5  -5  -4   38.39    3.26
   6  -5   4    5.42    6.67
  -6  -5  -4   14.44    2.24
  -6  -5  -4   29.14    5.56
  -6  -5  -4   23.78    2.86
  -6   5  -4   24.39    1.76
   7  -5   4  135.63   18.51
  -7   5  -4  154.98    7.49
  -7   5  -4  143.01   11.52
  -7   5  -4  151.02    8.56
  -7  -5  -4  158.03    8.47
  -7  -5  -4  143.56   14.81
  -7  -5  -4  158.43   10.69
   8  -5   4   63.34   14.68
  -8   5  -4   66.42    7.85
  -8   5  -4   70.97    5.91
  -8  -5  -4   65.12   11.50
  -8  -5  -4   74.47    4.62
  -8  -5  -4   78.02    5.85
  -8   5  -4   72.38    3.99
   9  -5   4    1.75    5.98
  -9   5  -4    5.29    1.74
  -9   5  -4    2.26    1.17
  -9  -5  -4    2.38    2.56
  -9  -5  -4    2.55    4.53
  -9   5  -4    2.97    3.18
  -9  -5  -4    5.03    1.41
 -10   5  -4    9.66    1.57
 -10   5  -4    9.26    1.95
 -10  -5  -4   10.67    2.07
 -10  -5  -4    8.31    2.54
 -11   5  -4   20.22    3.04
 -11  -5  -4   23.01    3.49
 -12  -5  -4   14.86    2.43
 -12  -5  -4    1.07    1.38
 -15   6   4   49.91    4.00
 -14   6   4    5.96    2.44
 -14   6   4    6.41    1.74
 -13   6   4   -0.11    0.98
 -13   6   4    0.88    1.44
 -12   6   4   49.28    5.39
 -12   6   4   45.98    3.82
 -11   6   4   10.07    3.45
 -11   6   4   11.42    1.93
 -11   6   4    7.96    5.32
  11  -6  -4    8.30    8.49
 -10   6   4    0.77    2.25
 -10   6   4   -0.97    1.55
  10  -6  -4    1.14    3.16
  -9  -6   4   -0.02    0.74
  -9   6   4   -0.99    2.06
  -9   6   4    5.13    1.39
  -9   6   4    1.24    2.60
   9  -6  -4    0.84    3.24
  -8  -6   4  448.61   23.17
  -8   6   4  457.89   27.15
  -8   6   4  466.50   24.83
  -8   6   4  438.25   28.46
   8  -6  -4  428.41   34.39
  -7  -6   4   22.18    2.09
  -7   6   4   16.08    4.94
  -7   6   4   21.71    2.14
  -7   6   4   22.99    3.29
   7  -6  -4   18.99    5.48
  -6  -6   4    1.14    0.75
  -6   6   4    1.58    0.95
  -6   6   4    3.25    1.90
  -6   6   4    1.85    1.21
   6  -6  -4    1.83    2.56
  -5  -6   4    0.42    0.87
  -5   6   4   -1.43    1.75
  -5   6   4    1.27    1.05
  -5   6   4    3.61    1.03
   5   6  -4    0.87    1.11
   5  -6  -4    5.53    2.46
  -4  -6   4  652.83   33.20
  -4   6   4  664.31   38.19
  -4   6   4  580.04   32.71
  -4   6   4  614.49   31.65
   4   6  -4  631.80   34.67
   4  -6  -4  701.36   43.20
  -3  -6   4  294.77   13.97
  -3   6   4  355.03   20.60
   3   6  -4  355.76   18.72
   3  -6  -4  349.45   22.25
  -2  -6   4    0.72    0.70
   2  -6  -4    0.08    0.78
  -1  -6   4  714.98   37.12
  -1   6   4  714.74   40.38
   1   6  -4  791.36   44.30
   1  -6  -4  586.71   31.67
   1  -6  -4  724.42   43.85
   0  -6   4   59.77    4.02
   0  -6   4   43.99    2.80
   0   6   4   44.91    3.64
  -1   6  -4  128.51    7.39
  -1  -6  -4   96.38    7.96
  -1  -6  -4  116.77    6.09
   2  -6   4  126.93    9.14
   2  -6   4  103.80    5.12
  -2   6  -4  119.37    8.00
  -2  -6  -4  123.35    6.02
  -2  -6  -4  126.70   10.39
   3  -6   4   44.35    6.87
  -3   6  -4   44.74    4.17
  -3  -6  -4   37.28    2.26
  -3  -6  -4   41.65    6.58
  -3  -6  -4   46.99    3.05
   4  -6   4   83.57    8.50
  -4   6  -4   85.66    4.22
  -4  -6  -4   92.86    5.88
  -4  -6  -4   84.58    4.03
  -4  -6  -4   84.86    8.54
   5  -6   4   86.48   13.63
  -5   6  -4  146.66   11.94
  -5   6  -4  146.50    7.01
  -5  -6  -4  141.22   14.59
  -5  -6  -4  132.08    7.71
  -5  -6  -4  162.05    8.59
   6  -6   4   29.25    7.18
  -6   6  -4   33.17    3.06
  -6   6  -4   31.24    2.23
  -6   6  -4   29.93    5.09
  -6  -6  -4   35.01    3.49
  -6  -6  -4   28.77    7.84
  -6  -6  -4   32.55    2.68
   7  -6   4  140.38   16.21
  -7   6  -4  135.89   11.48
  -7   6  -4  158.43    7.71
  -7   6  -4  151.95    8.42
  -7  -6  -4  158.74    8.36
  -7  -6  -4  138.11   16.71
  -7  -6  -4  150.35    9.67
   8  -6   4   12.88    9.67
  -8   6  -4   15.59    1.76
  -8   6  -4   11.42    5.60
  -8   6  -4   14.23    2.48
  -8  -6  -4   15.78    6.25
  -8  -6  -4   15.68    1.90
  -8  -6  -4   17.95    3.54
  -9   6  -4    4.38    1.90
  -9   6  -4    3.99    1.83
  -9  -6  -4    3.52    1.50
  -9  -6  -4    6.81    2.70
 -10   6  -4    7.93    2.02
 -10   6  -4    7.72    1.44
 -10  -6  -4   10.74    2.39
 -10  -6  -4   -0.13    1.77
 -11   6  -4   22.07    2.65
 -11   6  -4   29.91    2.63
 -11  -6  -4   31.44    4.15
 -12   6  -4   -0.52    0.70
 -12   6  -4   -0.07    0.93
 -12  -6  -4    0.62    1.31
 -15   7   4   -0.05    0.86
 -15   7   4   -0.17    0.81
 -14   7   4   14.98    2.10
 -14   7   4   13.31    2.81
 -13   7   4    6.60    1.72
 -13   7   4    4.64    2.04
 -12   7   4   22.57    3.78
 -12   7   4   20.97    2.74
 -11   7   4  156.63   11.73
 -11   7   4  154.44    8.58
 -11   7   4  110.36   16.09
  11  -7  -4  105.19   19.88
 -10  -7   4    4.01    1.43
 -10   7   4    4.75    3.13
 -10   7   4    5.57    1.63
 -10   7   4    4.49    4.16
  10  -7  -4    3.67    5.36
  -9   7   4   30.78    4.03
  -9   7   4   30.70    5.46
  -9   7   4   29.41    2.98
  -9  -7   4   32.30    2.79
   9  -7  -4   27.74    7.71
  -8  -7   4   34.46    2.99
  -8   7   4   42.10    5.83
  -8   7   4   50.72    3.50
  -8   7   4   41.05    4.98
   8  -7  -4   35.07    9.44
  -7  -7   4  126.93    6.68
  -7   7   4  119.01    6.44
  -7   7   4  112.28   10.53
  -7   7   4  123.30    8.15
   7  -7  -4  120.62   13.63
  -6  -7   4   40.01    2.54
  -6   7   4   38.71    2.70
  -6   7   4   33.45    3.65
  -6   7   4   37.23    4.63
   6  -7  -4   41.05    7.73
  -5   7   4    1.06    2.01
  -5   7   4    1.98    1.05
  -5   7   4    0.12    1.35
   5  -7  -4    0.49    3.07
  -4  -7   4  127.08    6.18
  -4   7   4  109.20    5.14
  -4   7   4  125.03    7.81
  -4   7   4  100.45    6.04
   4   7  -4  101.77    6.09
   4  -7  -4  131.53   11.03
  -3  -7   4  336.85   16.27
  -3   7   4  281.76   14.74
  -3   7   4  336.56   18.79
  -3   7   4  318.09   14.78
   3  -7  -4  250.88   12.70
   3  -7  -4  350.99   22.78
   3   7  -4  323.27   16.85
  -2   7   4  122.65    8.35
   2  -7  -4  107.42    5.86
   2  -7  -4  116.63   10.80
  -1  -7   4    1.64    0.83
  -1   7   4    2.02    1.71
   1  -7  -4    1.61    1.08
   1  -7  -4   12.83    2.74
   0   7  -4   67.68    4.82
   0  -7  -4   64.43    8.01
   1  -7   4  197.08   12.80
   1  -7   4  170.04    8.03
  -1   7  -4  210.26   11.63
  -1  -7  -4  188.38   14.99
  -1  -7  -4  206.10   10.46
   2  -7   4   31.64    2.23
   2  -7   4   30.16    5.07
  -2   7  -4   32.11    1.98
  -2   7  -4   34.89    3.67
  -2  -7  -4   31.11    5.13
  -2  -7  -4   35.60    2.75
   3  -7   4    3.77    3.25
  -3   7  -4    1.58    0.89
  -3   7  -4    1.85    2.25
  -3  -7  -4    5.27    2.81
   4  -7   4   54.01    9.88
  -4   7  -4   72.99    3.98
  -4   7  -4   77.68    6.53
  -4  -7  -4   83.20    5.81
  -4  -7  -4   62.36    9.46
   5  -7   4  111.78   14.73
  -5   7  -4  126.32    9.56
  -5   7  -4  130.09    7.28
  -5  -7  -4  131.85    7.73
  -5  -7  -4  136.35    7.95
  -5  -7  -4  124.31   14.29
   6  -7   4   13.32    8.23
  -6   7  -4   17.89    4.59
  -6   7  -4   16.08    2.49
  -6  -7  -4   13.62    7.54
  -6  -7  -4   22.58    2.94
  -6  -7  -4   21.71    2.57
  -6   7  -4   20.23    1.99
   7  -7   4   17.26   10.10
  -7   7  -4   24.03    5.09
  -7   7  -4   23.98    3.50
  -7  -7  -4   25.83    8.59
  -7  -7  -4   14.43    3.42
  -7   7  -4   26.96    2.23
   8  -7   4  199.70   29.01
  -8   7  -4  221.70   17.75
  -8   7  -4  250.00   13.74
  -8   7  -4  259.33   13.24
  -8  -7  -4  230.38   21.29
  -8  -7  -4  257.02   15.56
  -9   7  -4   23.82    2.64
  -9   7  -4   27.76    2.60
  -9  -7  -4   26.68    3.79
 -10   7  -4    0.14    0.70
 -10   7  -4   -0.04    0.67
 -10  -7  -4    0.09    1.03
 -11   7  -4   -0.17    0.63
 -11   7  -4    0.58    0.67
 -11  -7  -4   -0.71    1.17
 -12   7  -4    0.19    0.92
 -12  -7  -4   29.91    1.99
 -14   8   4    1.70    1.34
 -14   8   4    2.03    1.16
 -13   8   4    0.31    0.98
 -13   8   4    0.21    1.36
 -12   8   4    6.32    2.00
 -12   8   4    3.74    1.80
 -11   8   4   -1.05    1.26
 -11   8   4   -1.08    1.88
 -10  -8   4    1.13    1.06
 -10   8   4   -1.16    3.13
 -10   8   4   -0.25    1.86
  10  -8  -4    0.05    4.25
  -9  -8   4    0.25    0.82
  -9   8   4    0.64    2.62
  -9   8   4    0.05    1.68
  -9   8   4    0.46    1.08
   9  -8  -4    0.10    3.13
  -8   8   4   41.29    7.53
  -8   8   4   43.87    3.46
  -8   8   4   44.87    4.36
   8  -8  -4   45.70   10.44
  -7  -8   4   30.69    2.92
  -7   8   4   27.56    4.96
  -7   8   4   30.19    2.76
  -7   8   4   28.88    3.99
   7  -8  -4   26.16    8.32
  -6  -8   4    0.06    1.00
  -6   8   4   -0.46    0.77
  -6   8   4   -0.37    1.22
  -6   8   4   -0.92    1.95
   6  -8  -4    2.14    2.37
  -5  -8   4   59.23    3.94
  -5   8   4   54.10    3.75
  -5   8   4   52.29    5.29
  -5   8   4   49.12    3.58
   5  -8  -4   48.92    7.13
  -4  -8   4  154.25    7.47
  -4   8   4  150.07    9.93
  -4   8   4  146.47    7.01
   4  -8  -4  150.44   14.15
  -3  -8   4  145.21    6.96
  -3   8   4  120.03    5.57
  -3   8   4  131.23    9.15
   3  -8  -4  113.98    6.54
  -2  -8   4    1.76    0.93
  -2   8   4    3.30    1.74
   2   8  -4    1.56    1.41
   2  -8  -4    1.49    1.06
   2  -8  -4    2.33    2.80
  -1  -8   4    0.35    0.75
   1   8  -4   -0.50    1.31
   1  -8  -4    0.97    0.93
   1  -8  -4    1.17    2.22
   0  -8   4  236.12   11.98
   0   8  -4  284.08   15.82
   0   8  -4  253.72   11.52
   0  -8  -4  260.27   13.50
   0  -8  -4  252.48   18.12
  -1   8  -4   42.80    4.76
  -1   8  -4   32.84    2.12
  -1  -8  -4   42.55    7.09
  -1  -8  -4   47.84    4.17
   2  -8   4    0.54    0.78
  -2   8  -4    0.56    0.96
  -2   8  -4   -1.35    1.82
  -2  -8  -4   -0.74    1.53
  -2  -8  -4    7.42    2.35
   3  -8   4   90.40    9.05
  -3   8  -4   99.16    4.92
  -3   8  -4   99.69    8.54
  -3  -8  -4   99.29    6.09
  -3  -8  -4  101.79    9.84
   4  -8   4   28.33    8.04
  -4   8  -4   35.71    3.17
  -4  -8  -4   35.81    4.19
  -4  -8  -4   38.58    6.34
  -4   8  -4   31.30    4.68
   5  -8   4    1.49    4.60
  -5   8  -4    1.47    2.53
  -5   8  -4    3.72    1.37
  -5  -8  -4    1.63    2.23
  -5  -8  -4    9.64    1.94
  -5  -8  -4    9.13    5.24
   6  -8   4   29.07   11.60
  -6   8  -4   48.88    6.87
  -6  -8  -4   51.15    4.87
  -6  -8  -4   61.85   10.54
  -6  -8  -4   50.07    4.67
  -6   8  -4   55.72    4.37
  -7  -8  -4  264.74   15.31
  -7  -8  -4  210.00   20.06
  -7   8  -4  217.45   17.10
  -7   8  -4  229.30   11.94
  -8   8  -4   68.62    4.39
  -8  -8  -4   62.51    5.75
  -9  -8  -4   32.28    3.84
  -9   8  -4   32.05    3.53
 -10  -8  -4   36.25    3.62
 -10   8  -4   36.04    3.55
 -11   8  -4   24.03    2.64
 -11  -8  -4   21.27    3.40
 -14   9   4    7.66    2.05
 -13   9   4    0.20    1.18
 -13   9   4    0.69    1.37
 -12   9   4    7.69    1.65
 -12   9   4    8.36    2.53
 -11   9   4    2.03    1.73
 -11   9   4    2.89    1.31
 -10  -9   4   -0.67    0.85
 -10   9   4    0.03    0.86
 -10   9   4    0.21    1.28
  -9  -9   4   37.74    3.20
  -9   9   4   34.45    6.97
  -9   9   4   38.95    3.59
  -9   9   4   40.20    4.48
   9  -9  -4   29.27    9.43
  -8   9   4    5.96    4.00
  -8   9   4    6.04    2.48
  -8  -9   4   10.45    2.27
   8  -9  -4    8.10    7.21
  -7  -9   4   11.64    2.33
  -7   9   4   12.85    4.97
  -7   9   4   13.92    1.99
  -7   9   4   11.33    2.83
   7  -9  -4    8.14    5.82
  -6  -9   4    0.39    1.12
  -6   9   4    2.49    2.13
  -6   9   4    1.25    1.36
  -5  -9   4  171.36    9.49
  -5   9   4  149.59   11.24
  -5   9   4  159.66    8.16
   5  -9  -4  153.49   17.24
  -4  -9   4    2.53    1.42
  -4   9   4    1.20    2.06
  -4   9   4    2.17    0.89
   4  -9  -4    6.32    3.77
  -3  -9   4  181.81    9.45
  -3   9   4  160.05   11.21
   3  -9  -4  159.80    9.09
   3  -9  -4  157.87   14.66
  -2  -9   4   10.96    1.74
   2  -9  -4   11.01    1.88
   2  -9  -4   11.14    5.56
  -1  -9   4    7.83    1.83
   1   9  -4    4.26    2.03
   1  -9  -4    8.23    4.86
   1  -9  -4    8.65    1.85
   0  -9   4    7.34    1.96
   0   9  -4    6.68    2.95
   0  -9  -4   34.43    4.56
   1  -9   4   88.20    5.21
  -1   9  -4   96.07    7.31
  -1   9  -4   95.57    4.50
  -1  -9  -4   90.75    6.22
   2  -9   4   99.85    5.34
  -2   9  -4  132.21   10.62
  -2   9  -4  123.50    6.57
  -2  -9  -4  119.70   12.08
  -2  -9  -4  137.41    8.43
  -3   9  -4   10.04    3.15
  -3   9  -4   11.49    1.46
  -3  -9  -4    9.22    2.32
  -3  -9  -4   10.25    4.73
  -4   9  -4    4.37    3.08
  -4   9  -4    9.20    1.52
  -4  -9  -4   10.35    2.41
  -4  -9  -4    8.98    4.82
  -5   9  -4  208.79   10.54
  -5   9  -4  176.95   14.61
  -5  -9  -4  219.49   12.58
  -5  -9  -4  181.83   17.76
  -5  -9  -4  199.96   12.77
  -6   9  -4   36.20    7.27
  -6   9  -4   50.83    4.29
  -6  -9  -4   54.01    4.47
  -6  -9  -4   29.93    8.97
  -6  -9  -4   45.57    5.20
  -7   9  -4   20.56    1.90
  -7  -9  -4   19.98    4.13
  -8   9  -4   55.71    4.40
  -8  -9  -4   57.17    5.98
  -9   9  -4   17.04    1.93
  -9  -9  -4    9.70    2.77
 -10   9  -4    4.04    1.22
 -10  -9  -4    3.10    1.98
 -11   9  -4    0.68    0.73
 -11  -9  -4    0.25    1.00
 -13  10   4    1.27    1.14
 -12  10   4    8.47    1.51
 -11 -10   4   -0.57    1.06
 -11  10   4    0.81    0.84
 -10 -10   4    2.23    1.41
 -10  10   4    2.40    1.67
  -9 -10   4    8.48    2.48
  -9  10   4   10.73    1.73
  -8 -10   4   86.27    5.53
  -8  10   4   70.01    9.66
  -8  10   4   85.53    5.69
   8 -10  -4   78.11   16.30
  -7 -10   4   32.02    3.59
  -7  10   4   26.88    7.08
  -7  10   4   29.21    2.95
   7 -10  -4   28.45   11.10
  -6 -10   4    6.77    2.28
  -6  10   4    3.90    4.25
  -6  10   4    7.39    2.22
   6 -10  -4    6.20    5.95
  -5 -10   4   32.06    2.97
  -5  10   4   22.78    5.85
  -5  10   4   30.22    3.20
   5 -10  -4   27.90    8.43
  -4 -10   4   35.66    3.83
  -4  10   4   28.43    2.22
  -4  10   4   15.56    5.29
   4 -10  -4   28.45    7.37
  -3 -10   4   23.73    3.17
   3 -10  -4   16.16    2.28
   3 -10  -4   20.72    6.12
  -2 -10   4   -1.50    1.06
   2 -10  -4    0.86    1.28
   2 -10  -4    8.01    2.62
  -1 -10   4   76.61    5.45
   1 -10  -4   77.11    6.05
   1 -10  -4   74.28    9.58
   0 -10   4   45.88    3.38
   0  10  -4   39.31    5.16
   0  10  -4   42.25    2.75
   0 -10  -4   45.16    4.28
   0 -10  -4   42.64    7.52
   1 -10   4   31.36    3.13
  -1  10  -4   29.84    2.11
  -1  10  -4   26.92    4.13
  -1 -10  -4   39.95    4.56
  -1 -10  -4   25.65    6.44
   2 -10   4   -0.03    0.73
  -2  10  -4   -0.29    0.55
  -2  10  -4   -0.17    1.59
  -2 -10  -4    0.29    1.35
  -2 -10  -4    5.07    2.08
  -3  10  -4   84.07    4.57
  -3  10  -4   73.19    8.19
  -3 -10  -4   86.95    6.67
  -3 -10  -4   70.88   11.72
  -4  10  -4    3.08    3.31
  -4  10  -4    2.49    1.64
  -4 -10  -4    2.57    2.01
  -4 -10  -4    0.80    4.96
  -4 -10  -4    7.19    1.86
  -5  10  -4    1.20    1.70
  -5  10  -4    2.61    3.25
  -5 -10  -4    4.42    2.17
  -5 -10  -4    0.84    1.78
  -5 -10  -4    3.05    4.08
  -6  10  -4    7.40    1.25
  -6 -10  -4    6.12    2.98
  -6 -10  -4    5.44    1.75
  -7  10  -4   57.12    3.48
  -7 -10  -4   59.55    6.08
  -8  10  -4    5.26    1.54
  -8 -10  -4    6.28    2.13
  -9  10  -4   -0.18    0.52
  -9 -10  -4    0.42    1.08
 -10  10  -4    4.76    1.09
 -10 -10  -4    0.44    1.16
 -13  11   4    4.26    1.28
 -12  11   4    0.20    0.64
 -11 -11   4    0.32    0.90
 -11  11   4    0.63    1.06
 -10 -11   4   -0.11    1.40
 -10  11   4   13.74    1.58
  -9 -11   4    5.75    2.13
  -9  11   4    6.33    2.00
  -8 -11   4    2.96    1.58
  -8  11   4    2.33    1.16
  -7 -11   4   20.59    2.82
  -7  11   4   11.36    7.28
  -7  11   4   17.68    1.99
   7 -11  -4   12.23    9.95
  -6 -11   4   39.03    3.64
  -6  11   4   28.63    8.14
  -6  11   4   37.70    3.21
   6 -11  -4   39.42   10.30
  -5 -11   4    6.31    2.07
  -5  11   4    7.22    1.51
   5 -11  -4    8.79    6.03
  -4 -11   4   -0.08    1.51
   4 -11  -4   11.11    4.74
  -3 -11   4  101.70    6.45
   3 -11  -4   94.73    6.40
   3 -11  -4   81.39   12.22
  -2 -11   4    0.42    1.23
   2 -11  -4    0.90    1.27
   2 -11  -4   -0.16    3.38
  -1 -11   4   16.27    2.49
   1 -11  -4   18.80    3.02
   1 -11  -4   16.56    6.07
   0 -11   4    0.14    1.31
   0 -11  -4   -0.87    1.71
   0 -11  -4    8.01    3.12
   1 -11   4   50.84    4.19
  -1  11  -4   51.27    2.88
  -1 -11  -4   47.48    8.92
  -1 -11  -4   54.26    5.28
  -2  11  -4   14.84    2.04
  -2  11  -4    9.38    4.91
  -2 -11  -4    7.07    7.00
  -2 -11  -4   18.80    3.98
  -3  11  -4   -0.55    1.65
  -3  11  -4    0.09    0.64
  -3 -11  -4    0.24    1.34
  -3 -11  -4    0.41    2.35
  -4  11  -4   -0.31    0.62
  -4 -11  -4    1.15    1.21
  -4 -11  -4   -0.03    3.16
  -4 -11  -4   -1.07    1.36
  -5  11  -4    6.74    1.19
  -5 -11  -4    6.68    2.33
  -5 -11  -4    5.51    2.75
  -6  11  -4   16.23    1.70
  -6 -11  -4   18.75    3.52
  -7  11  -4   21.86    1.86
  -7 -11  -4   22.75    3.16
  -8  11  -4    4.48    1.28
  -8 -11  -4    0.45    1.70
  -9  11  -4    0.34    0.59
  -9 -11  -4   -0.31    0.67
 -12  12   4    4.55    1.18
 -11  12   4    0.61    1.02
 -10 -12   4    0.25    1.49
 -10  12   4    4.83    1.12
  -9 -12   4   18.63    2.63
  -9  12   4   19.15    2.07
  -8 -12   4   25.65    2.95
  -8  12   4   25.87    2.93
  -7 -12   4    7.20    2.61
  -7  12   4    8.92    1.37
  -6 -12   4   19.74    2.96
  -6  12   4   17.07    2.26
  -5 -12   4   60.89    4.39
  -4 -12   4    4.35    1.93
   4 -12  -4    5.74    6.31
  -3 -12   4    2.06    1.91
   3 -12  -4   -2.19    5.24
  -2 -12   4    8.41    2.29
   2 -12  -4    7.73    2.20
   2 -12  -4   12.18    5.55
  -1 -12   4   24.69    3.00
   1 -12  -4   22.68    3.44
   1 -12  -4   20.37    7.15
   0 -12   4    3.00    1.54
   0 -12  -4    3.90    2.56
   0 -12  -4    2.91    5.20
   1 -12   4    8.49    1.87
  -1 -12  -4    3.76    6.68
  -1 -12  -4   10.02    3.03
  -2  12  -4    6.34    1.12
  -2 -12  -4   20.49    2.62
  -3  12  -4    5.35    1.13
  -3 -12  -4    9.97    2.62
  -4  12  -4    0.05    0.80
  -4 -12  -4    0.80    1.53
  -4 -12  -4    0.41    1.26
  -5  12  -4   -0.37    0.62
  -5 -12  -4    0.60    1.44
  -6  12  -4   24.05    1.91
  -6 -12  -4   13.56    3.65
  -7  12  -4   -0.08    0.41
  -7 -12  -4    0.19    0.68
  -8  12  -4    0.61    0.52
  -8 -12  -4   -1.15    0.95
 -10 -13   4    0.19    1.15
 -10  13   4    9.06    1.33
  -9 -13   4    4.74    1.61
  -9  13   4    3.81    1.51
  -8 -13   4    1.36    1.17
  -8  13   4    0.30    0.75
  -7 -13   4   10.38    2.71
  -6 -13   4    8.73    2.25
  -5 -13   4    0.02    0.92
  -4 -13   4    1.45    1.32
  -3 -13   4    4.04    1.84
  -2 -13   4   24.85    2.73
  -1 -13   4   15.38    2.42
   1 -13  -4   14.85    2.60
   0 -13   4    5.03    1.35
   0 -13  -4    4.52    1.74
   1 -13   4   15.58    1.73
  -1 -13  -4   16.17    2.58
  -2 -13  -4    3.51    2.02
  -3 -13  -4   12.42    2.69
  -3 -13  -4   11.10    2.58
  -4  13  -4    1.80    1.03
  -4 -13  -4    2.33    1.98
  -5  13  -4    2.86    1.06
  -5 -13  -4    0.23    1.70
  -6  13  -4    3.38    0.80
  -6 -13  -4    0.34    1.27
  -7  13  -4   10.79    1.08
  -7 -13  -4    0.04    1.72
  -9 -14   4    4.56    1.41
  -8 -14   4    5.87    2.20
  -7 -14   4    6.35    2.30
  -6 -14   4   -3.41    1.48
  -5 -14   4   11.10    2.39
  -4 -14   4    1.51    1.18
  -3 -14   4   13.94    2.05
  -2 -14   4   13.24    1.94
  -1 -14   4    5.92    1.70
   0 -14   4    4.32    1.42
  -2 -14  -4   23.20    3.29
  -3 -14  -4   -0.07    0.77
  -4 -14  -4   -0.16    1.00
  -5 -14  -4    0.16    0.74
  -7 -15   4    0.16    0.90
  -6 -15   4   10.08    2.13
  -5 -15   4    4.61    1.37
  -4 -15   4    0.83    1.22
  -3 -15   4   -0.55    0.89
  -2 -15   4   36.89    2.86
  -1 -15   4    2.09    1.22
  -1 -15  -4   -0.16    0.81
  -2 -15  -4    1.50    1.09
  -3 -15  -4    0.34    0.77
  -4 -16   4    6.36    1.23
  -3 -16   4    2.23    1.13
 -16   0   5   -0.68    1.27
 -15   0   5    0.27    1.41
 -14   0   5    0.49    1.58
 -13   0   5   -0.50    1.76
 -12   0   5   -0.45    1.15
 -12   0   5    0.12    0.84
 -11   0   5    0.56    1.27
 -11   0   5   -0.25    0.78
 -11   0   5   -0.99    1.98
  11   0  -5    0.14    2.21
 -10   0   5    0.84    0.70
 -10   0   5    0.61    1.23
 -10   0   5    0.12    2.31
  10   0  -5   -0.20    2.41
  -9   0   5    0.71    1.39
  -9   0   5    0.82    0.89
  -9   0   5   -0.20    0.51
   9   0  -5    0.91    1.84
  -8   0   5    0.15    0.43
  -8   0   5    0.42    1.20
  -8   0   5   -0.50    0.81
   8   0  -5    0.74    1.81
  -7   0   5   -0.70    1.29
  -7   0   5   -0.34    0.45
  -7   0   5   -0.09    0.68
   6   0  -5   -0.04    1.03
  -5   0   5   -0.65    1.23
   5   0  -5   -0.38    1.02
  -4   0   5    1.16    1.12
   4   0  -5   -0.05    0.82
   3   0  -5   -0.34    0.68
   2   0  -5    0.78    1.27
   2   0  -5    0.26    0.68
   1   0  -5   -0.16    0.82
   1   0  -5   -0.14    0.73
   0   0  -5   -0.60    1.29
   0   0  -5   -0.94    1.15
  -1   0  -5   -0.10    0.84
  -2   0  -5    0.62    1.32
  -2   0  -5   -0.15    0.99
  -3   0  -5    0.01    0.43
  -3   0  -5   -0.07    1.28
  -3   0  -5    0.06    0.51
  -3   0  -5   -0.06    0.66
  -4   0  -5   -0.74    1.30
  -4   0  -5    0.30    0.91
  -4   0  -5   -0.22    0.73
  -4   0  -5    0.07    0.57
  -5   0  -5   -1.33    1.91
  -5   0  -5   -0.05    1.00
  -5   0  -5   -0.08    0.84
  -5   0  -5   -0.47    0.98
  -6   0  -5    0.54    1.37
  -6   0  -5    0.35    0.89
  -6   0  -5    0.10    0.35
  -6   0  -5    0.59    2.01
  -6   0  -5    0.68    0.98
  -7   0  -5   -1.00    1.09
  -7   0  -5    0.50    1.68
  -7   0  -5   -1.44    1.33
   8   0   5    0.71    4.91
  -8   0  -5   -1.05    1.47
   9   0   5    0.08    3.34
  -9   0  -5   -0.05    1.13
  -9   0  -5   -0.05    1.12
 -10   0  -5   -0.08    1.50
 -10   0  -5   -0.48    0.87
 -11   0  -5    0.20    1.14
 -12   0  -5   -0.45    1.24
 -13   0  -5    1.03    1.48
 -16  -1   5    0.11    1.31
 -16   1   5    0.46    1.53
 -15  -1   5   16.18    3.08
 -15   1   5   16.47    3.38
 -14   1   5    7.90    2.86
 -14  -1   5    7.47    2.77
 -13   1   5    0.03    0.58
 -13  -1   5    0.82    1.09
 -13   1   5   -1.16    1.36
 -12   1   5    0.75    1.33
 -12   1   5    0.03    0.73
 -12  -1   5    0.55    1.46
 -12   1   5   -0.05    2.14
  12  -1  -5    0.58    3.42
 -11  -1   5    6.85    2.14
 -11   1   5    7.38    2.32
 -11   1   5    6.30    1.83
 -11   1   5    2.58    4.16
  11  -1  -5    3.88    4.54
 -10  -1   5   -0.17    0.81
 -10  -1   5    1.47    1.29
 -10  -1   5    1.07    2.02
 -10   1   5    1.11    2.36
 -10   1   5   -0.49    1.16
 -10   1   5    0.88    0.98
  10  -1  -5   -0.58    2.35
  10   1  -5    0.17    2.37
  -9   1   5    2.97    2.13
  -9  -1   5    0.01    2.22
  -9  -1   5    1.72    1.32
  -9   1   5    1.44    1.53
  -9   1   5    1.13    0.80
  -9  -1   5    0.66    0.69
   9   1  -5    0.72    2.12
   9  -1  -5    0.76    2.91
  -8  -1   5   72.28    4.08
  -8  -1   5   66.04    3.23
  -8   1   5   64.00    6.47
  -8   1   5   72.00    4.99
  -8  -1   5   71.78    6.93
  -8   1   5   67.90    3.45
   8   1  -5   67.90    6.94
   8  -1  -5   75.75    8.38
  -7  -1   5   80.03    4.10
  -7  -1   5  124.99    8.34
  -7   1   5  117.49    8.72
  -7   1   5   87.46    4.53
  -7   1   5   77.76    4.53
   7  -1  -5  112.03    7.93
  -6  -1   5   67.04    5.12
  -6   1   5   61.42    2.91
  -6   1   5   72.43    6.02
  -6   1   5   61.47    3.50
   6   1  -5   61.97    4.79
   6  -1  -5   62.25    6.19
  -5  -1   5   17.26    2.65
  -5   1   5   20.03    2.71
   5   1  -5   14.88    1.89
   5  -1  -5   14.10    2.88
  -4  -1   5   49.07    4.62
  -4   1   5   52.22    4.82
   4  -1  -5   46.74    4.02
  -3   1   5   63.24    5.14
   3   1  -5   56.98    4.56
   3  -1  -5   61.77    4.10
   3   1  -5   51.98    2.09
  -2   1   5  113.87    6.65
   2  -1  -5  115.33    6.25
   2   1  -5   97.34    4.14
   1   1  -5  202.90    9.15
   1  -1  -5  208.65   10.73
   1   1  -5  216.04   11.27
   0  -1  -5  124.17    7.24
   0   1  -5  138.32    8.25
   0   1  -5  120.09    6.39
   0  -1  -5  129.32    7.58
  -1   1  -5   19.12    2.63
  -1   1  -5   17.85    2.85
  -1  -1  -5   17.84    2.47
  -2   1  -5   45.36    3.68
  -2   1  -5   41.85    4.66
  -2  -1  -5   39.85    2.58
  -2  -1  -5   45.36    4.42
  -2  -1  -5   49.22    3.74
  -3   1  -5  543.17   27.56
  -3   1  -5  585.18   35.06
  -3   1  -5  572.66   31.34
  -3  -1  -5  565.58   34.15
  -3  -1  -5  576.85   31.35
  -3  -1  -5  571.24   29.35
  -3  -1  -5  537.48   28.41
  -4   1  -5   32.16    4.55
  -4   1  -5   26.66    2.13
  -4   1  -5   36.59    3.46
  -4  -1  -5   33.74    2.95
  -4  -1  -5   22.70    2.78
  -4  -1  -5   37.12    4.23
  -4  -1  -5   26.17    2.04
  -4   1  -5   22.67    2.17
  -5   1  -5   27.63    4.80
  -5   1  -5   25.03    2.37
  -5  -1  -5   31.88    5.24
  -5  -1  -5   22.32    2.46
  -5  -1  -5   25.24    2.54
  -5  -1  -5   26.01    2.55
  -5   1  -5   23.28    2.54
  -5   1  -5   23.05    3.80
  -6   1  -5   23.63    3.92
  -6   1  -5   26.63    2.93
  -6   1  -5   26.05    2.52
  -6  -1  -5   25.71    3.47
  -6  -1  -5   22.99    2.86
  -6  -1  -5   22.13    4.64
  -6  -1  -5   25.78    3.32
  -6   1  -5   24.23    1.77
   7  -1   5   20.20    6.53
  -7   1  -5   18.22    1.32
  -7   1  -5   21.75    2.48
  -7   1  -5   18.07    3.35
  -7   1  -5   23.75    3.38
  -7  -1  -5   19.71    5.76
  -7  -1  -5   18.86    2.92
  -7  -1  -5   19.22    2.35
   8  -1   5   12.78    8.46
  -8   1  -5   15.37    1.59
  -8   1  -5   20.49    3.43
  -8  -1  -5   15.60    3.49
  -8   1  -5   17.26    2.56
   9  -1   5   20.42    9.23
   9   1   5   17.86   10.76
  -9   1  -5   21.65    3.38
  -9   1  -5   24.01    3.18
  -9  -1  -5   19.72    3.32
  -9  -1  -5   33.47    4.29
 -10   1  -5   -0.27    0.82
 -10  -1  -5   -0.73    0.98
 -10  -1  -5    0.91    1.05
 -11   1  -5    0.04    1.17
 -11  -1  -5   -0.94    1.43
 -12   1  -5    2.69    1.54
 -12  -1  -5    1.67    1.86
 -13   1  -5   -2.10    1.15
 -13  -1  -5    0.68    1.09
 -17   2   5    1.46    1.52
 -16   2   5    0.17    1.26
 -16  -2   5   -0.66    1.26
 -15  -2   5   -1.27    1.37
 -15   2   5   -0.20    2.15
 -14  -2   5    2.80    1.74
 -14   2   5    0.12    0.99
 -14   2   5    4.67    2.14
 -13  -2   5   20.65    3.69
 -13   2   5   22.98    3.87
 -13   2   5   20.43    2.24
 -12  -2   5   17.34    2.83
 -12   2   5   21.33    3.37
 -12   2   5   20.13    2.17
 -12   2   5   14.90    5.65
  12  -2  -5   11.39    8.26
 -11   2   5    0.10    1.02
 -11  -2   5    0.59    0.98
 -11   2   5   -0.24    0.62
 -11   2   5   -0.69    1.70
  11  -2  -5    0.07    2.02
 -10  -2   5    2.86    2.32
 -10  -2   5    3.25    1.45
 -10   2   5    3.25    1.19
 -10   2   5    2.48    1.77
 -10   2   5    4.81    3.04
  10  -2  -5    2.60    4.14
  -9  -2   5   80.25    5.33
  -9  -2   5   80.21    7.35
  -9   2   5   95.77    9.69
  -9   2   5   92.16    5.39
  -9   2   5   92.03    6.60
   9  -2  -5   91.80   10.44
  -8   2   5   55.50    4.29
  -8  -2   5   49.37    5.13
  -8  -2   5   44.18    2.35
  -8  -2   5   53.32    3.07
  -8   2   5   44.92    2.66
  -8   2   5   46.13    5.68
   8   2  -5   46.95    5.39
   8  -2  -5   51.98    6.86
  -7  -2   5   26.95    3.23
  -7   2   5   24.75    2.08
  -7   2   5   20.74    4.51
  -7   2   5   24.38    2.29
  -7  -2   5   19.41    1.79
   7   2  -5   17.69    3.18
   7  -2  -5   22.24    5.39
  -6  -2   5   65.57    4.79
  -6   2   5   59.43    3.43
  -6   2   5   54.81    2.70
  -6   2   5   55.67    4.95
   6   2  -5   52.01    3.81
   6  -2  -5   56.27    6.48
  -5  -2   5   72.81    4.87
  -5   2   5   57.65    5.04
   5  -2  -5   55.52    5.89
  -4   2   5   94.59    7.17
   4   2  -5   95.01    6.46
   4  -2  -5   92.19    6.94
  -3   2   5   49.87    4.09
   3   2  -5   46.24    4.74
   3  -2  -5   44.93    4.40
  -2   2   5    0.73    1.52
   2  -2  -5    0.64    1.37
   2   2  -5    0.63    1.25
   1   2  -5  250.94   13.51
   1  -2  -5  238.77   13.39
   0  -2  -5  247.70   13.24
   0   2  -5  240.85   12.65
   0  -2  -5  244.16   13.64
   0   2  -5  221.80   10.74
  -1   2  -5  284.19   15.09
  -1   2  -5  306.03   16.94
  -1  -2  -5  299.93   15.67
  -1  -2  -5  289.77   16.75
  -2   2  -5    8.57    2.99
  -2   2  -5   18.07    2.44
  -2  -2  -5   18.32    2.29
  -2  -2  -5    7.17    3.03
  -2  -2  -5   12.16    1.23
  -3   2  -5   31.64    2.11
  -3   2  -5   36.62    3.59
  -3  -2  -5   31.79    2.37
  -3  -2  -5   36.40    2.20
  -3  -2  -5   37.28    2.94
  -3  -2  -5   35.81    4.68
  -4  -2  -5   24.20    3.52
  -4   2  -5   14.06    2.13
  -4   2  -5   16.71    1.76
  -4   2  -5   18.98    2.92
  -4  -2  -5   17.38    2.10
  -4  -2  -5   13.21    2.07
  -4  -2  -5   17.63    1.74
   5  -2   5  211.36   15.91
  -5   2  -5  192.58    9.89
  -5   2  -5  184.11   10.22
  -5   2  -5  185.13   11.91
  -5  -2  -5  181.85   13.93
  -5  -2  -5  185.28    9.81
  -5  -2  -5  154.41    8.51
   6  -2   5   40.68    8.30
  -6  -2  -5   32.95    6.12
  -6   2  -5   29.95    3.28
  -6   2  -5   27.70    4.12
  -6   2  -5   34.10    1.95
  -6   2  -5   31.66    3.25
  -6  -2  -5   32.11    3.43
  -6  -2  -5   34.82    3.27
   7  -2   5    8.78    6.00
  -7   2  -5    7.33    3.49
  -7   2  -5   10.58    1.92
  -7   2  -5    9.01    2.78
  -7   2  -5    7.63    1.29
  -7  -2  -5    7.22    2.26
  -7  -2  -5    6.22    4.01
  -7  -2  -5    8.14    1.79
   8  -2   5   -0.10    4.23
  -8   2  -5    0.66    1.23
  -8   2  -5    0.53    0.79
  -8   2  -5   -0.32    2.18
  -8   2  -5    0.29    1.08
  -8  -2  -5    0.56    1.30
  -8  -2  -5    0.57    2.68
  -8  -2  -5    1.42    1.77
   9  -2   5    0.25    5.42
  -9   2  -5    1.60    0.67
  -9   2  -5    1.61    1.93
  -9  -2  -5    1.19    1.41
 -10   2  -5    0.54    1.42
 -10  -2  -5    0.84    1.36
 -10  -2  -5    1.01    1.64
 -11   2  -5    5.54    1.92
 -11  -2  -5    4.94    2.25
 -11  -2  -5    3.73    1.71
 -12   2  -5    0.58    1.17
 -12  -2  -5    0.52    1.18
 -13  -2  -5    1.82    0.94
 -13   2  -5    0.14    1.10
 -16   3   5    0.55    1.76
 -15   3   5    0.96    1.65
 -15   3   5    9.34    2.43
 -14   3   5   10.94    3.03
 -14  -3   5   -2.09    2.08
 -14   3   5    3.29    1.35
 -13  -3   5   37.31    4.97
 -13   3   5   39.55    3.45
 -13   3   5   41.12    6.37
 -12  -3   5    0.18    1.08
 -12   3   5   -0.20    0.95
 -12   3   5    0.42    1.47
 -12   3   5    1.05    2.41
  12  -3  -5   -1.15    2.69
 -11  -3   5    1.35    1.44
 -11   3   5    0.39    1.34
 -11   3   5    1.39    3.33
 -11   3   5    0.47    2.05
  11  -3  -5    0.03    3.96
 -10  -3   5   79.46    5.26
 -10   3   5   80.13    9.98
 -10   3   5   57.59    5.69
 -10   3   5   83.85    4.69
  10  -3  -5   70.46    9.65
  -9  -3   5   41.53    2.92
  -9   3   5   41.80    2.81
  -9   3   5   43.49    4.24
   9  -3  -5   43.90    8.05
  -8  -3   5   13.73    1.52
  -8  -3   5   12.25    1.05
  -8   3   5   16.99    4.47
  -8   3   5   16.87    2.94
  -8   3   5   16.32    1.52
   8  -3  -5   16.04    5.07
  -7   3   5   41.59    2.45
  -7  -3   5   37.33    1.99
  -7   3   5   38.31    5.75
  -7   3   5   40.94    3.49
   7   3  -5   40.71    4.48
   7  -3  -5   37.69    5.90
  -6   3   5   23.79    3.55
  -6   3   5   17.87    2.55
  -6   3   5   19.64    1.45
   6  -3  -5   21.89    4.81
  -5   3   5    0.57    0.87
  -5   3   5    0.72    0.59
  -5   3   5    1.15    1.58
   5   3  -5    1.61    1.75
   5  -3  -5    1.41    1.79
  -4   3   5    1.29    1.70
   4   3  -5    1.06    1.83
   4  -3  -5    2.75    2.25
  -3   3   5  156.19    9.27
   3   3  -5  166.33   10.27
   3  -3  -5  169.72   10.13
  -2   3   5  105.69    7.24
   2   3  -5  103.61    7.50
   2  -3  -5  109.99    8.07
  -1   3   5   58.33    4.77
   1   3  -5   56.46    5.15
   1  -3  -5   54.76    4.70
   0  -3   5   13.35    1.83
   0   3  -5   11.76    2.86
   0  -3  -5   12.30    1.91
   0  -3  -5   11.14    3.03
   1  -3   5    3.00    1.57
  -1   3  -5    2.44    1.56
  -1  -3  -5    2.81    1.35
  -1  -3  -5    1.81    1.89
   2  -3   5    2.97    2.33
  -2   3  -5    6.49    1.92
  -2  -3  -5    5.14    1.18
  -2  -3  -5    3.68    2.56
  -2  -3  -5    6.79    1.55
   3  -3   5   16.58    4.03
  -3   3  -5   13.57    1.68
  -3   3  -5   17.85    2.71
  -3   3  -5   11.84    1.68
  -3  -3  -5   17.09    1.86
  -3  -3  -5   18.45    4.11
  -3  -3  -5   18.08    1.82
  -3  -3  -5   21.02    1.91
   4  -3   5    4.62    4.25
  -4   3  -5    5.00    2.16
  -4   3  -5    5.86    1.42
  -4   3  -5    5.90    1.52
  -4  -3  -5    4.43    3.18
  -4  -3  -5    4.60    1.39
  -4  -3  -5    5.54    1.55
   5  -3   5   46.66    9.03
  -5  -3  -5   46.65    5.93
  -5   3  -5   42.13    3.84
  -5   3  -5   46.20    4.83
  -5   3  -5   47.09    3.51
  -5  -3  -5   49.95    3.14
  -5  -3  -5   47.19    3.97
   6  -3   5   -0.33    3.61
  -6   3  -5   -1.87    0.66
  -6   3  -5   -2.11    1.69
  -6  -3  -5    0.15    1.36
  -6  -3  -5    3.70    2.82
  -6  -3  -5    3.88    1.18
  -6   3  -5   -0.47    0.90
   7  -3   5   50.49   12.00
  -7   3  -5   41.37    4.15
  -7   3  -5   42.86    2.48
  -7   3  -5   42.03    5.42
  -7  -3  -5   39.39    7.79
  -7  -3  -5   40.73    3.40
  -7  -3  -5   45.45    4.29
   8  -3   5    9.31    6.96
  -8   3  -5    9.88    2.23
  -8   3  -5    7.74    4.10
  -8  -3  -5    9.53    2.68
  -8  -3  -5    7.10    5.72
  -8  -3  -5   10.36    1.98
  -8   3  -5   10.08    1.57
   9  -3   5    0.36    4.98
  -9   3  -5    0.41    1.27
  -9   3  -5    0.10    0.65
  -9  -3  -5    1.96    1.41
  -9  -3  -5    0.11    1.29
 -10   3  -5   -0.20    0.87
 -10  -3  -5    0.87    1.08
 -10  -3  -5    0.32    1.28
 -10   3  -5    0.05    0.73
 -11   3  -5   22.18    2.82
 -11  -3  -5   19.02    2.81
 -11  -3  -5   18.16    2.80
 -12   3  -5    4.18    1.49
 -12  -3  -5    0.19    1.27
 -16   4   5    7.71    2.43
 -15   4   5   -0.63    0.93
 -15   4   5    4.79    1.41
 -14   4   5   10.53    2.95
 -14   4   5    7.78    1.87
 -13   4   5    3.46    2.26
 -13   4   5    4.63    2.17
 -12   4   5    4.66    1.62
 -12   4   5    8.24    2.97
 -12   4   5    5.64    4.41
  12  -4  -5    3.17    6.67
 -11   4   5   26.74    7.11
 -11   4   5   37.93    3.12
 -11   4   5   43.49    6.14
  11  -4  -5   21.97    8.43
 -10   4   5   14.13    1.85
 -10   4   5   11.84    4.90
 -10   4   5   17.32    3.22
  -9   4   5    1.33    1.71
  -9   4   5    0.23    0.82
  -9   4   5    0.50    2.08
   9  -4  -5    1.16    3.12
  -8  -4   5    0.67    0.45
  -8   4   5    0.11    1.30
  -8   4   5   -0.43    2.32
  -8   4   5   -0.03    0.76
   8  -4  -5    0.67    2.17
  -7  -4   5    1.63    0.67
  -7   4   5   -0.39    2.06
  -7   4   5    1.48    1.65
  -7   4   5    1.81    0.82
   7   4  -5    0.38    1.72
   7  -4  -5    0.30    2.36
  -6  -4   5    4.45    0.86
  -6   4   5    5.59    1.53
  -6   4   5    6.04    2.11
  -6   4   5    4.52    1.08
   6   4  -5    4.52    2.34
   6  -4  -5    6.11    3.07
  -5   4   5   69.47    6.03
  -5   4   5   61.78    3.16
  -5   4   5   63.50    4.35
   5   4  -5   67.40    5.78
   5  -4  -5   67.75    6.88
  -4  -4   5   17.88    1.26
  -4   4   5   17.08    1.37
  -4   4   5   18.55    1.92
  -4   4   5   15.97    3.82
   4   4  -5   22.82    2.77
  -3   4   5   26.28    3.98
   3   4  -5   25.92    3.36
   3  -4  -5   26.95    4.80
  -2   4   5  189.72   11.66
   2   4  -5  192.46   10.98
   2  -4  -5  188.37   13.33
  -1   4   5   52.07    4.78
   1   4  -5   50.20    4.29
   1  -4  -5   50.77    5.37
   0  -4   5   38.47    2.84
   0   4  -5   47.52    3.96
   0  -4  -5   40.21    3.65
   0  -4  -5   41.17    5.54
   1  -4   5  108.56    7.09
  -1   4  -5  110.11    6.44
  -1  -4  -5  101.81    5.58
  -1  -4  -5  104.81    8.33
  -1  -4  -5   96.17    4.82
   2  -4   5   23.55    3.94
   2  -4   5   18.71    1.81
  -2  -4  -5   24.99    2.28
  -2  -4  -5   22.84    1.71
  -2  -4  -5   25.99    3.46
  -2   4  -5   23.89    3.54
   3  -4   5    7.06    3.39
   3  -4   5    4.67    1.21
  -3   4  -5    5.97    1.05
  -3  -4  -5    6.14    3.11
  -3  -4  -5    8.59    1.13
  -3  -4  -5    7.01    1.47
  -3   4  -5    8.04    2.33
   4  -4   5   12.79    4.47
  -4   4  -5   17.65    3.00
  -4  -4  -5   18.67    3.74
  -4  -4  -5   15.72    1.66
  -4  -4  -5   16.42    2.62
  -4   4  -5   15.11    1.81
   5  -4   5    0.21    3.23
  -5   4  -5    0.17    1.98
  -5   4  -5    0.39    1.00
  -5  -4  -5    0.67    0.83
  -5  -4  -5    0.20    2.10
  -5  -4  -5    0.83    1.50
  -5   4  -5    0.54    0.80
   6  -4   5    0.33    2.89
  -6   4  -5    0.54    0.91
  -6  -4  -5    0.58    0.91
  -6  -4  -5   -0.42    2.19
  -6  -4  -5    0.35    1.32
  -6   4  -5    0.12    0.64
  -6   4  -5    1.20    1.77
   7  -4   5   74.72   14.59
  -7   4  -5   84.23    5.54
  -7   4  -5   72.37    8.91
  -7  -4  -5   83.73   11.50
  -7  -4  -5   84.01    5.11
  -7  -4  -5   91.47    6.59
  -7   4  -5   86.85    5.05
   8  -4   5    4.91    6.61
  -8   4  -5    6.35    3.21
  -8   4  -5    6.72    2.00
  -8  -4  -5    6.58    3.07
  -8  -4  -5    6.88    2.12
  -8  -4  -5    8.36    4.58
  -8   4  -5    7.27    1.21
  -9   4  -5   10.99    2.25
  -9   4  -5    8.09    1.37
  -9  -4  -5   10.18    2.59
  -9  -4  -5    9.01    2.39
 -10   4  -5    7.53    1.82
 -10  -4  -5    6.21    2.39
 -10  -4  -5    9.07    2.44
 -11   4  -5    0.56    0.97
 -11   4  -5    2.47    1.11
 -11  -4  -5    2.15    1.53
 -11  -4  -5   -0.44    1.09
 -12   4  -5    0.17    0.79
 -12  -4  -5    0.21    0.93
 -16   5   5    0.98    1.38
 -15   5   5    0.21    0.74
 -15   5   5    0.59    1.33
 -14   5   5   -0.42    1.24
 -14   5   5   -0.17    0.95
 -13   5   5    5.88    2.43
 -13   5   5    5.00    2.66
 -12   5   5    3.21    3.11
 -12   5   5    2.85    1.45
 -12   5   5    0.05    3.88
  12  -5  -5    3.13    5.36
 -11   5   5    4.27    1.50
 -11   5   5    3.04    3.15
 -11   5   5    2.94    4.17
  11  -5  -5    2.01    5.04
 -10   5   5   -0.44    2.60
 -10   5   5    0.69    0.95
 -10   5   5    0.32    1.57
  10  -5  -5   -0.10    3.20
  -9   5   5   34.36    7.17
  -9   5   5   35.66    4.43
  -9   5   5   40.76    3.64
  -9  -5   5   30.62    2.31
   9  -5  -5   16.80    8.47
  -8  -5   5   20.77    1.86
  -8   5   5   27.03    2.27
  -8   5   5   25.58    3.31
  -8   5   5   18.09    4.56
   8  -5  -5   20.26    6.61
  -7  -5   5    8.92    1.10
  -7   5   5    7.68    3.12
  -7   5   5    7.36    2.57
  -7   5   5   11.92    1.56
   7  -5  -5    6.96    3.86
  -6   5   5   15.50    1.66
  -6   5   5   17.51    2.69
  -6   5   5   20.35    3.20
  -6  -5   5   16.57    1.54
   6   5  -5   12.61    3.06
   6  -5  -5   20.56    4.20
  -5   5   5  262.78   12.51
  -5   5   5  283.04   15.11
  -5   5   5  282.13   17.07
  -5  -5   5  277.36   12.57
   5   5  -5  277.69   15.68
   5  -5  -5  280.83   18.11
  -4  -5   5   48.28    2.47
  -4   5   5   49.59    5.02
  -4   5   5   45.83    2.97
  -4   5   5   43.89    3.10
   4   5  -5   52.26    4.77
   4  -5  -5   45.93    6.00
  -3   5   5   52.24    3.41
  -3   5   5   57.14    5.00
   3  -5  -5   53.28    6.60
   3   5  -5   60.15    5.47
  -2  -5   5  295.92   14.32
  -2   5   5  319.67   18.76
   2   5  -5  313.90   18.01
   2  -5  -5  306.76   18.89
  -1  -5   5   54.33    2.88
  -1   5   5   56.67    5.19
   1   5  -5   62.78    5.31
   1  -5  -5   60.72    5.43
   0  -5   5    9.11    1.21
   0  -5  -5    5.95    1.67
   0  -5  -5   11.76    2.11
   0   5  -5   11.14    2.58
   0  -5  -5   15.30    2.73
   1  -5   5   17.87    1.89
   1  -5   5   14.09    3.25
  -1  -5  -5   29.06    2.30
  -1  -5  -5   18.52    2.13
   2  -5   5    5.49    2.57
   2  -5   5    5.26    1.15
  -2  -5  -5    4.91    3.17
  -2  -5  -5    7.94    1.23
  -2  -5  -5    4.20    1.56
  -2   5  -5    4.15    2.28
   3  -5   5   37.69    5.63
  -3   5  -5   27.30    2.11
  -3   5  -5   25.09    3.65
  -3  -5  -5   29.83    4.53
  -3  -5  -5   30.74    1.93
  -3  -5  -5   30.94    2.34
   4  -5   5   53.00    9.35
  -4   5  -5   54.20    3.53
  -4  -5  -5   60.37    3.68
  -4  -5  -5   62.89    6.67
  -4   5  -5   59.10    6.52
  -4  -5  -5   58.33    4.37
   5  -5   5   52.07   10.07
  -5   5  -5   49.61    3.66
  -5   5  -5   50.08    2.90
  -5  -5  -5   49.14    4.49
  -5  -5  -5   51.99    3.76
  -5  -5  -5   48.16    6.55
  -5   5  -5   51.56    5.68
   6  -5   5    7.84    5.76
  -6   5  -5   11.20    2.20
  -6   5  -5   12.80    3.81
  -6   5  -5   11.41    1.43
  -6  -5  -5   10.84    4.71
  -6  -5  -5   11.48    3.28
  -6  -5  -5   12.01    2.03
   7  -5   5   -0.39    5.28
  -7   5  -5    1.12    0.89
  -7   5  -5    2.08    2.49
  -7  -5  -5    2.00    1.36
  -7  -5  -5    0.49    1.75
  -7  -5  -5    1.38    3.86
  -7   5  -5    1.77    1.34
   8  -5   5   19.46    9.63
  -8   5  -5   24.36    6.27
  -8   5  -5   29.54    3.27
  -8   5  -5   27.63    2.66
  -8  -5  -5   25.49    7.49
  -8  -5  -5   28.07    3.16
  -8  -5  -5   28.68    4.39
  -9   5  -5   -0.41    0.95
  -9   5  -5    0.78    0.81
  -9  -5  -5    0.81    1.47
  -9  -5  -5    0.76    1.25
 -10   5  -5    1.35    1.14
 -10   5  -5    1.33    1.34
 -10  -5  -5    0.14    1.01
 -10  -5  -5    1.43    1.94
 -11   5  -5   -0.86    0.85
 -11   5  -5   -0.17    1.12
 -11  -5  -5    0.32    1.33
 -11  -5  -5   -0.56    0.87
 -12   5  -5    0.24    0.70
 -16   6   5    0.85    1.12
 -15   6   5   -0.27    1.40
 -15   6   5    4.58    1.50
 -14   6   5    3.02    1.44
 -14   6   5    2.81    2.07
 -13   6   5    1.61    1.62
 -13   6   5    1.05    1.40
 -12   6   5   17.77    2.69
 -12   6   5   21.13    3.20
 -11   6   5    4.64    5.31
 -11   6   5    9.20    3.18
 -11   6   5    9.39    1.95
  11  -6  -5    6.22    7.22
 -10   6   5   13.65    2.04
 -10   6   5   12.96    3.28
 -10   6   5   10.42    5.24
 -10  -6   5   10.04    1.67
  10  -6  -5    8.73    7.33
  -9  -6   5    4.53    1.27
  -9   6   5    3.93    3.74
  -9   6   5    5.89    2.82
  -9   6   5    5.34    2.19
   9  -6  -5    1.20    4.40
  -8  -6   5   14.54    1.58
  -8   6   5   15.21    1.97
  -8   6   5   10.74    2.82
  -8   6   5    8.58    3.93
   8  -6  -5   13.95    5.92
  -7  -6   5    3.56    1.26
  -7   6   5    7.68    2.29
  -7   6   5    4.83    1.40
   7  -6  -5    5.31    3.72
  -6  -6   5   41.26    2.53
  -6   6   5   39.85    2.77
  -6   6   5   42.51    4.92
  -6   6   5   37.67    4.18
   6  -6  -5   37.63    6.26
  -5  -6   5   12.36    1.35
  -5   6   5   14.55    1.89
  -5   6   5   15.99    2.40
  -5   6   5   13.32    3.41
   5   6  -5    9.97    2.71
   5  -6  -5   12.39    4.50
  -4  -6   5   64.56    3.57
  -4   6   5   59.10    3.87
  -4   6   5   61.14    3.16
  -4   6   5   62.89    5.15
   4   6  -5   63.28    5.00
   4  -6  -5   59.70    6.62
  -3   6   5  545.93   32.13
  -3   6   5  493.63   25.44
   3   6  -5  569.35   32.53
   3  -6  -5  556.17   35.65
  -2  -6   5    1.50    0.81
  -2   6   5    1.92    1.95
   2  -6  -5    3.05    2.03
   2  -6  -5    0.87    1.00
  -1  -6   5  180.27    8.87
  -1   6   5  156.30   10.72
   1   6  -5  183.38   10.08
   1  -6  -5  190.02   13.74
   0  -6   5    2.98    1.35
   0   6  -5   15.86    1.94
   0  -6  -5   16.08    3.29
   0  -6  -5    3.96    1.75
   0  -6  -5    4.09    1.40
   1  -6   5    5.48    1.29
  -1   6  -5    6.04    2.28
  -1  -6  -5    9.34    2.63
  -1  -6  -5    6.33    1.59
  -1  -6  -5    5.88    0.99
   2  -6   5  219.46   14.44
   2  -6   5  198.46    9.59
  -2   6  -5  214.62   13.35
  -2  -6  -5  209.35   14.06
  -2  -6  -5  203.38    9.77
  -2  -6  -5  210.78   10.59
   3  -6   5   26.45    5.84
  -3   6  -5   22.85    3.33
  -3  -6  -5   24.61    2.43
  -3  -6  -5   24.32    1.76
  -3  -6  -5   20.74    5.15
   4  -6   5   45.61    7.99
  -4   6  -5   43.53    3.15
  -4   6  -5   37.09    4.64
  -4   6  -5   45.39    2.76
  -4  -6  -5   50.03    7.36
  -4  -6  -5   46.91    3.87
  -4  -6  -5   48.27    2.83
   5  -6   5    0.64    3.36
  -5   6  -5    0.76    0.84
  -5   6  -5    0.46    1.02
  -5   6  -5    0.63    2.34
  -5  -6  -5    0.32    0.81
  -5  -6  -5    1.01    1.24
  -5  -6  -5   -1.17    2.94
   6  -6   5   18.78    8.82
  -6   6  -5   24.57    2.08
  -6   6  -5   25.89    5.05
  -6   6  -5   23.22    2.42
  -6  -6  -5   25.23    2.28
  -6  -6  -5   18.52    6.70
   7  -6   5   -0.26    6.47
  -7   6  -5    0.14    3.45
  -7   6  -5    3.10    1.39
  -7   6  -5    1.44    1.43
  -7  -6  -5    2.08    4.49
  -7  -6  -5    2.07    2.38
  -7  -6  -5    3.28    1.46
  -8   6  -5    3.73    1.72
  -8   6  -5    3.94    1.59
  -8  -6  -5    2.82    1.61
  -8  -6  -5    2.69    2.19
  -9   6  -5   21.08    2.16
  -9   6  -5   17.58    2.73
  -9  -6  -5   21.06    3.39
 -10   6  -5    1.26    0.82
 -10   6  -5    0.50    0.99
 -10  -6  -5   -0.22    1.25
 -10  -6  -5    0.61    1.54
 -11   6  -5   -0.11    0.54
 -11   6  -5    0.95    0.86
 -11  -6  -5    0.09    1.09
 -15   7   5    0.85    1.05
 -15   7   5    3.41    1.24
 -14   7   5    0.01    0.65
 -14   7   5   -0.04    0.79
 -13   7   5    0.63    1.16
 -13   7   5    0.68    1.34
 -12   7   5   -0.23    1.19
 -12   7   5    0.53    1.06
 -11   7   5    1.36    5.08
 -11   7   5    3.54    2.18
 -11   7   5    1.97    2.07
  11  -7  -5    1.33    5.48
 -10  -7   5    4.73    1.24
 -10   7   5    6.46    4.89
 -10   7   5    7.92    2.76
 -10   7   5    9.56    2.60
  10  -7  -5    5.45    6.96
  -9  -7   5    0.78    0.82
  -9   7   5    0.13    2.44
  -9   7   5    1.03    1.72
  -9   7   5    0.79    1.19
   9  -7  -5    1.38    4.29
  -8  -7   5    2.69    1.27
  -8   7   5    2.31    3.29
  -8   7   5    1.93    1.39
  -8   7   5    3.63    2.25
   8  -7  -5   -0.63    3.90
  -7  -7   5    3.70    1.06
  -7   7   5    1.64    2.45
  -7   7   5    1.71    2.02
  -7   7   5    0.58    1.17
   7  -7  -5    1.22    3.89
  -6  -7   5    0.76    0.93
  -6   7   5    0.11    1.88
  -6   7   5    0.62    1.49
  -6   7   5    1.20    0.92
   6  -7  -5    0.73    3.16
  -5  -7   5   26.48    2.06
  -5   7   5   23.46    4.06
  -5   7   5   26.19    2.74
  -5   7   5   26.27    3.16
   5  -7  -5   23.81    5.05
  -4  -7   5   13.78    1.67
  -4   7   5    3.51    1.84
  -4   7   5   10.51    1.28
  -4   7   5    4.74    2.62
   4   7  -5    3.38    2.20
   4  -7  -5    9.64    3.66
  -3  -7   5    7.19    1.72
  -3   7   5    7.40    2.68
  -3   7   5    5.79    1.36
   3   7  -5    7.07    2.05
   3  -7  -5    9.22    3.35
  -2  -7   5   12.58    1.77
  -2   7   5    9.10    2.55
   2   7  -5    9.52    2.24
   2  -7  -5    6.61    1.52
   2  -7  -5    9.28    3.95
  -1   7   5   21.97    3.82
  -1  -7   5   25.00    2.11
   1   7  -5   29.41    3.38
   1  -7  -5   21.20    2.45
   1  -7  -5   30.75    5.53
   0  -7   5   57.72    3.66
   0   7  -5   62.79    4.78
   0  -7  -5   49.92    4.05
   0  -7  -5   57.86    3.29
   1  -7   5   13.85    1.58
  -1   7  -5   17.24    3.30
  -1  -7  -5   18.48    2.40
  -1  -7  -5   19.49    3.76
  -1  -7  -5   16.99    1.37
   2  -7   5    3.25    1.08
  -2   7  -5    2.89    2.27
  -2  -7  -5    2.65    0.75
  -2  -7  -5    3.41    1.39
  -2  -7  -5   -0.11    3.22
  -3   7  -5   12.77    1.53
  -3   7  -5   17.51    3.07
  -3  -7  -5   11.69    1.45
  -3  -7  -5   14.95    2.16
  -3  -7  -5   13.59    5.46
  -4   7  -5   15.50    3.37
  -4   7  -5   18.27    2.29
  -4  -7  -5   22.29    6.37
  -4  -7  -5   15.85    2.99
  -4  -7  -5   16.57    2.27
  -4  -7  -5   15.04    1.78
  -5   7  -5    7.88    3.43
  -5   7  -5    9.22    1.54
  -5  -7  -5    8.49    1.61
  -5  -7  -5    7.72    2.27
  -5  -7  -5    9.82    6.11
  -6   7  -5    3.06    1.08
  -6   7  -5    2.21    3.03
  -6  -7  -5    2.26    1.00
  -6  -7  -5    0.69    4.02
  -6  -7  -5    2.10    1.92
  -7   7  -5    1.11    0.97
  -7   7  -5    1.30    2.60
  -7   7  -5    1.61    1.44
  -7  -7  -5    0.58    4.15
  -7  -7  -5    1.53    1.37
  -7  -7  -5    1.66    2.07
  -8   7  -5    5.66    1.37
  -8   7  -5    4.36    1.45
  -8  -7  -5    4.32    2.79
  -9   7  -5   -0.50    1.09
  -9   7  -5   -0.50    0.87
  -9  -7  -5   -0.61    1.41
 -10  -7  -5    1.01    1.42
 -10   7  -5    0.08    0.77
 -11   7  -5    0.13    0.55
 -11  -7  -5    1.03    1.31
 -15   8   5    0.38    0.71
 -14   8   5    0.03    1.09
 -14   8   5    0.33    1.14
 -13   8   5    0.27    0.87
 -13   8   5   -0.17    0.93
 -12   8   5    2.35    2.07
 -12   8   5    2.27    1.82
 -11   8   5    1.42    2.13
 -11   8   5    1.95    1.24
 -10  -8   5   15.66    2.23
 -10   8   5   13.88    5.69
 -10   8   5   17.35    2.58
 -10   8   5   14.13    3.58
  10  -8  -5   15.02    7.54
  -9  -8   5   56.52    4.22
  -9   8   5   48.92    9.03
  -9   8   5   59.62    5.68
  -9   8   5   62.09    5.72
   9  -8  -5   49.05   10.51
  -8   8   5   15.47    4.77
  -8   8   5   21.06    3.34
  -8   8   5   18.09    2.45
  -8  -8   5   18.96    2.54
   8  -8  -5   13.81    7.91
  -7  -8   5    4.14    1.39
  -7   8   5    3.19    2.84
  -7   8   5    2.06    1.89
  -7   8   5    4.84    2.03
   7  -8  -5    2.16    4.78
  -6  -8   5   18.46    2.49
  -6   8   5   12.84    4.67
  -6   8   5   18.16    2.67
  -6   8   5   17.40    2.74
   6  -8  -5   12.86    5.47
  -5  -8   5   16.25    2.07
  -5   8   5   15.20    2.67
  -5   8   5   10.49    3.46
  -5   8   5   12.37    1.69
   5  -8  -5   18.67    5.70
  -4  -8   5    6.57    1.72
  -4   8   5    6.13    3.09
  -4   8   5    6.05    1.16
   4  -8  -5    7.46    4.32
  -3  -8   5    0.99    0.94
  -3   8   5    0.85    1.79
  -3   8   5    0.24    0.90
   3   8  -5    0.65    1.33
   3  -8  -5    1.02    0.81
  -2  -8   5   84.86    4.70
  -2   8   5   74.29    6.39
   2   8  -5   73.96    6.09
   2  -8  -5   68.58    5.04
  -1  -8   5    3.55    1.21
   1   8  -5    4.25    2.24
   1  -8  -5    3.52    1.92
   1  -8  -5    3.54    2.83
   0  -8   5    3.89    1.21
   0   8  -5    2.27    2.33
   0  -8  -5    2.78    1.69
   0  -8  -5    6.50    3.13
   1  -8   5    5.58    1.40
  -1   8  -5    4.54    1.06
  -1   8  -5    4.18    2.63
  -1  -8  -5    5.81    3.63
   2  -8   5   40.40    2.61
  -2   8  -5   44.22    2.73
  -2   8  -5   43.51    4.81
  -2  -8  -5   40.84    6.92
  -3   8  -5   30.63    2.41
  -3   8  -5   31.60    5.28
  -3  -8  -5   31.33    3.83
  -3  -8  -5   40.61    7.78
  -4   8  -5   -0.55    0.74
  -4   8  -5   -0.97    1.92
  -4  -8  -5   -0.31    1.01
  -4  -8  -5    2.42    1.06
  -4  -8  -5   -0.10    2.91
  -5   8  -5    0.55    2.52
  -5  -8  -5    2.91    1.79
  -5  -8  -5    0.03    3.77
  -6   8  -5    8.00    2.23
  -6   8  -5    6.61    3.97
  -6  -8  -5   10.38    3.13
  -6  -8  -5    8.00    5.43
  -7   8  -5    6.23    2.01
  -7  -8  -5    4.91    3.01
  -8  -8  -5    1.53    2.15
  -8   8  -5    2.03    1.18
  -9  -8  -5    1.48    2.00
  -9   8  -5    2.06    1.06
 -10   8  -5    0.29    1.02
 -10  -8  -5    0.35    1.15
 -11   8  -5    0.13    0.52
 -11  -8  -5    0.68    0.91
 -14   9   5    1.39    1.07
 -13   9   5   -0.16    0.83
 -13   9   5    0.00    0.80
 -12   9   5    1.53    1.50
 -12   9   5    2.33    1.75
 -11   9   5    5.18    1.31
 -11  -9   5   -0.47    1.13
 -11   9   5    3.59    1.91
 -10  -9   5    4.82    2.01
 -10   9   5    7.64    2.58
 -10   9   5    9.62    1.77
  -9  -9   5   13.97    2.19
  -9   9   5   16.39    2.55
  -9   9   5   11.71    6.48
  -9   9   5   17.63    3.83
   9  -9  -5   14.88    8.58
  -8  -9   5   21.91    2.86
  -8   9   5   12.66    5.57
  -8   9   5   12.26    3.87
  -8   9   5   24.18    2.73
   8  -9  -5   12.28    7.15
  -7  -9   5   -0.14    1.15
  -7   9   5   -0.15    2.58
  -7   9   5    0.11    1.44
  -7   9   5   -0.86    1.27
   7  -9  -5    0.56    2.86
  -6  -9   5   23.28    2.95
  -6   9   5   21.68    2.42
  -6   9   5   18.44    3.40
  -6   9   5   23.87    4.89
   6  -9  -5   18.31    6.50
  -5   9   5  141.10    8.20
  -5   9   5  130.41   12.04
   5  -9  -5  139.78   14.86
  -4  -9   5   16.05    2.18
  -4   9   5   13.16    2.04
  -4   9   5   10.08    4.00
   4  -9  -5   15.04    4.97
  -3  -9   5   24.74    2.53
  -3   9   5   15.26    3.90
   3  -9  -5   18.72    1.74
  -2  -9   5   29.16    3.07
   2   9  -5   17.20    3.67
   2  -9  -5   25.42    2.80
   2  -9  -5   22.03    7.57
  -1  -9   5   30.11    3.04
   1   9  -5   22.71    4.12
   1   9  -5   27.50    2.09
   1  -9  -5   30.83    7.34
   0   9  -5    3.28    0.88
   0  -9  -5    1.53    1.77
   0  -9  -5    1.73    4.36
   0   9  -5    3.33    2.00
   1  -9   5    0.96    0.79
  -1   9  -5   -2.83    1.66
   2  -9   5    0.73    0.86
  -2   9  -5    0.35    1.97
  -2   9  -5   -0.43    0.73
  -2  -9  -5    1.50    1.32
  -2  -9  -5    0.62    2.58
  -3   9  -5   31.48    2.45
  -3  -9  -5   27.40    8.22
  -3  -9  -5   32.89    3.43
  -3   9  -5   28.22    4.81
  -4   9  -5   60.41    7.65
  -4   9  -5   63.52    4.64
  -4  -9  -5   62.92    4.83
  -4  -9  -5   50.42    9.90
  -4  -9  -5   65.15    5.17
  -5   9  -5    9.67    2.18
  -5   9  -5    5.51    3.20
  -5  -9  -5    7.41    5.55
  -5  -9  -5   10.01    2.92
  -6   9  -5   37.94    2.67
  -6  -9  -5   39.31    4.66
  -7   9  -5   39.97    2.65
  -7  -9  -5   37.97    4.52
  -8   9  -5   -0.18    1.06
  -8  -9  -5    0.61    1.18
  -9   9  -5    5.34    1.31
  -9  -9  -5    4.33    2.31
 -10   9  -5   -0.12    0.61
 -10  -9  -5    0.03    1.05
 -13  10   5    2.69    1.01
 -12  10   5    3.84    1.65
 -11 -10   5   -1.15    0.86
 -11  10   5    1.44    1.06
 -10 -10   5    0.12    0.76
 -10  10   5   -0.15    0.82
  -9 -10   5   11.86    2.17
  -9  10   5   10.00    2.39
  -8 -10   5    6.19    2.11
  -8  10   5    4.00    4.42
  -8  10   5    6.17    1.67
   8 -10  -5    2.96    6.92
  -7 -10   5   16.02    2.26
  -7  10   5   14.57    3.06
  -7  10   5    9.40    5.91
   7 -10  -5    8.57    7.72
  -6 -10   5   55.87    4.25
  -6  10   5   54.92    3.94
  -6  10   5   41.92    7.10
   6 -10  -5   51.35   11.31
  -5 -10   5   24.05    2.79
  -5  10   5    9.27    5.45
  -5  10   5   19.73    2.20
   5 -10  -5   22.66    7.29
  -4 -10   5    8.21    2.61
   4 -10  -5    6.51    5.42
  -3 -10   5   15.33    2.45
   3 -10  -5    9.07    7.17
  -2 -10   5    6.78    2.21
   2 -10  -5    3.91    5.65
   2 -10  -5    5.00    1.85
  -1 -10   5    4.90    1.66
   1 -10  -5    4.77    4.20
   1 -10  -5    3.97    1.89
   0  10  -5   10.32    3.28
   0  10  -5    5.75    1.37
   0 -10  -5    6.28    2.77
   0 -10  -5    7.07    4.50
   1 -10   5   26.69    3.10
  -1  10  -5   21.28    4.48
  -1  10  -5   26.34    2.04
  -1 -10  -5   24.08    6.92
  -1 -10  -5   26.07    4.36
   2 -10   5   23.07    2.67
  -2  10  -5   34.95    2.50
  -2  10  -5   21.73    4.87
  -2 -10  -5   33.13    4.60
  -2 -10  -5   24.18    8.59
  -3  10  -5    3.37    3.56
  -3  10  -5    7.36    1.36
  -3 -10  -5    4.86    4.98
  -3 -10  -5    5.11    2.21
  -4  10  -5    2.41    3.63
  -4  10  -5    5.30    1.28
  -4 -10  -5    4.54    1.36
  -4 -10  -5    3.75    2.05
  -4 -10  -5    3.54    6.01
  -5  10  -5    0.68    0.77
  -5 -10  -5    2.08    1.93
  -6  10  -5   53.77    3.13
  -6 -10  -5   50.43    5.82
  -7  10  -5   21.41    2.47
  -7 -10  -5   21.74    4.02
  -8  10  -5    6.64    1.46
  -8 -10  -5    5.64    2.44
  -9  10  -5    2.05    1.30
  -9 -10  -5    1.10    1.64
 -13  11   5    1.10    0.92
 -12  11   5    0.56    0.73
 -11 -11   5   -0.11    0.92
 -11  11   5    0.41    0.72
 -10 -11   5    0.50    1.16
 -10  11   5    1.00    0.93
  -9 -11   5    7.18    1.95
  -9  11   5    7.37    1.64
  -8 -11   5   12.76    2.50
  -8  11   5   14.39    1.95
  -7 -11   5    8.85    2.24
  -7  11   5    8.57    2.06
  -6 -11   5   32.67    3.38
  -6  11   5   36.97    3.63
   6 -11  -5   22.35    9.71
  -5 -11   5   46.26    4.95
   5 -11  -5   39.49    9.21
  -4 -11   5   49.08    4.21
   4 -11  -5   41.57   10.00
  -3 -11   5    6.94    2.51
   3 -11  -5    7.33    5.35
  -2 -11   5    0.74    1.27
   2 -11  -5    3.60    3.32
   2 -11  -5    0.49    0.92
  -1 -11   5    3.69    1.68
   1 -11  -5    4.14    1.93
   1 -11  -5    3.83    4.53
   0 -11   5    6.79    2.12
   0  11  -5    5.89    1.03
   0 -11  -5    7.19    2.76
   0 -11  -5   11.62    5.83
   1 -11   5    2.93    1.65
  -1  11  -5    2.95    1.41
  -1 -11  -5    4.06    2.03
  -1 -11  -5    2.06    5.14
  -2  11  -5    2.48    3.66
  -2 -11  -5    5.69    2.24
  -2 -11  -5    3.24    5.34
  -2  11  -5    3.24    1.18
  -3  11  -5    8.18    1.17
  -3 -11  -5    7.76    2.17
  -4  11  -5   19.63    2.32
  -4 -11  -5   20.10    3.36
  -5  11  -5   31.42    2.86
  -5 -11  -5   31.71    4.47
  -6 -11  -5    4.68    2.49
  -6  11  -5    3.95    1.03
  -7  11  -5    6.44    1.41
  -7 -11  -5    3.35    2.43
  -8  11  -5    1.50    0.98
  -8 -11  -5    0.99    1.57
  -9  11  -5    0.59    0.52
 -11 -12   5    0.78    1.00
 -11  12   5    0.74    0.73
 -10 -12   5    0.15    0.79
 -10  12   5    0.52    0.77
  -9 -12   5    1.78    1.15
  -9  12   5    0.33    0.93
  -8 -12   5    2.42    1.47
  -8  12   5    1.56    1.05
  -7 -12   5    2.68    1.68
  -7  12   5    2.26    0.98
  -6 -12   5    3.87    2.36
  -5 -12   5    1.23    1.29
  -4 -12   5   -0.63    1.06
  -3 -12   5    2.74    1.59
   3 -12  -5   -0.19    5.37
  -2 -12   5    2.11    1.36
   2 -12  -5    7.14    4.36
  -1 -12   5    0.47    1.24
   1 -12  -5    5.34    3.45
   0 -12   5    0.32    1.03
   0 -12  -5    0.54    0.82
   1 -12   5   33.89    2.92
  -1 -12  -5   32.96    3.37
  -2  12  -5   33.09    2.53
  -3  12  -5   12.38    1.36
  -3 -12  -5   12.16    3.20
  -4  12  -5   22.65    1.83
  -4 -12  -5   18.97    3.77
  -5  12  -5   16.48    1.55
  -5 -12  -5    8.67    3.36
  -6  12  -5   19.34    2.01
  -6 -12  -5   11.88    3.40
  -7  12  -5    0.85    0.59
  -7 -12  -5    0.26    1.07
  -8  12  -5    1.17    0.60
 -10 -13   5    0.48    0.88
 -10  13   5    1.25    0.66
  -9 -13   5    2.23    1.59
  -9  13   5    2.08    1.18
  -8 -13   5    1.90    1.61
  -7 -13   5    2.74    1.56
  -6 -13   5    4.59    1.77
  -5 -13   5   13.96    2.66
  -4 -13   5   28.56    2.95
  -3 -13   5    8.76    1.86
  -2 -13   5    9.58    2.24
  -1 -13   5    4.91    1.73
   0 -13   5    3.17    1.17
  -3  13  -5   12.41    1.29
  -3 -13  -5   17.36    2.65
  -4  13  -5    0.49    0.59
  -4 -13  -5    0.99    1.54
  -5  13  -5    1.84    0.97
  -5 -13  -5    1.35    1.75
  -6  13  -5    4.27    0.78
  -6 -13  -5    1.01    1.30
  -9 -14   5   -0.19    0.77
  -8 -14   5    0.42    1.23
  -7 -14   5    1.98    1.77
  -6 -14   5   -0.06    0.70
  -5 -14   5    0.27    0.85
  -4 -14   5    0.75    1.20
  -3 -14   5    4.33    1.73
  -2 -14   5    0.16    0.90
  -1 -14   5    0.06    0.63
   0 -14   5   -0.07    0.69
  -2 -14  -5    5.51    2.29
  -3 -14  -5    0.34    0.98
  -4 -14  -5   -0.05    0.86
  -7 -15   5    0.02    0.69
  -6 -15   5    0.90    0.87
  -5 -15   5    0.67    0.90
  -4 -15   5    1.51    1.25
  -3 -15   5    1.13    0.97
  -2 -15   5    0.47    0.95
  -1 -15   5    0.17    0.72
  -1 -15  -5    1.05    1.06
  -2 -15  -5   -0.52    0.84
 -16   0   6   -0.19    1.35
 -15   0   6   11.67    2.92
 -14   0   6   -0.03    1.47
 -13   0   6    2.46    1.94
 -12   0   6   19.18    3.88
 -12   0   6   17.94    1.96
 -11   0   6   62.67    5.98
 -11   0   6   66.07    3.81
 -11   0   6   57.55    7.70
 -10   0   6    0.62    3.07
 -10   0   6    1.63    1.76
 -10   0   6    1.63    0.90
  -9   0   6    9.08    4.13
  -9   0   6    8.56    2.36
  -9   0   6   10.37    1.74
   9   0  -6    6.23    3.66
  -8   0   6    2.00    1.54
  -8   0   6    3.40    0.88
  -8   0   6    0.75    2.36
   8   0  -6    1.78    2.92
  -7   0   6   85.93    4.14
  -7   0   6   90.91    8.33
  -7   0   6   89.13    5.40
   7   0  -6   85.72    7.09
  -6   0   6    1.65    1.89
  -6   0   6    1.79    0.87
   6   0  -6    1.20    1.66
  -5   0   6   70.22    5.94
  -5   0   6   64.54    3.08
   5   0  -6   62.98    4.31
  -4   0   6   11.62    2.64
   3   0  -6    0.72    1.58
   3   0  -6    0.24    0.81
   2   0  -6  107.06    5.64
   2   0  -6  111.92    7.20
   1   0  -6  167.23   10.62
   1   0  -6  171.01    8.98
   0   0  -6  107.84    7.63
   0   0  -6  104.55    6.74
   1   0   6   65.42    3.58
  -1   0  -6   77.44    5.43
  -1   0  -6   70.76    5.91
  -1   0  -6   66.78    3.56
   2   0   6   29.32    1.73
  -2   0  -6   29.67    4.79
  -2   0  -6   29.51    2.42
  -2   0  -6   27.44    2.10
  -2   0  -6   33.63    3.23
  -3   0  -6  123.71    8.19
  -3   0  -6  121.34    9.36
  -3   0  -6  114.03    5.90
  -3   0  -6  118.50    6.32
  -4   0  -6  597.97   38.52
  -4   0  -6  621.02   35.48
  -4   0  -6  641.06   34.41
  -4   0  -6  620.10   33.87
  -5   0  -6  126.28    7.15
  -5   0  -6  117.43   10.80
  -5   0  -6  128.82    8.03
  -5   0  -6  128.74    7.77
  -6   0  -6   19.76    1.62
  -6   0  -6   21.72    4.71
  -6   0  -6   16.89    4.09
  -6   0  -6   20.54    2.64
  -6   0  -6   23.04    3.23
  -7   0  -6   61.88    5.78
  -7   0  -6   61.77    5.43
   8   0   6  124.03   16.46
  -8   0  -6  158.96    9.36
  -8   0  -6  145.20   10.36
  -9   0  -6   31.84    3.30
  -9   0  -6   29.75    3.74
 -10   0  -6   48.49    4.98
 -11   0  -6    7.39    2.49
 -12   0  -6    3.30    1.89
 -17   1   6   -0.69    0.93
 -16  -1   6    2.73    1.72
 -16   1   6    4.05    2.05
 -15  -1   6    0.77    1.33
 -15   1   6    0.09    1.94
 -14  -1   6   27.64    4.64
 -14   1   6   29.24    5.15
 -13  -1   6   -0.45    1.06
 -13   1   6   -0.18    1.22
 -13   1   6    0.13    0.65
 -12  -1   6    0.51    1.34
 -12   1   6    1.36    1.79
 -12   1   6   -0.26    1.09
 -12   1   6    1.24    2.52
 -11  -1   6    0.21    2.25
 -11  -1   6    1.39    1.54
 -11  -1   6    0.44    0.92
 -11   1   6   -0.21    1.65
 -11   1   6    0.42    0.79
 -11   1   6   -1.80    2.63
 -10  -1   6   89.20    6.43
 -10  -1   6   92.91    4.63
 -10   1   6   95.71    5.77
 -10   1   6   90.66    9.81
 -10   1   6   87.71    6.88
 -10  -1   6   88.07    9.67
  10  -1  -6   75.68   10.29
  -9  -1   6    3.90    2.96
  -9  -1   6    4.61    1.69
  -9  -1   6    2.81    0.90
  -9   1   6    3.85    1.91
  -9   1   6    4.34    2.79
   9  -1  -6    3.17    3.22
  -8  -1   6    8.83    1.82
  -8  -1   6    8.24    1.11
  -8   1   6    7.80    1.66
  -8   1   6    8.20    1.26
  -8   1   6    8.45    3.18
  -8  -1   6    8.47    2.96
   8  -1  -6    8.01    3.68
  -7  -1   6   62.20    6.62
  -7  -1   6   61.65    3.07
  -7  -1   6   61.20    3.52
  -7   1   6   60.84    3.87
  -7   1   6   60.50    3.72
  -7   1   6   60.55    6.68
   7  -1  -6   56.41    6.36
  -6  -1   6  103.45    5.09
  -6  -1   6  100.98    4.63
  -6  -1   6  108.57    8.72
  -6   1   6  102.49    8.03
  -6   1   6  101.53    5.72
  -6   1   6   96.42    4.48
   6  -1  -6   97.25    7.43
  -5   1   6   25.82    4.14
  -5   1   6   21.45    2.14
  -5  -1   6   22.50    3.77
  -5   1   6   20.38    1.74
   5  -1  -6   18.05    3.01
  -4   1   6   83.74    7.38
   4   1  -6   87.93    6.89
   4  -1  -6   73.04    5.29
  -3   1   6  211.38   12.12
   3   1  -6  214.78   12.45
   3   1  -6  176.51    7.21
   3  -1  -6  204.75   10.84
   2   1  -6    0.97    0.69
   2  -1  -6    2.67    1.60
   2  -1  -6    1.27    1.26
   2   1  -6    1.99    1.56
   1   1  -6  450.35   24.93
   1   1  -6  413.91   20.98
   1  -1  -6  414.43   22.57
   1  -1  -6  463.04   26.28
   0  -1   6   64.21    3.03
   0   1  -6   67.47    4.85
   0   1  -6   66.10    4.64
   0  -1  -6   66.00    5.52
   1  -1   6  268.33   12.84
  -1   1  -6  276.89   16.97
  -1   1  -6  300.10   16.78
  -1   1  -6  279.90   13.46
  -1  -1  -6  285.62   16.10
  -1  -1  -6  285.03   13.96
  -1  -1  -6  293.43   17.35
   2   1   6    1.20    0.58
  -2   1  -6    1.68    0.84
  -2   1  -6    1.42    1.51
  -2  -1  -6    2.05    1.30
  -2  -1  -6    1.35    0.86
  -2  -1  -6    1.30    0.95
  -2  -1  -6    2.43    1.60
  -2   1  -6    2.46    2.01
  -3   1  -6   68.05    5.65
  -3   1  -6   71.18    4.24
  -3   1  -6   69.87    6.00
  -3   1  -6   69.60    4.22
  -3  -1  -6   65.59    6.96
  -3  -1  -6   70.14    5.48
  -3  -1  -6   74.80    3.98
  -3  -1  -6   67.78    3.98
  -4   1  -6   85.01    6.90
  -4   1  -6   74.71    5.00
  -4   1  -6   76.21    5.89
  -4   1  -6   79.98    5.11
  -4  -1  -6   74.94    7.14
  -4  -1  -6   80.23    5.79
  -4  -1  -6   82.31    4.43
  -4  -1  -6   74.64    5.18
  -5   1  -6    5.34    2.98
  -5   1  -6    8.88    1.75
  -5   1  -6    9.08    2.13
  -5  -1  -6    7.82    3.84
  -5  -1  -6    6.34    2.01
  -5  -1  -6    8.04    1.68
  -5  -1  -6    8.01    1.91
   6  -1   6    3.85    4.66
  -6  -1  -6    2.57    3.17
  -6   1  -6    4.52    2.21
  -6   1  -6    3.34    2.75
  -6   1  -6    4.21    1.99
  -6  -1  -6    2.80    1.79
  -6  -1  -6    4.76    2.11
  -6   1  -6    4.14    0.77
   7  -1   6    4.59    6.28
  -7   1  -6    5.09    0.81
  -7   1  -6    3.25    3.23
  -7   1  -6    5.90    2.29
  -7   1  -6    6.80    2.12
  -7  -1  -6    5.52    1.72
  -7  -1  -6    6.59    2.50
  -7  -1  -6    4.91    3.73
   8  -1   6  139.77   17.15
   8   1   6  127.00   17.61
  -8   1  -6  134.94    8.92
  -8  -1  -6  146.33    9.09
  -8  -1  -6  139.87    9.23
  -8   1  -6  142.67    9.60
  -9   1  -6    0.93    1.20
  -9  -1  -6    1.10    1.50
  -9  -1  -6    1.71    1.65
 -10   1  -6    0.08    0.95
 -10  -1  -6   -0.42    1.45
 -10  -1  -6    1.01    1.01
 -11   1  -6   21.89    2.37
 -11  -1  -6   20.04    2.74
 -12   1  -6   49.44    3.40
 -12  -1  -6   52.56    4.02
 -17   2   6    6.32    1.68
 -16   2   6   23.19    3.57
 -15  -2   6   -1.05    2.61
 -15   2   6   33.19    3.49
 -14  -2   6    2.05    1.53
 -14   2   6   -0.12    0.78
 -14   2   6   -0.37    1.57
 -13  -2   6    6.56    2.58
 -13   2   6   12.34    2.38
 -13   2   6    5.75    7.21
 -13   2   6   14.05    3.88
 -12  -2   6   30.44    3.54
 -12   2   6   29.16    6.55
 -12   2   6   37.32    4.46
 -12   2   6   32.53    2.77
 -11  -2   6    5.10    1.87
 -11   2   6    5.28    1.93
 -11   2   6    6.18    2.21
 -11   2   6    3.38    4.59
  11  -2  -6    5.01    5.29
 -10  -2   6   10.04    1.19
 -10  -2   6    8.89    3.94
 -10   2   6   11.25    2.42
 -10   2   6    6.50    1.61
 -10   2   6    8.15    4.06
 -10  -2   6    9.79    1.89
  10  -2  -6    6.16    4.17
  -9  -2   6   53.79    4.06
  -9  -2   6   53.79    3.32
  -9  -2   6   54.82    5.61
  -9   2   6   49.10    6.49
  -9   2   6   51.50    3.30
  -9   2   6   54.35    4.47
   9  -2  -6   47.58    6.66
  -8  -2   6  135.14    7.28
  -8  -2   6  136.91    6.35
  -8  -2   6  123.35   10.05
  -8   2   6  119.53   11.23
  -8   2   6  137.08    7.85
  -8   2   6  133.19    7.25
   8  -2  -6  135.09   11.30
  -7  -2   6    0.93    1.27
  -7  -2   6    0.16    0.41
  -7  -2   6    0.92    0.74
  -7  -2   6    0.04    0.53
  -7   2   6    0.24    1.82
  -7   2   6   -0.49    0.73
  -7   2   6   -0.34    0.81
   7  -2  -6    0.32    1.82
  -6  -2   6    2.00    0.73
  -6  -2   6    3.50    0.94
  -6   2   6    3.59    2.27
  -6   2   6    2.88    1.17
  -6   2   6    4.42    0.86
   6  -2  -6    2.07    2.70
  -5  -2   6  173.83    8.04
  -5   2   6  180.44    8.97
  -5   2   6  173.98    7.96
  -5   2   6  178.80   11.01
   5   2  -6  183.47   11.71
   5  -2  -6  170.09   11.16
  -4   2   6  107.58    5.47
  -4   2   6  105.32    4.86
  -4   2   6  118.20    8.15
   4  -2  -6  106.47    7.72
   4   2  -6  122.08    8.29
  -3   2   6    1.57    2.28
   3  -2  -6    2.21    1.82
   2   2  -6   98.77    7.84
   2  -2  -6  100.56    6.95
  -1  -2   6    0.42    0.48
   1   2  -6    1.51    1.49
   1  -2  -6    0.49    1.57
   1  -2  -6    0.69    1.47
   0  -2   6  215.48   10.10
   0  -2   6  235.27   10.63
   0   2  -6  246.81   13.94
   0  -2  -6  248.83   13.36
   0  -2  -6  241.96   14.21
   1  -2   6  123.25    6.29
   1  -2   6  127.80    5.70
  -1   2  -6  129.07    8.36
  -1   2  -6  124.32    7.05
  -1  -2  -6  122.42    5.86
  -1  -2  -6  133.47    7.31
   2  -2   6  273.82   12.79
   2   2   6  223.45   10.90
  -2   2  -6  271.16   12.56
  -2  -2  -6  284.56   15.29
  -2   2  -6  292.52   17.07
  -2  -2  -6  275.22   13.17
  -2  -2  -6  299.09   17.86
   3  -2   6   74.58    3.91
  -3   2  -6   81.21    5.98
  -3   2  -6   74.65    4.04
  -3  -2  -6   77.80    7.33
  -3  -2  -6   81.09    4.89
  -3  -2  -6   74.59    4.41
  -3   2  -6   80.43    4.20
   4  -2   6  146.19   13.43
   4  -2   6  115.23    5.80
  -4  -2  -6  133.53   11.07
  -4   2  -6  126.87    7.27
  -4  -2  -6  131.95    6.70
  -4  -2  -6  127.86    7.15
  -4  -2  -6  132.91    7.90
  -4   2  -6  135.55    8.87
  -5   2  -6   42.69    5.71
  -5   2  -6   47.49    3.45
  -5   2  -6   46.67    4.08
  -5  -2  -6   43.84    7.08
  -5  -2  -6   41.65    3.32
  -5  -2  -6   43.16    3.85
   6  -2   6   24.37    8.31
  -6  -2  -6   29.90    2.95
  -6   2  -6   27.32    4.36
  -6   2  -6   28.81    2.79
  -6   2  -6   29.87    3.25
  -6  -2  -6   24.72    6.41
  -6  -2  -6   29.68    3.50
  -6   2  -6   29.38    1.93
   7  -2   6   18.04    9.64
  -7   2  -6   24.46    1.70
  -7   2  -6   21.47    2.81
  -7   2  -6   18.58    4.32
  -7   2  -6   23.87    3.86
  -7  -2  -6   22.74    3.12
  -7  -2  -6   27.59    3.97
  -7  -2  -6   22.02    5.87
   8  -2   6   12.87    9.97
  -8   2  -6   17.67    2.57
  -8  -2  -6   11.93    2.35
  -8  -2  -6   15.37    2.92
  -8   2  -6   13.27    1.30
  -9   2  -6   42.63    3.53
  -9  -2  -6   42.99    4.67
  -9  -2  -6   42.29    3.98
 -10   2  -6   37.21    3.70
 -10  -2  -6   37.32    4.28
 -10  -2  -6   35.70    3.58
 -11   2  -6   23.80    2.43
 -11  -2  -6   22.97    2.78
 -12   2  -6    0.45    0.88
 -12  -2  -6    0.81    1.25
 -16   3   6    5.25    2.86
 -15   3   6    9.45    2.35
 -15   3   6    0.90    1.63
 -14  -3   6    2.70    2.15
 -14   3   6   12.27    3.31
 -14   3   6   14.52    1.92
 -13   3   6    9.24    3.26
 -13   3   6    8.89    1.99
 -13  -3   6    7.53    2.34
 -12  -3   6    1.23    1.39
 -12   3   6    1.20    3.87
 -12   3   6    3.00    1.92
 -12   3   6    1.23    1.65
  12  -3  -6    2.52    5.29
 -11   3   6   -0.19    1.61
 -11  -3   6    0.16    0.88
 -11   3   6    0.56    2.24
 -11   3   6    0.19    0.84
  11  -3  -6   -0.32    3.03
 -10  -3   6  279.41   15.55
 -10   3   6  276.98   22.67
 -10   3   6  304.27   16.69
 -10   3   6  290.17   18.23
  10  -3  -6  255.31   22.65
  -9   3   6   20.65    2.04
  -9   3   6    8.52    5.84
  -9   3   6   22.90    3.57
  -9  -3   6   17.13    2.43
   9   3  -6   20.20    4.28
   9  -3  -6   20.99    5.12
  -8  -3   6    0.49    0.57
  -8  -3   6    0.69    0.98
  -8  -3   6    1.25    0.81
  -8   3   6    1.70    1.61
  -8   3   6    1.13    2.15
  -8   3   6    0.88    0.80
   8   3  -6    0.44    1.58
   8  -3  -6    1.13    2.45
  -7   3   6  246.38   16.00
  -7  -3   6  230.77   10.57
  -7  -3   6  235.22   11.31
  -7  -3   6  218.34   11.51
  -7   3   6  233.99   11.22
  -7   3   6  234.74   12.60
   7   3  -6  227.95   14.79
   7  -3  -6  233.80   16.35
  -6  -3   6  415.30   19.70
  -6  -3   6  418.32   20.52
  -6   3   6  412.26   22.76
  -6   3   6  434.33   25.61
  -6   3   6  424.13   21.25
   6  -3  -6  425.93   27.47
  -5   3   6    2.99    1.75
  -5  -3   6    2.49    0.65
  -5   3   6    2.04    0.86
  -5   3   6    2.38    1.28
  -5  -3   6    2.15    0.63
   5   3  -6    3.21    2.39
   5  -3  -6    2.86    2.58
  -4  -3   6   72.56    3.52
  -4   3   6   68.94    3.44
  -4   3   6   69.11    4.83
  -4   3   6   69.51    5.82
   4  -3  -6   65.70    6.89
   4   3  -6   70.52    5.92
  -3  -3   6    4.43    0.80
  -3   3   6    3.73    2.18
   3   3  -6    3.21    2.59
   3  -3  -6    4.98    2.67
  -2  -3   6   14.54    1.17
  -2   3   6   16.85    2.87
  -2  -3   6   14.80    1.42
   2   3  -6   16.38    3.67
  -1  -3   6   62.37    3.35
  -1  -3   6   64.79    3.56
   1   3  -6   54.52    4.98
   1  -3  -6   65.11    6.17
   0  -3   6  147.41    8.04
   0  -3   6  125.39    5.64
   0  -3   6  122.43    5.88
   0   3  -6  135.99    8.82
   0  -3  -6  132.12    8.41
   0  -3  -6  133.98    9.99
   1  -3   6  362.36   20.04
   1  -3   6  313.00   15.66
  -1  -3  -6  364.97   19.90
  -1   3  -6  314.04   15.06
  -1   3  -6  350.97   21.02
  -1  -3  -6  331.73   16.07
  -1  -3  -6  359.14   20.00
   2  -3   6    9.97    3.31
   2  -3   6    8.90    1.47
  -2  -3  -6    8.34    1.95
  -2   3  -6   10.66    1.40
  -2   3  -6    8.84    2.40
  -2  -3  -6   10.08    1.53
  -2  -3  -6    9.61    3.20
  -2  -3  -6    8.70    1.65
   3  -3   6    3.91    2.91
   3  -3   6    2.31    1.04
  -3   3  -6    1.67    1.17
  -3   3  -6    2.14    0.91
  -3   3  -6    1.89    1.81
  -3  -3  -6    2.85    2.69
  -3  -3  -6    1.97    1.07
  -3  -3  -6    1.67    1.17
   4  -3   6  125.11   11.17
  -4   3  -6  128.78    8.95
  -4   3  -6  111.26    6.64
  -4  -3  -6  119.40    9.73
  -4  -3  -6  125.03    7.35
  -4  -3  -6  127.56    6.89
  -4   3  -6  121.91    6.89
   5  -3   6   89.11   10.97
  -5   3  -6   88.85    5.13
  -5   3  -6   90.75    5.47
  -5  -3  -6   73.28    9.88
  -5  -3  -6   97.52    5.92
  -5  -3  -6   92.78    6.25
  -5   3  -6   82.71    7.28
   6  -3   6  136.52   17.53
  -6   3  -6  130.20    7.36
  -6   3  -6  118.83    9.66
  -6  -3  -6  129.65    8.20
  -6  -3  -6  130.83    8.21
  -6  -3  -6  114.88   13.47
  -6   3  -6  127.48    6.09
   7  -3   6    1.70    4.71
  -7   3  -6    2.17    1.12
  -7   3  -6    1.82    2.88
  -7   3  -6    1.55    1.75
  -7  -3  -6    0.94    1.83
  -7  -3  -6    1.27    4.04
  -7  -3  -6    2.73    1.61
   8  -3   6   48.69   15.59
  -8   3  -6   43.94    7.25
  -8   3  -6   64.03    5.30
  -8  -3  -6   63.34    4.61
  -8  -3  -6   54.22   10.85
  -8  -3  -6   65.74    5.29
  -8   3  -6   63.67    3.32
  -9   3  -6   89.92    5.52
  -9  -3  -6   91.61    6.26
  -9  -3  -6   93.94    6.41
 -10   3  -6   13.20    2.37
 -10  -3  -6   11.43    2.68
 -10  -3  -6   12.42    2.33
 -11   3  -6   29.63    2.71
 -11  -3  -6   28.42    3.06
 -12   3  -6   47.13    3.10
 -16   4   6   31.14    4.74
 -15   4   6   34.68    3.06
 -15   4   6   -0.68    2.02
 -14   4   6    3.82    1.66
 -14   4   6    6.96    2.24
 -13   4   6   12.27    3.42
 -13   4   6   10.90    2.16
 -12   4   6    0.20    1.67
 -12   4   6   -0.61    2.61
 -12   4   6    0.41    0.96
  12  -4  -6   -0.36    3.95
 -11   4   6  166.10    9.96
 -11   4   6  147.49   11.95
 -11   4   6  137.26   16.00
  11  -4  -6  120.12   14.54
 -10   4   6   36.05    5.52
 -10   4   6   42.31    3.20
 -10   4   6   31.64    6.90
  10  -4  -6   29.11    7.23
  -9  -4   6  237.89   10.91
  -9   4   6  251.65   16.04
  -9   4   6  219.60   17.41
  -9   4   6  241.91   12.37
   9  -4  -6  219.82   19.76
  -8   4   6  200.06   12.51
  -8   4   6  191.69    9.55
  -8   4   6  183.88   14.28
  -8  -4   6  189.10    8.79
   8   4  -6  173.62   12.00
   8  -4  -6  184.62   15.80
  -7  -4   6   88.14    4.33
  -7   4   6   90.94    6.82
  -7   4   6   91.76    5.05
   7   4  -6   87.92    6.97
   7  -4  -6   93.89    8.51
  -6  -4   6    0.31    0.46
  -6  -4   6    0.10    0.54
  -6   4   6   -0.25    1.26
  -6   4   6   -0.27    1.17
  -6   4   6   -0.10    0.61
   6   4  -6    0.03    1.28
   6  -4  -6    0.12    1.74
  -5  -4   6  204.98    9.08
  -5  -4   6  203.43    9.18
  -5   4   6  200.79   10.59
  -5   4   6  199.21   12.15
  -5   4   6  203.80    9.55
   5   4  -6  199.67   12.51
   5  -4  -6  193.30   13.69
  -4  -4   6   35.45    1.99
  -4   4   6   39.20    4.44
  -4   4   6   39.41    3.60
  -4   4   6   35.48    2.69
   4   4  -6   40.84    4.26
   4  -4  -6   34.62    5.56
  -3  -4   6   37.55    1.97
  -3  -4   6   36.90    2.12
  -3   4   6   34.47    2.02
  -3   4   6   42.30    4.84
   3   4  -6   33.65    4.29
   3  -4  -6   35.02    5.85
  -2  -4   6   62.61    2.89
  -2   4   6   60.20    6.31
  -2  -4   6   57.39    3.53
   2   4  -6   63.22    4.94
   2  -4  -6   64.54    6.03
  -1  -4   6  375.20   17.67
  -1  -4   6  367.23   18.28
   1   4  -6  378.95   21.56
   1  -4  -6  381.59   23.02
   0  -4   6   42.60    2.69
   0   4  -6   49.60    4.07
   0  -4  -6   46.84    4.35
   0  -4  -6   45.18    4.55
   1  -4   6  156.52    7.34
   1  -4   6  174.25   10.50
  -1   4  -6  138.15    6.73
  -1   4  -6  164.59    9.57
  -1  -4  -6  168.01    9.54
  -1  -4  -6  158.76    7.92
   2  -4   6  156.48   10.73
   2  -4   6  138.94    6.98
  -2   4  -6  133.92    6.32
  -2   4  -6  144.76   10.35
  -2  -4  -6  134.77    7.47
  -2  -4  -6  149.35   10.15
   3  -4   6  426.80   21.75
   3  -4   6  472.62   31.61
  -3   4  -6  439.08   22.38
  -3   4  -6  477.30   29.30
  -3  -4  -6  474.36   24.13
  -3  -4  -6  461.73   29.31
  -3  -4  -6  460.57   25.37
   4  -4   6   11.17    5.60
  -4   4  -6   10.69    3.19
  -4   4  -6   13.08    1.98
  -4  -4  -6   11.11    4.51
  -4  -4  -6   13.00    1.72
  -4  -4  -6   10.38    2.76
   5  -4   6   43.24    9.33
  -5   4  -6   37.53    5.09
  -5   4  -6   39.65    3.08
  -5  -4  -6   35.02    6.33
  -5  -4  -6   41.85    3.09
  -5  -4  -6   37.21    4.06
  -5   4  -6   37.14    3.02
   6  -4   6  149.58   19.74
  -6   4  -6  156.60   12.50
  -6   4  -6  166.91    9.77
  -6  -4  -6  165.80   10.71
  -6  -4  -6  171.68    9.96
  -6  -4  -6  149.18   16.12
  -6   4  -6  183.29    8.65
   7  -4   6   -8.45    6.33
  -7   4  -6    2.90    1.32
  -7   4  -6    2.45    3.31
  -7   4  -6    3.41    1.55
  -7  -4  -6    3.50    2.43
  -7  -4  -6    2.46    4.24
  -7  -4  -6    1.46    1.39
  -8   4  -6    4.54    1.58
  -8   4  -6    4.10    1.75
  -8  -4  -6    4.67    2.24
  -8  -4  -6    5.84    1.75
  -9   4  -6   29.08    2.91
  -9   4  -6   28.63    2.91
  -9  -4  -6   35.88    3.27
  -9  -4  -6   31.41    3.40
 -10   4  -6   52.26    3.67
 -10  -4  -6   48.20    4.54
 -10  -4  -6   50.84    4.44
 -11  -4  -6    7.53    2.21
 -11   4  -6   10.73    1.73
 -16   5   6    6.51    1.75
 -15   5   6   -0.15    1.15
 -15   5   6    2.04    1.59
 -14   5   6   22.22    3.88
 -14   5   6   24.17    2.75
 -13   5   6   38.74    4.33
 -13   5   6   38.22    3.61
 -12   5   6    4.42    2.42
 -12   5   6    3.59    1.64
 -12   5   6    2.29    4.36
  12  -5  -6    3.44    5.56
 -11   5   6    5.24    2.22
 -11   5   6    5.47    2.70
 -11   5   6    3.62    5.64
  11  -5  -6    3.27    6.09
 -10   5   6  115.75   12.91
 -10   5   6  123.95   10.65
 -10   5   6  132.63    7.60
  10  -5  -6  116.35   15.50
  -9   5   6  101.41    8.55
  -9   5   6   94.09    5.48
  -9   5   6   82.58   10.02
   9  -5  -6   93.46   12.57
  -8  -5   6    2.09    1.00
  -8   5   6    3.32    1.84
  -8   5   6    3.78    1.33
  -8   5   6    1.46    2.56
   8  -5  -6    3.13    3.37
  -7  -5   6  293.85   14.27
  -7   5   6  305.62   17.16
  -7   5   6  301.11   15.31
  -7   5   6  290.08   18.92
   7   5  -6  290.37   17.45
   7  -5  -6  294.39   20.57
  -6  -5   6  747.36   40.81
  -6   5   6  773.00   44.83
  -6   5   6  734.84   40.82
  -6   5   6  760.85   49.61
   6   5  -6  766.31   46.74
   6  -5  -6  709.80   47.07
  -5  -5   6    4.99    1.22
  -5  -5   6    4.31    0.99
  -5   5   6    4.74    2.04
  -5   5   6    4.59    2.79
  -5   5   6    5.42    1.13
   5   5  -6    4.66    2.16
   5  -5  -6    7.09    3.34
  -4  -5   6   10.55    1.25
  -4  -5   6    9.74    1.01
  -4   5   6    9.77    2.48
  -4   5   6   10.72    1.28
   4   5  -6   13.66    2.25
   4  -5  -6   12.43    3.23
  -3  -5   6    2.05    0.84
  -3  -5   6    1.38    0.61
  -3   5   6    1.38    0.96
  -3   5   6    0.81    1.55
   3   5  -6    1.68    1.82
   3  -5  -6    3.24    2.09
  -2  -5   6  447.72   21.78
  -2   5   6  461.77   26.49
  -2   5   6  416.17   21.07
  -2  -5   6  464.11   23.61
   2   5  -6  459.07   25.39
   2  -5  -6  450.82   28.65
  -1  -5   6   47.80    3.24
   1  -5  -6   46.19    4.83
   1  -5  -6   45.70    4.89
   0  -5   6   -0.38    0.65
   0  -5  -6    0.30    0.99
   0  -5  -6    0.57    1.18
   1  -5   6 1293.37   80.44
  -1   5  -6 1371.37   91.02
  -1  -5  -6 1383.15   88.87
  -1  -5  -6 1378.25   93.69
  -1  -5  -6 1349.97   83.15
   2  -5   6   27.15    2.06
  -2   5  -6   24.70    1.81
  -2   5  -6   28.50    3.54
  -2  -5  -6   32.28    4.40
  -2  -5  -6   28.95    2.51
   3  -5   6    1.60    3.05
   3  -5   6    1.88    1.11
  -3   5  -6    3.22    2.67
  -3   5  -6    1.40    1.03
  -3  -5  -6    2.34    1.25
  -3  -5  -6    2.38    2.47
  -3  -5  -6    3.54    1.49
   4  -5   6  125.53   13.64
  -4   5  -6  120.33    6.21
  -4   5  -6  117.61    9.42
  -4  -5  -6  126.57    6.55
  -4  -5  -6  128.63    7.97
   5  -5   6   10.12    7.00
  -5   5  -6   13.21    1.44
  -5   5  -6   11.29    3.78
  -5   5  -6    9.37    1.77
  -5  -5  -6   10.35    2.16
  -5  -5  -6   10.07    4.58
  -5  -5  -6    9.83    3.24
   6  -5   6   15.05   11.28
  -6   5  -6   41.54    2.83
  -6   5  -6   39.31    6.59
  -6   5  -6   45.60    3.51
  -6  -5  -6   41.43    4.75
  -6  -5  -6   33.15    7.49
  -6  -5  -6   45.61    3.50
  -7   5  -6   20.24    2.45
  -7   5  -6   17.59    5.81
  -7   5  -6   20.87    2.60
  -7  -5  -6   19.35    2.34
  -7  -5  -6   13.28    7.24
  -7  -5  -6   19.39    3.48
  -8   5  -6   70.51    3.98
  -8   5  -6   67.86    4.88
  -8  -5  -6   69.00    4.78
  -8  -5  -6   65.27    5.83
  -9   5  -6   18.18    2.36
  -9   5  -6   22.08    2.04
  -9  -5  -6   22.40    3.03
  -9  -5  -6   20.23    2.76
 -10   5  -6    0.44    0.95
 -10   5  -6    1.91    1.06
 -10  -5  -6    0.05    1.03
 -10  -5  -6    3.32    1.27
 -11   5  -6   24.69    2.54
 -11  -5  -6   22.33    3.21
 -16   6   6   35.40    2.86
 -15   6   6   -0.01    0.99
 -15   6   6    3.27    1.28
 -14   6   6   25.97    3.55
 -14   6   6   27.97    3.63
 -13   6   6    8.09    2.77
 -13   6   6    7.84    2.04
 -12   6   6    4.93    2.45
 -12   6   6    3.29    2.19
 -11   6   6   74.06    8.18
 -11   6   6   75.08    5.15
 -11   6   6   57.83   10.04
  11  -6  -6   58.91   12.13
 -10  -6   6    0.66    0.95
 -10   6   6    1.00    2.35
 -10   6   6    1.37    1.20
 -10   6   6    0.35    3.35
  10  -6  -6    1.94    3.62
  -9  -6   6   92.79    5.28
  -9   6   6   95.52    7.48
  -9   6   6   91.68    5.93
  -9   6   6   86.24    9.18
   9  -6  -6   87.89   13.23
  -8   6   6   68.12    5.86
  -8   6   6   64.10    4.39
  -8   6   6   62.40    7.30
  -8  -6   6   65.58    3.96
   8  -6  -6   58.71   10.34
  -7  -6   6   99.02    5.43
  -7   6   6  100.48    5.76
  -7   6   6  108.87    8.09
  -7   6   6  103.09    9.53
   7  -6  -6   94.93   10.05
  -6   6   6    0.46    1.32
  -6   6   6    1.14    1.20
  -6   6   6    1.33    2.25
   6   6  -6    0.37    1.41
   6  -6  -6    0.91    2.36
  -5  -6   6  330.47   16.51
  -5   6   6  316.12   17.23
  -5   6   6  310.87   20.54
  -5   6   6  325.47   17.17
   5  -6  -6  320.33   21.85
   5   6  -6  321.88   17.58
  -4  -6   6    2.89    1.09
  -4  -6   6    1.04    0.76
  -4   6   6    1.42    1.69
  -4   6   6    1.68    1.00
  -4   6   6    0.99    0.81
   4   6  -6    1.65    1.68
   4  -6  -6    1.25    3.05
  -3  -6   6    1.24    0.85
  -3   6   6    0.60    0.67
  -3   6   6    1.01    1.49
   3   6  -6    1.15    1.56
   3  -6  -6    0.80    1.98
  -2  -6   6    7.01    1.28
  -2   6   6    4.47    1.00
  -2   6   6    8.42    2.45
   2   6  -6   11.79    2.01
   2  -6  -6    6.64    3.13
  -1  -6   6  192.77    9.85
   1   6  -6  207.31   11.73
   1  -6  -6  198.98   13.56
   0  -6   6  116.21    6.31
   0   6  -6  117.45    7.61
   0  -6  -6  112.96    5.88
   0  -6  -6  113.01    7.27
   0  -6  -6  109.00    8.74
  -1  -6  -6    3.68    1.27
  -1  -6  -6    3.72    3.43
  -1   6  -6    4.26    1.99
   2  -6   6  177.74    8.98
  -2   6  -6  192.02   12.77
  -2  -6  -6  193.27   14.78
  -2  -6  -6  182.18    9.22
  -3   6  -6  235.11   15.85
  -3  -6  -6  244.52   18.57
  -3  -6  -6  237.08   11.62
  -3  -6  -6  242.00   13.35
  -4   6  -6   21.96    5.21
  -4   6  -6   22.01    1.84
  -4   6  -6   18.39    1.91
  -4  -6  -6   22.86    3.17
  -4  -6  -6   17.60    6.15
  -4  -6  -6   21.00    2.31
  -5   6  -6   50.31    3.17
  -5   6  -6   47.68    3.48
  -5  -6  -6   48.21    5.34
  -5  -6  -6   48.05    7.82
  -5  -6  -6   49.57    3.37
  -6   6  -6  254.83   12.64
  -6   6  -6  237.98   19.71
  -6   6  -6  237.45   13.21
  -6  -6  -6  210.41   21.16
  -6  -6  -6  244.18   13.33
  -6  -6  -6  253.19   15.24
  -7   6  -6    7.99    5.15
  -7   6  -6   14.36    1.83
  -7   6  -6   13.92    2.16
  -7  -6  -6   13.24    2.35
  -7  -6  -6    9.57    6.16
  -7  -6  -6   12.77    3.04
  -8   6  -6   12.64    1.66
  -8   6  -6   15.30    2.15
  -8  -6  -6   14.53    2.49
  -8  -6  -6    5.73    1.90
  -9   6  -6   23.71    2.37
  -9   6  -6   27.94    2.36
  -9  -6  -6   31.48    3.40
 -10  -6  -6   41.20    3.77
 -10   6  -6   33.26    3.20
 -11  -6  -6    2.92    1.93
 -15   7   6    9.29    2.27
 -15   7   6   10.11    2.18
 -14   7   6   25.01    2.70
 -14   7   6   24.13    3.18
 -13   7   6   -0.50    0.93
 -13   7   6    0.66    1.41
 -12   7   6    2.31    2.00
 -12   7   6    3.22    1.61
 -11   7   6    4.72    5.96
 -11   7   6   13.53    3.38
 -11   7   6   13.61    2.20
  11  -7  -6    6.03    7.21
 -10  -7   6  137.09    7.48
 -10   7   6  108.59   11.97
 -10   7   6  138.68   11.54
 -10   7   6  140.87    8.32
  10  -7  -6  113.76   15.34
  -9  -7   6   30.14    2.47
  -9   7   6   31.60    4.49
  -9   7   6   30.60    4.18
  -9   7   6   25.92    7.28
   9  -7  -6   33.33    7.99
  -8  -7   6    5.42    1.61
  -8   7   6    4.77    2.29
  -8   7   6    2.65    4.16
  -8   7   6    5.47    2.30
   8  -7  -6    3.49    4.28
  -7   7   6  121.68    8.09
  -7   7   6  126.90    8.17
  -7   7   6  122.35   10.35
   7  -7  -6  118.93   12.20
  -6  -7   6   34.43    2.47
  -6   7   6   34.92    3.59
  -6   7   6   34.62    5.09
  -6   7   6   32.88    2.79
   6  -7  -6   37.99    6.14
  -5  -7   6    2.78    1.04
  -5   7   6    2.53    1.10
  -5   7   6    2.55    1.63
  -5   7   6    2.67    2.28
   5   7  -6    1.88    1.73
   5  -7  -6    3.41    3.65
  -4   7   6    2.17    2.30
  -4   7   6    1.78    1.24
  -4  -7   6    2.03    0.99
   4   7  -6    2.50    1.75
   4  -7  -6    1.02    2.85
  -3  -7   6   10.97    1.55
  -3   7   6    5.41    3.00
  -3   7   6    5.04    1.49
   3   7  -6   10.00    2.06
   3  -7  -6   11.76    4.23
  -2  -7   6   30.39    2.52
  -2   7   6   25.02    4.09
   2   7  -6   25.50    3.88
   2  -7  -6   29.78    5.22
  -1  -7   6   31.08    2.64
   1   7  -6   32.08    3.59
   1  -7  -6   30.50    6.07
   0  -7   6   45.60    3.47
   0   7  -6   42.21    4.82
   0  -7  -6   40.98    5.55
   0  -7  -6   38.42    2.94
   1  -7   6  199.16   10.33
  -1   7  -6  190.36   11.89
  -1  -7  -6  190.62   13.91
  -1  -7  -6  193.36    9.77
   2  -7   6   29.30    2.57
  -2   7  -6   31.40    4.76
  -2  -7  -6   30.18    2.18
  -2  -7  -6   31.08    5.29
  -3   7  -6   65.01    3.71
  -3   7  -6   62.61    6.21
  -3  -7  -6   64.21    7.86
  -3  -7  -6   62.05    3.51
  -4   7  -6   74.59    8.34
  -4  -7  -6   87.10   11.16
  -4  -7  -6   86.52    4.64
  -4  -7  -6   84.39    6.36
  -4   7  -6   83.25    4.76
  -5   7  -6   43.11    3.02
  -5   7  -6   42.20    7.99
  -5  -7  -6   41.82    8.00
  -5  -7  -6   42.39    3.36
  -5  -7  -6   44.23    4.72
  -6   7  -6   11.96    1.75
  -6   7  -6   11.14    4.65
  -6  -7  -6   15.38    1.77
  -6  -7  -6    9.32    6.96
  -6  -7  -6   10.08    3.00
  -7   7  -6   12.08    2.32
  -7  -7  -6   13.53    2.98
  -8   7  -6    4.62    1.46
  -8  -7  -6   -0.73    1.22
  -8  -7  -6    2.76    2.25
  -9   7  -6   68.16    3.97
  -9  -7  -6   62.37    5.96
 -10   7  -6    0.04    0.47
 -10  -7  -6   -0.05    0.86
 -15   8   6    1.42    0.88
 -14   8   6    2.19    1.44
 -14   8   6    2.51    1.77
 -13   8   6    2.38    1.60
 -13   8   6   -1.55    2.05
 -12   8   6    8.97    2.44
 -12   8   6    7.39    1.90
 -11  -8   6    1.27    1.15
 -11   8   6    1.30    1.17
 -11   8   6    1.89    1.62
 -10  -8   6    0.28    0.96
 -10   8   6   -0.57    1.64
 -10   8   6    1.06    1.33
 -10   8   6   -1.25    3.04
  10  -8  -6   -1.03    3.93
  -9  -8   6   35.08    3.20
  -9   8   6   32.44    5.15
  -9   8   6   32.41    3.39
  -9   8   6   21.79    8.00
   9  -8  -6   32.66    7.91
  -8  -8   6    3.82    1.29
  -8   8   6    2.50    2.06
  -8   8   6    1.94    1.51
   8  -8  -6    0.64    4.16
  -7  -8   6    1.53    1.11
  -7   8   6    0.94    1.14
  -7   8   6    2.10    3.04
  -7   8   6    0.71    1.57
   7  -8  -6    0.13    3.90
  -6  -8   6   32.54    3.29
  -6   8   6   37.97    3.93
  -6   8   6   33.37    6.32
  -6   8   6   37.82    3.90
   6  -8  -6   41.80    8.43
  -5  -8   6  394.32   20.33
  -5   8   6  385.97   20.03
  -5   8   6  348.63   24.46
   5  -8  -6  384.12   30.12
  -4  -8   6  196.42   10.08
  -4   8   6  185.70    9.21
  -4   8   6  182.14   12.40
   4  -8  -6  172.58   16.75
  -3  -8   6   36.85    3.44
  -3   8   6   32.82    5.09
  -3   8   6   36.44    2.90
   3   8  -6   34.20    3.63
  -2  -8   6   52.94    3.65
   2   8  -6   53.90    5.56
   2  -8  -6   55.46    8.28
  -1  -8   6   13.79    1.95
   1   8  -6   14.23    2.95
   1  -8  -6   21.15    5.36
   0   8  -6   38.12    4.30
   0  -8  -6   36.53    2.52
   0  -8  -6   39.55    6.03
   1  -8   6    6.67    1.73
  -1   8  -6    7.21    2.68
  -1  -8  -6    7.02    4.56
  -1  -8  -6    6.15    1.44
   2  -8   6   71.57    4.36
  -2   8  -6   77.34    4.22
  -2   8  -6   69.34    6.60
  -2  -8  -6   70.86    4.00
  -2  -8  -6   63.67    8.08
  -3   8  -6   75.41    4.34
  -3   8  -6   69.65    8.01
  -3  -8  -6   71.41    8.96
  -4   8  -6    1.99    1.07
  -4   8  -6    0.37    2.48
  -4  -8  -6    2.29    3.59
  -4  -8  -6    0.83    1.70
  -5   8  -6    8.42    2.14
  -5   8  -6    4.70    4.08
  -5  -8  -6    7.90    2.84
  -5  -8  -6    5.58    5.49
  -6   8  -6   30.74    3.13
  -7   8  -6   12.24    1.76
  -7  -8  -6   10.29    2.84
  -8   8  -6    4.92    1.87
  -8  -8  -6    4.84    2.55
  -9   8  -6   10.02    1.46
  -9  -8  -6    7.38    2.21
 -10   8  -6   28.74    2.04
 -10  -8  -6   25.26    2.86
 -14   9   6    9.85    1.72
 -13   9   6    2.96    1.53
 -13   9   6    2.01    1.45
 -12   9   6    2.85    1.39
 -12   9   6    0.06    0.94
 -11  -9   6   -0.60    0.66
 -11   9   6   -0.28    1.12
 -11   9   6    0.45    0.82
 -10  -9   6   23.94    2.59
 -10   9   6   22.29    3.78
 -10   9   6   25.16    3.31
  -9  -9   6   16.29    2.55
  -9   9   6    8.98    6.70
  -9   9   6   15.73    3.18
  -9   9   6   15.25    2.26
   9  -9  -6   10.89    8.25
  -8  -9   6   25.26    2.55
  -8   9   6   23.21    2.96
  -8   9   6   25.43    4.42
  -8   9   6   21.23    6.97
   8  -9  -6   20.60    7.33
  -7  -9   6  131.59    8.37
  -7   9   6  135.68    7.93
  -7   9   6  122.35   13.02
  -7   9   6  139.99    7.93
   7  -9  -6  106.85   15.90
  -6  -9   6    2.30    1.89
  -6   9   6    1.96    3.53
  -6   9   6    3.85    1.41
   6  -9  -6    2.48    4.99
  -5  -9   6   12.86    2.05
  -5   9   6   10.75    3.68
  -5   9   6   13.53    1.92
   5  -9  -6   13.56    5.61
  -4  -9   6    0.01    1.29
  -4   9   6    0.51    0.72
  -4   9   6   -0.14    2.05
   4  -9  -6    0.98    2.99
  -3  -9   6   46.47    3.98
   3  -9  -6   39.27    7.20
  -2  -9   6    2.59    1.63
   2   9  -6    1.74    2.28
   2  -9  -6    5.63    4.07
  -1  -9   6    6.61    1.57
   1   9  -6    3.55    2.82
   1  -9  -6    2.77    4.39
   0  -9   6   32.88    3.37
   0   9  -6   36.40    2.38
   0   9  -6   32.87    5.39
   0  -9  -6   30.58    7.43
   1  -9   6   52.33    3.50
  -1   9  -6   57.96    4.26
  -1   9  -6   50.41    7.01
  -1  -9  -6   52.48    9.63
   2  -9   6    7.13    1.76
  -2   9  -6    9.30    1.94
  -2   9  -6    8.60    3.89
  -2  -9  -6    6.07    5.11
  -3   9  -6    2.24    1.07
  -3   9  -6    1.24    2.57
  -3  -9  -6    1.12    4.66
  -4   9  -6    0.57    0.82
  -4   9  -6    0.48    2.41
  -4  -9  -6    0.27    3.17
  -4  -9  -6   -0.01    1.59
  -5   9  -6   37.24    2.56
  -5  -9  -6   33.64    4.28
  -6   9  -6    0.44    0.91
  -6  -9  -6    0.52    1.80
  -7   9  -6   15.67    2.21
  -7  -9  -6   19.86    3.68
  -8   9  -6    3.25    1.11
  -8  -9  -6    2.83    2.15
  -9   9  -6   16.82    1.74
  -9  -9  -6   11.62    2.81
 -13  10   6    0.96    1.09
 -12  10   6    0.82    0.92
 -11  10   6   13.22    1.56
 -11 -10   6   -0.90    1.38
 -10  10   6   -0.50    0.80
 -10 -10   6    0.07    0.89
  -9  10   6   19.39    2.97
  -9 -10   6   21.68    2.73
  -8  10   6   10.39    1.77
  -8 -10   6   10.87    2.22
  -7  10   6   10.78    5.71
  -7  10   6   12.03    2.13
  -7 -10   6   10.77    2.57
   7 -10  -6    7.52    7.52
  -6  10   6   13.29    4.56
  -6  10   6   11.78    1.98
  -6 -10   6   14.41    2.34
   6 -10  -6    9.50    7.18
  -5  10   6  103.65    6.31
  -5 -10   6   67.11    5.59
   5 -10  -6   97.97   11.50
  -4 -10   6    4.68    2.29
   4 -10  -6    1.02    4.24
  -3 -10   6    2.61    1.60
   3 -10  -6    1.24    4.50
  -2 -10   6    1.33    1.30
   2 -10  -6    1.80    3.06
  -1 -10   6   33.39    3.46
   1 -10  -6   12.47    8.72
   1  10  -6   28.44    1.99
   0 -10   6    2.51    1.61
   0 -10  -6    2.18    5.06
   0  10  -6    2.22    0.96
   0  10  -6    5.91    2.51
   1 -10   6    2.89    1.69
  -1 -10  -6   -0.22    4.97
  -1  10  -6    3.70    1.09
  -1  10  -6    1.54    2.84
  -2 -10  -6    0.60    3.26
  -2  10  -6   -0.28    0.99
  -2  10  -6   -0.17    2.23
  -3 -10  -6   17.61    9.13
  -3 -10  -6   31.54    3.59
  -3  10  -6   29.16    2.69
  -3  10  -6   17.35    5.96
  -4 -10  -6    0.02    1.64
  -4  10  -6    0.32    0.64
  -5 -10  -6    6.41    2.47
  -5  10  -6    6.78    1.14
  -6 -10  -6   11.01    2.80
  -6  10  -6   13.55    1.41
  -7 -10  -6    0.25    0.81
  -7  10  -6   -0.05    0.38
  -8 -10  -6    0.21    1.08
  -8  10  -6    0.04    0.62
  -9  10  -6    1.27    0.93
  -9 -10  -6   -0.08    0.95
 -12  11   6    1.32    0.90
 -11  11   6    9.20    1.68
 -11 -11   6    0.57    1.44
 -10  11   6   13.09    1.65
 -10 -11   6    5.63    1.97
  -9  11   6    2.37    1.19
  -9 -11   6    3.63    1.83
  -8  11   6    4.30    1.67
  -8 -11   6    2.86    2.10
  -7  11   6    6.23    1.35
  -7 -11   6    6.34    2.48
  -6  11   6   37.20    3.19
  -6 -11   6   40.41    3.98
  -5 -11   6    6.92    2.49
   5 -11  -6    3.16    5.28
  -4 -11   6    2.33    1.98
   4 -11  -6   -1.19    5.09
  -3 -11   6   14.63    2.57
   3 -11  -6   12.98    6.57
  -2 -11   6    2.34    1.88
   2 -11  -6    3.15    4.99
  -1 -11   6    0.36    1.32
   1 -11  -6    1.02    3.75
   0 -11   6   12.42    2.48
   0 -11  -6    6.51    6.19
   0  11  -6   11.48    1.30
   1 -11   6   23.78    2.10
  -1 -11  -6   12.57    8.63
  -1  11  -6   25.49    1.76
  -2  11  -6   10.68    1.30
  -3 -11  -6    9.47    2.60
  -3  11  -6   10.27    1.31
  -4 -11  -6   26.22    4.34
  -4  11  -6   26.37    2.01
  -5 -11  -6    9.84    2.76
  -5  11  -6   11.97    1.40
  -6 -11  -6   21.50    3.14
  -6  11  -6   22.96    2.26
  -7 -11  -6    0.60    1.13
  -7  11  -6    0.34    0.74
  -8 -11  -6   10.43    2.34
  -8  11  -6   14.62    1.23
 -11  12   6    0.78    0.91
 -11 -12   6    0.30    0.72
 -10  12   6   -0.12    0.62
 -10 -12   6   -0.18    0.72
  -9  12   6    7.66    1.85
  -9 -12   6    7.24    2.16
  -8  12   6   20.40    1.94
  -8 -12   6   21.90    2.84
  -7  12   6    0.48    0.95
  -7 -12   6    0.54    1.24
  -6 -12   6   13.83    3.14
  -5 -12   6    0.19    0.96
  -4 -12   6   33.36    3.62
  -3 -12   6   14.01    2.03
  -2 -12   6    1.04    1.08
  -1 -12   6   25.59    2.75
   0 -12   6    1.52    0.97
   1 -12   6    5.69    1.22
  -1  12  -6    5.84    1.20
  -2  12  -6   13.03    1.25
  -3 -12  -6    8.50    2.43
  -3  12  -6    7.89    1.53
  -4 -12  -6    1.70    1.59
  -4  12  -6    1.38    0.97
  -5 -12  -6    1.07    1.40
  -5  12  -6    0.76    0.64
  -6 -12  -6   10.31    2.24
  -6  12  -6   12.13    1.22
  -7 -12  -6    3.25    1.31
  -7  12  -6    4.01    0.75
 -10 -13   6   -0.69    0.75
  -9 -13   6    0.86    1.38
  -8 -13   6   -0.05    0.95
  -7 -13   6    6.46    2.28
  -6 -13   6   10.07    2.26
  -5 -13   6   -0.19    0.90
  -4 -13   6    5.59    1.91
  -3 -13   6   14.89    2.14
  -2 -13   6    0.11    0.60
  -1 -13   6    4.58    1.37
   0 -13   6   29.25    2.36
  -2 -13  -6    1.18    1.76
  -3 -13  -6   -0.39    1.38
  -3  13  -6    0.38    0.63
  -4 -13  -6   17.22    2.55
  -4  13  -6   13.07    1.63
  -5 -13  -6    9.62    1.92
  -5  13  -6    8.09    0.95
  -9 -14   6    3.72    1.37
  -8 -14   6    2.63    1.30
  -7 -14   6    3.27    1.43
  -6 -14   6    0.72    0.92
  -5 -14   6   12.61    1.87
  -4 -14   6   10.60    2.13
  -3 -14   6   -0.01    0.58
  -2 -14   6   -0.20    0.88
  -1 -14   6   36.98    2.57
  -1 -14  -6    4.68    2.19
  -2 -14  -6    4.22    1.73
  -3 -14  -6    3.65    1.91
  -4 -14  -6    0.83    1.06
  -6 -15   6    1.73    1.15
  -5 -15   6    5.47    1.53
  -4 -15   6    0.35    0.68
  -3 -15   6   16.39    1.64
  -2 -15   6    1.90    1.03
   0 -15  -6    6.60    1.81
  -1 -15  -6    0.39    1.02
 -16   0   7    0.22    1.29
 -15   0   7    1.19    1.78
 -14   0   7    0.68    1.74
 -13   0   7    1.03    1.64
 -13   0   7    0.09    1.31
 -12   0   7   -0.59    1.10
 -12   0   7    0.24    0.68
 -12   0   7   -0.99    2.76
 -11   0   7    0.01    2.26
 -11   0   7    0.00    0.65
 -11   0   7   -0.23    1.27
 -10   0   7   -0.34    1.26
 -10   0   7   -0.39    0.78
 -10   0   7   -0.82    2.20
  -9   0   7   -0.37    1.99
  -9   0   7   -0.30    0.73
  -9   0   7   -0.47    1.31
  -8   0   7    0.64    0.91
  -8   0   7   -0.75    0.84
  -8   0   7   -0.90    1.75
  -7   0   7   -0.80    1.81
  -7   0   7    0.03    0.38
  -7   0   7   -0.22    0.54
  -6   0   7    0.34    0.56
  -6   0   7    0.56    0.99
  -6   0   7    0.43    0.66
  -6   0   7    0.48    2.30
  -5   0   7   -0.91    1.27
  -5   0   7    0.16    0.39
  -5   0   7   -0.10    0.75
  -5   0   7    0.12    0.48
  -4   0   7   -0.31    0.50
   4   0  -7    0.12    0.75
   4   0  -7    0.46    1.57
  -3   0   7    0.40    0.59
   3   0  -7    0.72    1.47
   3   0  -7   -0.05    0.86
  -2   0   7   -0.06    0.53
   2   0  -7   -0.85    1.22
   2   0  -7    0.13    0.84
  -1   0   7   -0.18    0.57
   1   0  -7   -0.31    1.62
   1   0  -7   -0.72    1.21
   0   0   7    0.03    0.52
   0   0  -7    0.37    1.48
   0   0  -7    0.23    1.28
   0   0  -7   -0.68    0.67
   1   0   7   -0.04    0.48
  -1   0  -7   -0.08    1.43
  -1   0  -7    0.43    0.67
  -1   0  -7   -0.15    0.64
  -1   0  -7    0.73    1.23
  -2   0  -7   -0.19    0.76
  -2   0  -7    0.22    1.52
  -2   0  -7    0.20    0.89
  -2   0  -7    1.08    1.42
  -3   0  -7    0.70    1.57
  -3   0  -7   -0.67    0.75
  -3   0  -7    0.84    1.32
  -3   0  -7    0.00    0.67
  -4   0  -7    1.34    1.89
  -4   0  -7    1.26    1.76
  -4   0  -7   -0.31    1.19
  -4   0  -7    0.51    1.01
  -5   0  -7    0.61    1.55
  -5   0  -7    1.25    1.99
  -5   0  -7    1.07    1.55
  -5   0  -7    1.76    2.41
  -6   0  -7   -0.01    0.56
  -6   0  -7   -0.33    1.01
  -6   0  -7   -0.48    1.09
   7   0   7    1.02    3.19
  -7   0  -7   -0.31    1.00
  -7   0  -7    0.34    1.13
  -8   0  -7    0.08    0.98
  -8   0  -7   -0.50    0.94
  -9   0  -7    0.00    0.76
 -10   0  -7   -1.14    1.37
 -11   0  -7    0.57    1.05
 -16  -1   7    0.48    1.20
 -16   1   7   -0.28    1.54
 -15  -1   7   -0.20    1.81
 -15   1   7    3.03    2.30
 -14  -1   7   11.01    3.36
 -14   1   7   10.73    3.27
 -13  -1   7    3.10    2.63
 -13   1   7    2.87    1.91
 -13   1   7    4.04    2.49
 -12  -1   7    7.27    2.35
 -12  -1   7    6.99    1.42
 -12   1   7    5.01    3.06
 -12   1   7    7.45    2.04
 -12   1   7    4.97    4.62
 -11  -1   7    0.58    1.33
 -11  -1   7    0.24    1.12
 -11  -1   7    0.77    2.37
 -11   1   7    0.49    2.52
 -11   1   7    1.09    0.92
 -11   1   7   -0.78    1.77
 -10  -1   7    9.45    2.46
 -10   1   7    9.30    1.58
 -10  -1   7    5.41    4.49
 -10  -1   7    6.51    1.86
 -10   1   7    4.34    4.16
  -9  -1   7    4.82    1.67
  -9  -1   7    5.56    1.18
  -9   1   7    6.01    1.90
  -9   1   7    5.73    1.77
  -9   1   7    5.16    4.18
  -9  -1   7    4.73    4.03
  -8  -1   7    2.04    3.58
  -8  -1   7    4.17    1.86
  -8  -1   7    4.90    1.12
  -8   1   7    3.78    2.98
  -8   1   7    4.70    1.96
  -8   1   7    4.16    1.14
   8  -1  -7    2.92    3.04
  -7  -1   7    5.05    2.78
  -7  -1   7    5.17    1.70
  -7  -1   7    5.94    1.08
  -7   1   7    4.17    1.62
  -7   1   7    4.41    2.90
  -7   1   7    5.18    1.10
  -7  -1   7    3.72    0.88
   7  -1  -7    3.50    2.71
  -6   1   7    3.06    2.74
  -6  -1   7    1.48    1.17
  -6  -1   7    3.58    1.66
  -6  -1   7    2.01    0.75
  -6  -1   7    1.80    0.83
  -6   1   7    1.53    0.72
  -6   1   7    2.65    1.16
  -6   1   7    2.09    1.20
   6  -1  -7    1.12    1.89
  -5  -1   7    3.86    0.88
  -5  -1   7    3.04    1.13
  -5  -1   7    3.11    0.88
  -5   1   7    2.75    0.93
  -5   1   7    2.78    2.98
  -5   1   7    3.55    1.52
   5   1  -7    3.21    2.18
   5  -1  -7    2.59    1.85
  -4  -1   7   28.89    1.89
  -4  -1   7   28.33    2.39
  -4   1   7   28.38    4.34
  -4   1   7   30.37    2.17
   4   1  -7   32.98    3.94
   4  -1  -7   25.60    3.11
  -3  -1   7  178.06    8.10
  -3   1   7  178.30    8.94
  -3  -1   7  187.03    8.75
   3   1  -7  187.05   12.21
   3  -1  -7  185.31   13.16
  -2  -1   7  180.18    8.32
  -2   1   7  178.91    8.92
   2  -1  -7  189.00   13.08
   2   1  -7  184.89   11.49
   2  -1  -7  184.07   10.59
  -1  -1   7  222.96   10.27
  -1   1   7  224.98   10.34
   1   1  -7  243.43   14.38
   1   1  -7  210.25   11.43
   1  -1  -7  231.83   14.92
   0  -1   7  106.92    5.06
   0   1   7  101.99    4.73
   0   1  -7  103.78    5.16
   0   1  -7   96.06    6.43
   0  -1  -7  108.47    7.68
   0  -1  -7  106.65    8.16
   0  -1  -7  101.57    5.93
   0   1  -7  105.24    8.54
   1  -1   7   28.92    2.04
   1   1   7   26.09    1.77
  -1   1  -7   30.44    3.86
  -1   1  -7   32.76    4.03
  -1   1  -7   29.32    2.27
  -1  -1  -7   31.48    4.51
  -1  -1  -7   32.88    4.11
  -1  -1  -7   25.98    2.40
  -1  -1  -7   31.42    2.53
   2   1   7    2.63    0.77
  -2  -1  -7    3.55    1.30
  -2   1  -7    1.54    1.89
  -2   1  -7    2.21    1.71
  -2   1  -7    2.00    1.15
  -2  -1  -7    2.18    2.03
  -2  -1  -7    2.68    1.48
  -2  -1  -7    3.68    2.06
  -2   1  -7    2.50    1.37
  -3   1  -7   20.78    3.95
  -3   1  -7   15.63    1.98
  -3   1  -7   14.04    3.04
  -3   1  -7   15.69    1.79
  -3  -1  -7   17.06    4.33
  -3  -1  -7   16.18    2.05
  -3  -1  -7   13.86    3.09
  -3  -1  -7   14.56    1.95
   4  -1   7   30.99    2.88
  -4   1  -7   32.98    4.02
  -4   1  -7   28.72    3.09
  -4  -1  -7   25.51    4.06
  -4  -1  -7   21.98    2.58
  -4  -1  -7   31.33    3.39
  -4  -1  -7   31.24    4.77
  -4   1  -7   30.31    3.28
  -5   1  -7   -0.01    1.62
  -5   1  -7    0.26    1.01
  -5   1  -7    0.12    1.19
  -5  -1  -7    0.33    1.90
  -5  -1  -7    0.12    0.95
  -5  -1  -7    0.52    1.27
   6  -1   7   19.99    9.12
  -6   1  -7   13.18    4.31
  -6   1  -7   27.61    3.05
  -6   1  -7   26.29    3.24
  -6  -1  -7   22.57    6.71
  -6  -1  -7   28.67    3.59
  -6  -1  -7   26.43    3.27
  -6   1  -7   26.73    1.70
   7  -1   7    5.73    5.66
  -7  -1  -7    4.02    1.57
  -7   1  -7    3.33    1.02
  -7   1  -7    5.39    2.16
  -7   1  -7    3.85    2.05
  -7  -1  -7    2.77    2.04
  -8  -1  -7    0.03    1.15
  -8  -1  -7   -0.05    1.27
  -8   1  -7    0.55    0.94
  -9   1  -7    0.24    0.78
  -9  -1  -7    0.07    1.27
  -9  -1  -7    0.00    1.11
 -10   1  -7    1.46    1.14
 -10  -1  -7    1.45    1.62
 -11   1  -7    0.42    1.03
 -11  -1  -7    0.92    1.35
 -16   2   7   -0.11    1.19
 -15   2   7    2.27    1.71
 -15   2   7   -1.50    1.15
 -15  -2   7   -1.00    1.55
 -14  -2   7   -0.77    1.09
 -14   2   7    2.02    1.42
 -14   2   7   -0.33    0.73
 -13  -2   7    5.41    2.57
 -13   2   7    2.75    2.58
 -12  -2   7   -0.37    0.85
 -12   2   7    0.47    1.12
 -12   2   7    0.13    0.66
 -12   2   7   -0.55    2.30
 -11  -2   7   14.92    1.97
 -11   2   7   15.93    3.14
 -11   2   7   15.85    2.11
 -11   2   7   13.77    6.61
 -11  -2   7   14.77    2.48
 -10  -2   7    9.57    2.47
 -10  -2   7   10.78    1.38
 -10   2   7    9.97    5.65
 -10   2   7   11.87    3.19
 -10   2   7   12.69    1.79
  -9  -2   7    4.60    1.69
  -9  -2   7    2.32    0.97
  -9   2   7    3.71    1.17
  -9   2   7    3.13    2.06
  -9   2   7    1.83    3.17
   9  -2  -7    2.76    2.82
  -8  -2   7   99.10    5.46
  -8  -2   7  106.43    6.43
  -8   2   7   96.64   10.63
  -8   2   7  104.56    5.40
  -8   2   7  102.04    6.52
  -8  -2   7   98.27    4.35
   8   2  -7   94.29    8.85
   8  -2  -7   86.62    8.77
  -7  -2   7   95.46    5.83
  -7  -2   7  105.55    5.48
  -7   2   7  104.25    6.89
  -7   2   7  100.35    5.14
  -7   2   7  102.07    8.88
  -7  -2   7   96.29    4.62
   7   2  -7   96.92    7.94
   7  -2  -7   70.17    7.90
  -6  -2   7   24.62    1.64
  -6  -2   7   23.56    2.09
  -6  -2   7   25.42    1.80
  -6   2   7   30.60    4.44
  -6   2   7   23.44    1.97
   6  -2  -7   24.12    4.52
  -5  -2   7   79.86    4.11
  -5  -2   7   86.10    4.18
  -5   2   7   84.48    5.48
  -5   2   7   83.15    5.11
  -5   2   7   85.55    7.80
   5   2  -7   84.23    7.70
   5  -2  -7   80.44    7.16
  -4  -2   7   59.52    2.93
  -4  -2   7   57.83    3.01
  -4   2   7   59.82    6.02
  -4   2   7   59.41    3.36
  -4   2   7   56.80    3.84
   4   2  -7   59.46    5.30
   4  -2  -7   52.80    5.55
  -3  -2   7  295.77   13.84
  -3   2   7  290.12   13.79
   3   2  -7  302.75   18.23
   3  -2  -7  294.75   16.15
  -2  -2   7    3.53    1.08
  -2  -2   7    4.30    0.88
  -2   2   7    2.53    0.89
   2   2  -7    3.15    2.34
   2  -2  -7    4.48    2.15
  -1  -2   7    3.42    1.22
  -1  -2   7    3.41    1.05
  -1   2   7    2.09    0.83
   1   2  -7    4.35    2.13
   1   2  -7    2.35    0.93
   1  -2  -7    2.46    1.76
   1  -2  -7    3.33    2.37
   0  -2   7  159.47    8.19
   0  -2   7  161.21    8.25
   0   2   7  160.43    7.83
   0   2  -7  185.61   11.69
   0   2  -7  155.15    7.77
   0  -2  -7  162.55   11.05
   0  -2  -7  160.49    8.41
   0  -2  -7  155.11   10.38
   1  -2   7   82.99    4.22
   1  -2   7   76.44    4.77
   1   2   7   75.70    3.64
  -1   2  -7   79.58    4.20
  -1   2  -7   78.36    6.34
  -1  -2  -7   79.70    4.52
  -1  -2  -7   81.86    6.30
  -1  -2  -7   82.26    4.95
   2   2   7    2.77    0.97
   2  -2   7    3.34    1.34
  -2   2  -7    2.88    1.34
  -2   2  -7    1.80    2.10
  -2  -2  -7    2.73    2.57
  -2  -2  -7    3.78    1.43
  -2  -2  -7    3.02    1.47
  -2  -2  -7    4.23    1.99
   3  -2   7  181.49   15.19
   3  -2   7  167.36    8.78
  -3   2  -7  168.57    9.14
  -3   2  -7  158.51   11.33
  -3   2  -7  155.29    8.04
  -3  -2  -7  165.52   11.74
  -3  -2  -7  163.08   10.22
  -3  -2  -7  165.55    9.53
  -3  -2  -7  167.42    8.58
   4  -2   7  184.71    9.33
   4  -2   7  185.41   17.44
  -4   2  -7  196.71   12.71
  -4   2  -7  195.70   10.31
  -4   2  -7  187.38   10.37
  -4  -2  -7  195.69   15.87
  -4  -2  -7  194.90   10.04
  -4  -2  -7  186.82   11.18
   5  -2   7    6.86    5.49
  -5   2  -7    5.02    3.30
  -5  -2  -7    6.64    2.04
  -5   2  -7    6.99    1.81
  -5   2  -7    4.88    2.15
  -5  -2  -7    4.58    4.23
  -5  -2  -7    6.03    1.68
   6  -2   7    3.41    5.31
  -6   2  -7    5.03    1.79
  -6   2  -7    4.60    2.89
  -6   2  -7    4.18    1.86
  -6  -2  -7    4.35    2.46
  -6  -2  -7    3.82    3.83
  -6  -2  -7    4.91    1.70
  -6   2  -7    3.99    0.96
   7  -2   7   51.80   15.03
  -7   2  -7   51.73    2.78
  -7   2  -7   46.86    4.11
  -7  -2  -7   44.04    9.33
  -7  -2  -7   53.94    4.78
  -7  -2  -7   52.81    4.88
  -8   2  -7   11.53    2.31
  -8  -2  -7   11.85    2.20
  -8  -2  -7   10.73    2.20
  -9   2  -7    0.33    1.03
  -9  -2  -7    0.01    1.09
  -9  -2  -7    0.36    1.00
 -10   2  -7    0.15    0.82
 -10  -2  -7   -0.32    0.99
 -11   2  -7    0.16    0.62
 -11  -2  -7   -0.21    0.91
 -16   3   7    0.95    1.58
 -15   3   7   -0.35    0.86
 -15   3   7    0.93    1.28
 -14   3   7   11.52    3.24
 -14   3   7   10.02    2.03
 -13   3   7   21.67    4.98
 -13   3   7   19.39    3.41
 -12  -3   7   14.17    3.01
 -12   3   7   12.28    6.05
 -12   3   7   20.95    3.36
 -12   3   7   15.01    2.19
 -11   3   7    6.99    5.15
 -11   3   7   14.47    3.04
 -11   3   7   11.08    1.99
 -11  -3   7    9.59    2.64
 -10  -3   7    1.57    1.23
 -10   3   7    1.14    3.07
 -10   3   7    2.37    2.20
 -10   3   7    1.46    1.19
  10  -3  -7    2.63    3.75
  -9   3   7    7.14    4.58
  -9  -3   7    5.66    1.45
  -9  -3   7    6.49    1.61
  -9   3   7    7.97    2.22
  -9   3   7    7.79    2.10
  -9  -3   7    6.24    1.04
   9   3  -7    6.09    3.38
   9  -3  -7    7.10    4.38
  -8  -3   7    7.49    1.85
  -8  -3   7    9.52    1.29
  -8  -3   7    8.85    1.22
  -8   3   7   10.10    1.57
   8   3  -7    8.41    3.69
   8  -3  -7    8.82    4.11
  -7   3   7    0.22    2.13
  -7  -3   7    0.57    0.61
  -7  -3   7    0.57    0.92
  -7  -3   7    0.25    0.61
  -7   3   7    0.69    1.49
  -7   3   7   -0.13    1.00
   7   3  -7   -0.10    1.80
   7  -3  -7    0.14    1.97
  -6  -3   7    4.64    1.49
  -6  -3   7    4.97    1.28
  -6   3   7    6.68    2.63
  -6   3   7    4.22    2.18
  -6   3   7    4.61    1.18
  -6  -3   7    4.57    0.93
   6   3  -7    4.28    2.89
   6  -3  -7    5.11    2.71
  -5  -3   7   15.80    1.40
  -5   3   7   14.67    2.45
  -5   3   7   20.95    3.31
  -5   3   7   15.14    1.65
   5   3  -7   19.68    3.77
   5  -3  -7   15.30    4.02
  -4  -3   7   60.30    3.13
  -4   3   7   63.29    6.29
  -4   3   7   55.17    3.76
  -4  -3   7   59.24    3.46
   4   3  -7   53.65    5.15
   4  -3  -7   54.70    6.45
  -3  -3   7  207.60    9.97
  -3  -3   7  215.72    9.90
  -3   3   7  201.65   12.24
  -3   3   7  197.91    9.30
   3   3  -7  219.29   12.95
   3  -3  -7  200.86   12.64
  -2  -3   7  207.97   10.38
  -2  -3   7  202.41    9.32
  -2   3   7  197.61    9.18
   2   3  -7  194.51   11.65
   2  -3  -7  220.58   13.56
   2  -3  -7  197.42   13.45
  -1  -3   7    0.35    0.59
  -1  -3   7    0.14    0.89
  -1   3   7    0.54    0.56
   1   3  -7    0.21    0.56
   1  -3  -7    1.34    1.43
   1  -3  -7   -0.14    1.46
   1   3  -7    0.23    1.29
   0  -3   7   30.10    2.25
   0  -3   7   38.99    3.04
   0   3   7   33.62    2.51
   0   3  -7   36.08    2.18
   0  -3  -7   41.85    4.60
   0  -3  -7   39.64    4.65
   0   3  -7   38.56    5.28
   1  -3   7  230.59   11.69
   1   3   7  198.05    9.32
  -1   3  -7  219.57   10.68
  -1   3  -7  234.65   14.17
  -1  -3  -7  232.12   13.87
  -1  -3  -7  237.73   14.37
  -1  -3  -7  240.37   11.58
   2  -3   7    2.36    1.24
   2  -3   7    2.97    2.82
  -2   3  -7    2.75    1.22
  -2   3  -7    2.22    2.60
  -2  -3  -7    3.01    1.87
  -2  -3  -7    4.43    2.87
  -2  -3  -7    1.82    1.15
  -2  -3  -7    2.39    1.51
   3  -3   7    5.78    4.52
   3  -3   7    6.78    1.29
  -3   3  -7    7.61    1.48
  -3   3  -7    5.86    2.72
  -3  -3  -7    4.84    3.13
  -3  -3  -7    6.28    2.00
  -3  -3  -7    4.18    1.78
   4  -3   7    2.81    4.00
  -4   3  -7    2.60    2.53
  -4   3  -7    3.32    1.44
  -4  -3  -7    2.79    3.68
  -4  -3  -7    4.27    1.41
  -4  -3  -7    3.17    1.78
   5  -3   7    0.11    2.51
  -5   3  -7    0.05    0.49
  -5   3  -7   -1.70    1.42
  -5   3  -7   -0.16    0.76
  -5  -3  -7   -0.27    2.22
  -5  -3  -7   -0.25    0.78
  -5  -3  -7    1.05    1.01
   6  -3   7    3.53    5.73
  -6   3  -7    6.20    1.73
  -6   3  -7    4.62    1.09
  -6   3  -7    4.48    3.01
  -6  -3  -7    3.01    3.72
  -6  -3  -7    2.57    1.72
  -6  -3  -7    3.26    2.13
  -7   3  -7   23.93    2.34
  -7   3  -7   17.23    6.01
  -7   3  -7   26.59    3.30
  -7  -3  -7   21.21    3.43
  -7  -3  -7   16.67    6.39
  -7  -3  -7   25.34    3.26
  -8   3  -7    6.44    1.67
  -8   3  -7    8.36    2.12
  -8  -3  -7   11.51    2.06
  -8  -3  -7    9.47    2.52
  -9   3  -7   11.44    1.96
  -9  -3  -7   12.09    2.38
  -9  -3  -7   15.21    2.79
 -10   3  -7    5.93    1.74
 -10  -3  -7    5.62    1.67
 -10  -3  -7    5.58    1.64
 -11   3  -7    2.11    1.15
 -11  -3  -7    0.99    1.07
 -16   4   7   10.65    3.17
 -15   4   7   12.78    2.56
 -15   4   7   -0.12    1.03
 -14   4   7    1.48    2.20
 -14   4   7    2.01    1.75
 -13   4   7   12.50    3.07
 -13   4   7   11.27    2.31
 -12   4   7   -1.27    3.02
 -12   4   7    0.28    2.00
 -12   4   7    0.94    1.07
 -11   4   7    5.29    4.87
 -11   4   7    5.88    3.06
 -11   4   7    7.39    1.85
  11  -4  -7    5.28    6.51
 -10   4   7    5.35    4.17
 -10   4   7    5.31    1.61
 -10   4   7    4.29    2.59
  10  -4  -7    7.16    4.34
  -9  -4   7    6.90    1.00
  -9   4   7    8.29    4.12
  -9   4   7    8.21    3.27
  -9   4   7    7.46    1.66
   9  -4  -7    5.01    4.11
  -8  -4   7   52.36    2.74
  -8  -4   7   50.97    2.72
  -8   4   7   34.71    6.22
  -8   4   7   56.50    5.19
  -8   4   7   32.09    3.14
   8   4  -7   50.23    5.95
   8  -4  -7   45.65    7.77
  -7  -4   7   23.19    1.82
  -7  -4   7   21.76    2.03
  -7   4   7   24.13    4.83
  -7   4   7   22.42    3.34
  -7   4   7   21.42    2.27
   7   4  -7   21.50    4.35
   7  -4  -7   18.84    5.19
  -6  -4   7   83.89    4.11
  -6  -4   7   85.53    4.73
  -6   4   7   85.07    7.45
  -6   4   7   81.19    6.58
  -6   4   7   84.62    4.64
   6   4  -7   81.08    7.06
   6  -4  -7   77.02    8.38
  -5  -4   7   14.29    1.36
  -5  -4   7   17.00    1.80
  -5   4   7   13.64    1.68
  -5   4   7   15.96    3.02
  -5   4   7   16.69    3.96
   5  -4  -7   16.94    4.15
   5   4  -7   18.00    3.55
  -4  -4   7    7.26    1.43
  -4  -4   7    8.19    1.39
  -4   4   7    6.76    2.98
  -4   4   7    6.58    1.73
   4   4  -7    8.79    2.90
   4  -4  -7    7.98    3.10
  -3  -4   7    6.78    1.09
  -3   4   7    6.68    2.91
  -3   4   7    6.47    1.56
  -3  -4   7    7.38    1.28
   3   4  -7    8.73    2.75
   3  -4  -7    7.51    2.56
  -2  -4   7   20.77    1.59
  -2   4   7   22.51    1.65
  -2  -4   7   20.69    2.04
   2   4  -7   28.76    4.12
   2  -4  -7   23.22    3.87
   2  -4  -7   21.73    4.08
  -1  -4   7  168.88    8.52
  -1  -4   7  166.28    8.74
  -1   4   7  156.78    7.31
   1   4  -7  171.97   10.31
   1  -4  -7  172.07   10.98
   1  -4  -7  168.95   10.84
   0  -4   7    0.90    0.70
   0   4   7   -0.26    0.62
   0   4  -7    0.04    0.57
   0   4  -7   -0.54    1.40
   0  -4  -7   -1.00    1.31
   0  -4  -7    0.49    1.29
   0  -4  -7    0.56    0.89
   1  -4   7    1.96    0.99
  -1   4  -7    0.97    0.72
  -1   4  -7    1.04    1.83
  -1  -4  -7    1.00    1.68
  -1  -4  -7    1.20    1.97
  -1  -4  -7    1.50    1.25
   2  -4   7  182.28    9.50
  -2   4  -7  181.51   11.66
  -2  -4  -7  194.48   13.62
  -2  -4  -7  179.72    9.74
  -2  -4  -7  189.98   10.81
  -2   4  -7  176.94    9.16
   3  -4   7  226.34   11.54
  -3   4  -7  226.41   14.93
  -3   4  -7  227.13   11.97
  -3  -4  -7  221.31   17.23
  -3  -4  -7  230.08   11.77
  -3  -4  -7  237.90   12.95
  -4   4  -7   45.67    6.85
  -4   4  -7   50.89    3.52
  -4  -4  -7   52.23    5.41
  -4  -4  -7   44.15    6.77
  -4  -4  -7   48.53    4.09
  -5   4  -7   68.58    3.79
  -5   4  -7   58.91    7.28
  -5   4  -7   65.11    4.88
  -5  -4  -7   58.84    8.29
  -5  -4  -7   67.84    5.24
  -5  -4  -7   65.68    5.60
  -6   4  -7   13.87    5.12
  -6   4  -7   15.07    2.25
  -6  -4  -7    8.88    5.97
  -6  -4  -7   13.34    2.69
  -6  -4  -7   14.45    2.92
  -6   4  -7   12.34    1.55
  -7   4  -7    5.30    1.26
  -7   4  -7    5.88    1.50
  -7  -4  -7    6.05    2.23
  -7  -4  -7    5.29    1.89
  -8   4  -7    1.08    0.80
  -8   4  -7    1.60    1.25
  -8  -4  -7    1.35    1.64
  -8  -4  -7    1.03    1.58
  -9   4  -7    4.21    1.22
  -9   4  -7    0.69    1.10
  -9  -4  -7    3.84    1.48
  -9  -4  -7    2.41    1.51
 -10   4  -7    0.32    0.84
 -10  -4  -7    0.23    0.89
 -10  -4  -7    0.73    0.96
 -16   5   7   -0.15    1.09
 -15   5   7    0.37    1.09
 -15   5   7    0.13    0.77
 -14   5   7    0.66    1.35
 -14   5   7    0.49    1.08
 -13   5   7    0.37    1.89
 -13   5   7    0.61    1.19
 -12   5   7   15.45    3.69
 -12   5   7   12.97    2.58
 -11   5   7    5.02    4.54
 -11   5   7    4.15    2.98
 -11   5   7    5.01    1.67
  11  -5  -7    2.56    6.25
 -10   5   7    0.74    1.79
 -10   5   7    1.14    2.31
 -10   5   7    0.17    0.84
 -10  -5   7    0.06    0.55
  10  -5  -7   -2.55    2.37
  -9  -5   7    1.09    0.92
  -9   5   7    1.26    1.99
  -9   5   7   -0.58    2.60
  -9   5   7    1.71    1.27
   9  -5  -7    2.41    3.74
  -8  -5   7   -0.15    0.70
  -8   5   7   -0.08    1.73
  -8   5   7    0.89    0.89
  -8   5   7    0.39    1.78
   8  -5  -7   -0.29    2.09
  -7   5   7   30.56    5.35
  -7   5   7   23.86    4.19
  -7   5   7   25.50    2.52
   7   5  -7   25.08    3.61
   7  -5  -7   26.23    6.06
  -6  -5   7   -0.11    0.68
  -6   5   7    0.66    1.52
  -6   5   7    0.46    0.79
   6   5  -7    1.10    1.49
   6  -5  -7    0.17    1.89
  -5  -5   7    0.66    0.72
  -5  -5   7    0.57    0.58
  -5   5   7    0.52    2.06
  -5   5   7    0.36    1.35
  -5   5   7    0.18    1.13
   5  -5  -7   -0.10    1.95
   5   5  -7    0.97    1.41
  -4  -5   7    2.26    0.98
  -4  -5   7    1.72    1.03
  -4   5   7    1.69    2.43
  -4   5   7    1.92    0.99
   4   5  -7    4.14    1.84
   4  -5  -7    2.84    2.76
  -3  -5   7    1.73    0.76
  -3   5   7    0.51    2.21
  -3   5   7    1.42    1.15
  -3  -5   7    1.87    1.00
   3   5  -7    2.64    1.65
   3  -5  -7    0.78    2.19
  -2  -5   7   27.96    2.39
  -2  -5   7   25.72    2.70
  -2   5   7   22.85    1.82
   2   5  -7   25.55    3.37
   2  -5  -7   23.50    4.08
  -1  -5   7    1.99    1.02
  -1   5   7    1.10    0.98
   1   5  -7    1.92    1.70
   1  -5  -7    1.61    2.47
   0  -5   7    2.86    1.44
   0   5  -7    3.14    2.38
   0  -5  -7    3.04    2.17
   0  -5  -7    3.88    3.01
   0  -5  -7    2.87    1.21
  -1   5  -7    1.96    1.64
  -1  -5  -7    0.01    2.49
  -1  -5  -7    0.91    0.97
   2  -5   7    7.09    1.57
  -2   5  -7    5.64    1.38
  -2   5  -7    5.99    2.54
  -2  -5  -7    4.88    3.75
  -2  -5  -7    5.62    1.48
   3  -5   7    9.33    1.77
  -3   5  -7    9.68    3.41
  -3   5  -7    8.30    1.40
  -3  -5  -7   10.33    2.00
  -3  -5  -7   10.60    4.08
  -3  -5  -7   11.76    2.82
  -4   5  -7    4.66    3.42
  -4   5  -7    2.77    1.45
  -4  -5  -7    2.69    4.10
  -4  -5  -7    1.98    1.59
  -4  -5  -7    3.54    1.92
  -5   5  -7   71.61    5.07
  -5   5  -7   63.55    9.28
  -5  -5  -7   61.57    9.64
  -5  -5  -7   76.93    5.04
  -5  -5  -7   76.55    7.22
  -5   5  -7   74.64    4.23
  -6   5  -7   15.88    1.75
  -6   5  -7   12.98    4.80
  -6   5  -7   15.07    2.73
  -6  -5  -7   11.31    6.04
  -6  -5  -7   16.03    2.32
  -6  -5  -7   20.52    3.88
  -7   5  -7   18.98    2.58
  -7   5  -7   18.48    2.10
  -7  -5  -7   18.80    2.58
  -7  -5  -7   20.53    2.79
  -8   5  -7   -0.49    0.72
  -8  -5  -7    0.26    0.99
  -8  -5  -7   -0.28    1.15
  -8   5  -7    0.24    0.85
  -9   5  -7    1.96    0.93
  -9   5  -7   -0.30    0.94
  -9  -5  -7   -0.23    0.97
  -9  -5  -7    2.86    1.18
 -10   5  -7    0.41    0.95
 -10   5  -7    0.44    0.76
 -10  -5  -7    0.90    1.11
 -10  -5  -7    0.25    0.79
 -15   6   7    1.59    1.47
 -15   6   7    0.35    1.01
 -14   6   7    1.12    1.55
 -14   6   7    0.19    1.06
 -13   6   7    0.63    1.82
 -13   6   7    1.81    2.00
 -12   6   7    2.57    2.63
 -12   6   7    4.10    1.79
 -11   6   7   49.68    9.32
 -11   6   7   56.97    4.40
 -11   6   7   57.87    6.56
  11  -6  -7   28.81   12.93
 -10  -6   7    4.86    1.42
 -10   6   7    8.31    4.04
 -10   6   7    6.72    1.99
  10  -6  -7    3.51    4.97
  -9  -6   7    5.91    1.44
  -9   6   7    5.67    2.75
  -9   6   7    4.49    4.57
  -9   6   7    6.49    2.55
   9  -6  -7    7.02    5.35
  -8  -6   7    2.48    1.00
  -8   6   7    2.27    1.49
  -8   6   7    2.65    2.85
  -8   6   7    2.44    2.54
   8  -6  -7    3.60    4.09
  -7  -6   7    0.27    0.74
  -7   6   7   -0.08    2.37
  -7   6   7    1.10    1.78
  -7   6   7    1.04    1.34
   7  -6  -7   -0.15    2.39
  -6  -6   7    0.49    0.66
  -6   6   7   -0.85    1.45
  -6   6   7   -0.09    0.61
  -6   6   7   -0.32    1.02
   6   6  -7    0.07    1.10
   6  -6  -7   -0.90    1.57
  -5  -6   7    4.85    1.25
  -5  -6   7    4.71    0.89
  -5   6   7    5.82    2.73
  -5   6   7    4.52    1.29
   5   6  -7    5.05    1.99
   5  -6  -7    2.19    3.27
  -4  -6   7   83.75    4.99
  -4  -6   7   81.27    4.46
  -4   6   7   75.05    6.72
  -4   6   7   74.44    4.21
   4   6  -7   77.69    6.83
   4  -6  -7   69.58    7.53
  -3  -6   7   13.90    1.83
  -3   6   7   12.48    3.75
  -3   6   7   11.57    1.94
   3   6  -7   16.45    3.29
   3  -6  -7   13.56    4.67
  -2  -6   7    2.66    1.21
  -2   6   7    2.12    1.17
   2  -6  -7    3.51    2.60
   2   6  -7    3.91    1.88
  -1  -6   7   55.82    4.12
   1   6  -7   54.19    4.87
   1  -6  -7   56.97    5.93
   1  -6  -7   54.76    7.30
   0  -6   7   17.34    2.42
   0  -6  -7   16.75    5.07
   0  -6  -7   16.85    2.33
   0   6  -7   16.67    3.04
   1  -6   7    1.07    0.97
  -1   6  -7   -0.15    1.64
  -1  -6  -7    2.12    2.31
  -1  -6  -7    1.10    0.96
   2  -6   7    7.75    1.43
  -2   6  -7    6.93    3.44
  -2  -6  -7    9.60    3.71
  -2  -6  -7    9.19    1.59
   3  -6   7   76.77    4.58
  -3   6  -7   74.48    7.41
  -3  -6  -7   86.07   10.83
  -3  -6  -7   82.69    5.19
  -3  -6  -7   86.63    6.16
  -4   6  -7    3.96    1.17
  -4   6  -7    4.91    3.25
  -4  -6  -7    2.12    3.77
  -4  -6  -7    3.50    1.35
  -4  -6  -7    4.56    2.61
  -5   6  -7   58.88    9.14
  -5   6  -7   63.73    4.94
  -5  -6  -7   68.85    6.14
  -5  -6  -7   55.08    9.27
  -5  -6  -7   66.82    4.32
  -5   6  -7   68.37    3.94
  -6   6  -7   22.61    2.42
  -6  -6  -7   23.19    3.23
  -6  -6  -7   23.88    2.97
  -6   6  -7   25.74    2.97
  -7   6  -7    0.80    0.84
  -7   6  -7    0.44    0.99
  -7  -6  -7    0.90    1.22
  -7  -6  -7    0.63    1.46
  -8   6  -7    0.81    1.09
  -8  -6  -7   -1.36    1.09
  -8  -6  -7    1.82    1.08
  -8   6  -7    0.76    0.99
  -9   6  -7    1.12    1.02
  -9   6  -7    0.32    0.77
  -9  -6  -7    7.31    1.24
  -9  -6  -7    0.18    0.97
 -10   6  -7    0.55    0.69
 -10  -6  -7    0.80    0.92
 -15   7   7    7.29    1.71
 -15   7   7    5.42    1.98
 -14   7   7   11.14    2.82
 -14   7   7   13.28    2.71
 -13   7   7   11.67    3.24
 -13   7   7   14.23    2.30
 -12   7   7   -0.40    1.45
 -12   7   7   -0.81    1.25
 -11  -7   7   -0.21    0.62
 -11   7   7   -0.21    1.21
 -11   7   7    0.24    1.10
 -10  -7   7    2.43    1.35
 -10   7   7    3.18    2.39
 -10   7   7    3.88    2.96
 -10   7   7    2.41    3.45
  10  -7  -7    3.44    5.73
  -9  -7   7    6.22    1.74
  -9   7   7    5.70    2.79
  -9   7   7    7.21    1.97
  -9   7   7    3.17    3.96
   9  -7  -7    4.87    5.87
  -8   7   7   24.73    3.66
  -8   7   7   21.76    3.81
  -8   7   7   18.93    6.20
  -8  -7   7   24.19    2.62
   8  -7  -7   27.03    7.86
  -7  -7   7    0.26    0.53
  -7   7   7   -1.41    1.28
  -7   7   7    0.93    1.15
  -7   7   7   -0.37    0.65
   7  -7  -7    0.23    2.02
  -6  -7   7    6.22    1.41
  -6   7   7    5.02    2.29
  -6   7   7    6.44    3.13
  -6   7   7    5.15    2.16
   6  -7  -7    5.32    3.98
  -5  -7   7   56.08    3.65
  -5   7   7   54.99    7.34
  -5   7   7   53.52    3.59
   5   7  -7   48.93    5.31
   5  -7  -7   53.83    7.58
  -4  -7   7    2.48    1.19
  -4   7   7    2.29    1.38
  -4   7   7    1.30    2.60
   4   7  -7    1.36    1.72
   4  -7  -7    1.30    2.77
  -3  -7   7    7.11    2.00
  -3   7   7    5.58    2.61
  -3   7   7    6.03    1.19
   3   7  -7    7.03    2.69
   3  -7  -7    5.82    4.07
  -2  -7   7   73.29    4.50
   2   7  -7   66.63    5.66
   2  -7  -7   62.70    7.88
   2  -7  -7   58.80    8.54
  -1  -7   7    0.43    0.91
   1   7  -7   -0.41    1.55
   1  -7  -7    0.90    2.28
   0  -7   7   16.65    2.19
   0   7  -7   17.90    3.20
   0  -7  -7   17.04    4.62
   0  -7  -7   15.55    2.19
   1  -7   7   14.33    2.29
  -1   7  -7   12.11    3.29
  -1  -7  -7   12.76    5.30
  -1  -7  -7   13.65    2.08
   2  -7   7    4.82    1.66
  -2   7  -7    4.80    3.15
  -2  -7  -7    4.87    3.70
  -2  -7  -7    5.35    1.33
  -3   7  -7    3.36    1.30
  -3   7  -7    3.57    2.68
  -3  -7  -7    2.61    4.59
  -3  -7  -7    3.68    1.49
  -3  -7  -7    5.17    2.10
  -4   7  -7    1.53    1.07
  -4   7  -7    1.07    2.38
  -4  -7  -7    1.19    3.30
  -4  -7  -7    1.42    1.08
  -4  -7  -7    1.64    2.24
  -5   7  -7   20.48    2.12
  -5   7  -7   15.03    5.51
  -5  -7  -7   19.48    2.73
  -5  -7  -7   22.59    3.30
  -5  -7  -7   11.40    6.31
  -6   7  -7    0.65    0.88
  -6  -7  -7    0.02    0.91
  -6  -7  -7    0.83    1.16
  -7   7  -7    0.44    1.00
  -7  -7  -7    0.17    1.11
  -7  -7  -7    0.05    0.92
  -8   7  -7    2.96    1.09
  -8  -7  -7    1.23    1.39
  -9   7  -7    1.13    1.18
  -9  -7  -7    1.95    1.18
 -10  -7  -7    0.74    1.15
 -14   8   7    2.76    1.59
 -14   8   7    0.37    1.09
 -13   8   7    0.70    1.03
 -13   8   7    0.01    1.21
 -12   8   7    3.69    2.19
 -12   8   7    5.91    2.00
 -11  -8   7    0.07    0.97
 -11   8   7    0.40    1.27
 -11   8   7    1.58    1.65
 -10  -8   7    3.48    1.65
 -10   8   7    3.02    1.96
 -10   8   7    3.93    1.91
  -9  -8   7   -0.40    0.89
  -9   8   7    1.61    1.55
  -9   8   7   -0.30    1.98
  -9   8   7    0.06    0.94
   9  -8  -7    0.20    2.64
  -8   8   7   23.54    6.89
  -8   8   7   30.86    4.25
  -8   8   7   24.54    3.12
  -8  -8   7   27.38    2.71
   8  -8  -7   25.35    7.28
  -7  -8   7   52.91    3.73
  -7   8   7   47.21    7.10
  -7   8   7   53.42    4.42
  -7   8   7   55.03    4.08
   7  -8  -7   57.62   10.43
  -6  -8   7   15.90    2.04
  -6   8   7   12.14    5.29
  -6   8   7   15.90    2.21
   6  -8  -7    9.38    5.66
  -5  -8   7   31.13    2.84
  -5   8   7   28.60    3.32
  -5   8   7   30.47    4.96
   5  -8  -7   26.64    6.16
  -4   8   7    5.08    3.32
  -4   8   7    3.92    1.72
  -4  -8   7    5.64    1.65
   4   8  -7    6.80    2.05
   4  -8  -7    4.27    3.91
  -3  -8   7    4.50    1.47
  -3   8   7    2.61    2.26
   3   8  -7    3.16    2.42
   3  -8  -7    1.41    3.36
  -2  -8   7    2.18    1.24
   2   8  -7    0.58    2.22
   2  -8  -7    0.01    3.36
  -1  -8   7    6.80    1.73
   1   8  -7    6.78    2.63
   1  -8  -7    4.64    4.54
   1  -8  -7    6.68    1.32
   0  -8   7   18.96    2.69
   0   8  -7   22.20    3.72
   0  -8  -7   16.61    6.16
   0  -8  -7   15.88    2.09
   1  -8   7   71.23    4.28
  -1   8  -7   71.89    7.56
  -1  -8  -7   67.17    9.96
  -1  -8  -7   71.08    4.48
   2  -8   7   21.04    2.36
  -2   8  -7   21.67    2.06
  -2   8  -7   18.59    5.02
  -2  -8  -7   18.78    5.86
  -2  -8  -7   19.50    1.92
  -3   8  -7    4.40    1.32
  -3   8  -7    3.93    3.50
  -3  -8  -7    2.53    2.19
  -3  -8  -7    2.96    3.98
  -3  -8  -7    4.18    1.19
  -4   8  -7   24.50    2.26
  -4   8  -7   17.03    4.97
  -4  -8  -7   17.48    7.82
  -4  -8  -7   23.75    2.65
  -4  -8  -7   27.18    3.59
  -5   8  -7   25.23    2.05
  -5  -8  -7   26.60    3.91
  -6  -8  -7    3.50    1.83
  -6   8  -7    3.95    1.25
  -7   8  -7    0.47    0.76
  -7  -8  -7    0.12    1.12
  -8   8  -7   -0.44    0.65
  -8  -8  -7    1.34    0.97
  -9   8  -7    1.90    1.14
  -9  -8  -7    0.53    1.38
 -14   9   7    0.35    0.84
 -13   9   7   12.15    1.67
 -12   9   7    0.30    1.12
 -12   9   7    0.47    1.47
 -11  -9   7    0.20    1.03
 -11   9   7    6.14    1.79
 -11   9   7    5.50    1.69
 -10  -9   7    4.52    1.77
 -10   9   7    1.14    2.23
 -10   9   7    4.70    2.27
  -9  -9   7    2.52    1.42
  -9   9   7    1.90    1.31
  -9   9   7    2.84    1.30
  -8  -9   7    6.52    1.72
  -8   9   7    3.04    4.84
  -8   9   7    5.98    1.91
   8  -9  -7    2.37    5.46
  -7   9   7    9.66    4.97
  -7   9   7   13.33    3.00
  -7  -9   7   16.00    2.74
   7  -9  -7    6.34    5.92
  -6  -9   7   21.46    2.97
  -6   9   7    9.16    6.12
  -6   9   7   21.52    2.49
   6  -9  -7   17.34    7.68
  -5  -9   7   81.27    5.70
  -5   9   7   73.12    5.35
  -5   9   7   71.12    9.21
   5  -9  -7   69.39    9.75
  -4  -9   7   62.46    4.69
  -4   9   7   60.33    3.72
   4  -9  -7   61.52    8.97
  -3  -9   7   39.34    4.10
   3  -9  -7   39.38    7.13
  -2  -9   7    1.12    1.51
   2   9  -7    1.78    2.27
   2  -9  -7    1.54    0.96
   2  -9  -7   -1.77    2.88
  -1  -9   7    3.25    1.43
   1  -9  -7    2.15    3.51
   1   9  -7    2.25    2.27
   0  -9   7   41.87    3.34
   0   9  -7   41.46    2.79
   0   9  -7   36.32    6.25
   0  -9  -7   35.82    8.33
   1  -9   7   89.93    5.78
  -1   9  -7   98.42    5.36
  -1   9  -7   89.47    9.68
  -1  -9  -7   83.89   12.22
   2  -9   7    2.94    1.40
  -2   9  -7    2.55    2.81
  -2  -9  -7    4.56    4.66
  -2   9  -7    4.24    1.25
  -3   9  -7   11.24    1.55
  -3   9  -7    9.14    4.78
  -3  -9  -7    5.73    5.67
  -3  -9  -7   13.95    3.09
  -4   9  -7    1.57    0.82
  -4  -9  -7    1.55    1.77
  -5   9  -7   27.79    2.51
  -5  -9  -7   20.42    3.29
  -6   9  -7   23.57    2.31
  -6  -9  -7   17.58    4.06
  -7   9  -7   13.41    1.71
  -7  -9  -7   12.61    3.12
  -8  -9  -7    0.19    1.01
  -8   9  -7    0.24    0.64
 -13  10   7    1.02    1.13
 -12  10   7   11.24    1.59
 -11 -10   7   -0.82    0.76
 -11  10   7   -0.04    0.88
 -10 -10   7    0.71    1.23
 -10  10   7    0.41    0.87
  -9 -10   7    1.61    1.68
  -9  10   7    2.21    1.15
  -8 -10   7    5.21    2.40
  -8  10   7    9.57    1.55
  -7 -10   7   40.39    4.39
  -7  10   7   39.32    3.53
   7 -10  -7   20.13    8.52
  -6 -10   7   51.01    4.13
  -6  10   7   45.74    3.63
   6 -10  -7   32.97    8.97
  -5 -10   7   22.94    3.04
  -5  10   7   20.58    2.79
   5 -10  -7   15.31    6.59
   4 -10  -7    1.09    3.07
  -3 -10   7    6.68    2.26
   3 -10  -7    2.62    5.40
  -2 -10   7    0.90    1.15
   2  10  -7    0.50    0.67
   2 -10  -7   -0.17    3.36
  -1 -10   7    0.07    0.93
   1  10  -7    0.15    0.61
   1 -10  -7    1.67    2.50
   0 -10   7    0.40    0.75
   0  10  -7   -0.25    0.55
   0  10  -7    0.56    1.84
   0 -10  -7    0.64    2.37
   1 -10   7   29.10    3.00
  -1  10  -7   31.61    2.37
  -1  10  -7   25.34    5.61
  -1 -10  -7   23.44    6.98
  -2  10  -7   59.96    3.39
  -3  10  -7    8.13    1.63
  -3 -10  -7    7.06    2.96
  -4  10  -7    0.19    0.54
  -4 -10  -7   -0.25    1.23
  -5  10  -7    0.62    0.88
  -5 -10  -7    0.42    1.45
  -6  10  -7   -0.03    0.57
  -6 -10  -7   -0.90    1.18
  -7  10  -7    0.49    0.75
  -7 -10  -7    0.01    1.13
  -8  10  -7    0.54    0.66
  -8 -10  -7    0.27    1.20
 -12  11   7    2.21    1.23
 -11 -11   7    0.42    0.59
 -11  11   7   -0.35    0.62
 -10 -11   7   -0.04    0.83
 -10  11   7   -0.12    0.66
  -9 -11   7    2.79    1.77
  -9  11   7    2.76    1.15
  -8 -11   7    3.60    1.77
  -8  11   7    5.44    1.67
  -7 -11   7    0.09    1.19
  -7  11   7    0.55    0.99
  -6 -11   7   -0.03    1.12
  -5 -11   7   43.38    3.67
  -4 -11   7   35.23    3.15
  -3 -11   7   25.87    2.64
  -2 -11   7    3.43    1.67
  -1 -11   7    9.26    1.62
   1  11  -7    7.23    1.22
   0 -11   7   14.79    2.15
   0  11  -7   16.85    1.68
   1 -11   7    3.96    1.41
  -1  11  -7    5.57    0.92
  -2  11  -7    1.13    0.91
  -2 -11  -7    0.23    1.91
  -3  11  -7    0.36    0.80
  -3 -11  -7    0.43    1.67
  -4  11  -7    0.92    0.67
  -4 -11  -7    0.78    1.56
  -5  11  -7    3.35    0.94
  -5 -11  -7    5.99    2.31
  -6  11  -7   41.20    2.33
  -6 -11  -7   37.14    4.35
  -7  11  -7    7.17    1.29
  -7 -11  -7    7.59    1.72
 -11  12   7    0.32    0.56
 -10 -12   7    0.20    0.84
 -10  12   7    2.56    1.12
  -9 -12   7    3.22    1.41
  -9  12   7    2.84    1.03
  -8 -12   7    6.67    2.20
  -8  12   7    4.29    1.63
  -7 -12   7   13.88    3.03
  -6 -12   7   16.07    3.09
  -5 -12   7    2.84    1.38
  -4 -12   7    4.73    1.84
  -3 -12   7    3.84    1.67
  -2 -12   7    3.50    1.61
  -1 -12   7    6.66    1.69
   0 -12   7    0.22    0.78
  -1  12  -7    2.99    1.00
  -2  12  -7   17.80    1.40
  -2 -12  -7   18.17    3.04
  -3  12  -7   13.82    1.70
  -3 -12  -7   12.07    2.68
  -4  12  -7    2.74    0.77
  -4 -12  -7    3.39    2.11
  -5  12  -7   13.15    1.23
  -5 -12  -7   13.09    2.85
  -6  12  -7    0.40    0.43
  -6 -12  -7    0.47    0.91
  -9 -13   7    2.34    1.18
  -8 -13   7    0.90    1.39
  -7 -13   7    7.82    2.41
  -6 -13   7    1.76    1.45
  -5 -13   7    0.82    1.25
  -4 -13   7    2.26    1.26
  -3 -13   7    5.91    1.83
  -2 -13   7    4.17    1.34
  -1 -13   7    3.17    1.39
   0 -13   7    0.94    0.75
  -1 -13  -7    4.33    1.86
  -2 -13  -7    0.44    1.19
  -3  13  -7    2.35    0.61
  -3 -13  -7    5.68    1.62
  -4 -13  -7    0.17    1.17
  -8 -14   7   -0.65    1.15
  -7 -14   7    2.59    1.63
  -6 -14   7    5.39    1.56
  -5 -14   7   -0.50    1.03
  -4 -14   7    3.17    1.39
  -3 -14   7    0.33    0.75
  -2 -14   7    0.48    0.73
  -1 -14   7    0.03    0.50
   0 -14  -7    1.08    1.57
  -1 -14  -7    3.79    1.63
  -2 -14  -7    4.40    1.55
  -3 -14  -7    0.38    1.01
  -5 -15   7    1.81    0.82
  -4 -15   7    0.24    0.54
   1 -15  -7    0.03    0.69
 -16   0   8   -2.08    1.50
 -15   0   8   24.00    3.63
 -14   0   8   -0.37    1.97
 -13   0   8    1.18    2.45
 -13   0   8    1.09    1.19
 -12   0   8   70.42   12.14
 -12   0   8   75.68    6.66
 -12   0   8   83.35    4.98
 -11   0   8    2.96    2.03
 -11   0   8    2.02    1.75
 -11   0   8    2.81    4.33
 -10   0   8   52.47    8.06
 -10   0   8   54.40    5.08
 -10   0   8   56.95    3.98
  -9   0   8   59.08    4.83
  -9   0   8   60.67    3.94
  -9   0   8   57.59    8.09
  -8   0   8  187.09   11.23
  -8   0   8  187.48    9.69
  -8   0   8  170.88   13.65
  -7   0   8   -0.07    0.44
  -7   0   8    0.21    1.31
  -7   0   8    0.22    0.90
  -7   0   8   -0.03    0.50
  -6   0   8   91.77    5.61
  -6   0   8   85.35    4.63
  -6   0   8   80.89    3.94
  -5   0   8   41.08    2.67
  -5   0   8   37.67    2.65
   5   0  -8   40.42    5.10
  -4   0   8  107.46    6.46
  -4   0   8  108.62    5.55
   4   0  -8  111.68    9.14
  -3   0   8    8.86    1.42
   3   0  -8   11.09    3.30
  -2   0   8  143.84    7.06
   2   0  -8  135.68   11.30
  -1   0   8   41.77    2.65
   1   0  -8   36.43    4.50
   1   0  -8   38.98    3.01
   1   0  -8   40.06    6.09
   0   0   8    4.22    1.62
   0   0  -8    3.64    2.78
   0   0  -8    6.97    1.55
   1   0   8  197.84    9.59
  -1   0  -8  198.76   13.73
  -1   0  -8  196.93   10.12
  -1   0  -8  205.70   13.60
  -2   0  -8    5.87    3.64
  -2   0  -8   13.14    2.09
  -2   0  -8   12.56    3.69
  -2   0  -8   14.64    2.52
  -3   0  -8    5.28    3.76
  -3   0  -8    8.31    2.22
  -3   0  -8    6.26    2.50
  -3   0  -8    7.19    1.88
  -4   0  -8   17.83    4.23
  -4   0  -8   21.65    5.39
  -4   0  -8   20.99    2.78
  -4   0  -8   18.46    2.51
   5   0   8    3.51    1.60
  -5   0  -8    1.87    2.15
  -5   0  -8    2.89    1.96
   6   0   8   35.56   10.53
  -6   0  -8   50.50    4.43
  -6   0  -8   53.18    5.29
  -7   0  -8   17.73    2.90
  -7   0  -8   22.04    2.89
  -8   0  -8   13.06    2.06
  -9   0  -8   29.16    2.78
 -10   0  -8   26.37    2.76
 -16  -1   8   -0.51    1.32
 -16   1   8   -0.17    1.23
 -15  -1   8    1.11    2.24
 -15   1   8   30.36    3.31
 -14  -1   8    2.24    1.66
 -14   1   8    1.42    2.29
 -14   1   8    0.16    0.96
 -13   1   8   40.21    5.49
 -13  -1   8   39.19    4.93
 -13   1   8   41.90    4.50
 -12  -1   8    7.73    2.90
 -12  -1   8    6.76    1.89
 -12   1   8    4.27    3.18
 -12   1   8    5.28    1.73
 -12   1   8    5.59    4.91
 -11   1   8  126.62   15.56
 -11  -1   8  143.41   10.34
 -11  -1   8  144.49    8.75
 -11   1   8  142.95   10.98
 -11   1   8  144.20    8.14
 -10  -1   8    5.69    2.40
 -10  -1   8    3.81    2.63
 -10   1   8    5.39    4.20
 -10   1   8    4.73    2.63
 -10   1   8    5.52    1.96
 -10  -1   8    4.27    1.31
  -9  -1   8    5.60    2.34
  -9  -1   8    6.90    1.41
  -9   1   8    5.90    2.35
  -9   1   8    6.61    1.52
  -9   1   8    4.59    4.15
  -8  -1   8   58.30    3.27
  -8  -1   8   63.72    5.08
  -8  -1   8   61.74    3.84
  -8   1   8   65.80    4.91
  -8   1   8   64.56    4.03
  -8   1   8   60.01    8.14
  -7  -1   8  307.86   17.00
  -7  -1   8  302.72   14.32
  -7  -1   8  272.12   14.09
  -7   1   8  292.06   14.12
  -7   1   8  301.96   17.37
  -7   1   8  291.93   20.80
  -7   1   8  310.44   15.79
   7   1  -8  287.92   20.85
  -6   1   8    5.42    1.18
  -6  -1   8    4.49    0.95
  -6  -1   8    4.41    1.58
  -6  -1   8    4.92    1.25
  -6   1   8    5.64    1.96
  -6   1   8    4.86    1.29
   6   1  -8    6.26    3.41
  -5   1   8   91.13    4.92
  -5  -1   8   93.77    4.90
  -5  -1   8   88.28    4.46
  -4  -1   8   98.15    5.35
  -4  -1   8   93.24    4.90
  -4   1   8   89.61    5.61
   4   1  -8  101.37    8.97
   4  -1  -8   94.16    9.67
   4  -1  -8   82.61    6.43
  -3  -1   8   45.70    3.33
  -3   1   8   46.12    2.92
   3   1  -8   37.36    5.04
   3  -1  -8   40.45    6.38
   3  -1  -8   36.31    4.19
  -2  -1   8   71.77    4.07
  -2   1   8   72.02    3.96
   2   1  -8   76.05    6.97
   2  -1  -8   70.74    6.84
   2  -1  -8   72.80    5.94
  -1  -1   8   16.29    1.76
  -1   1   8   14.51    1.73
   1  -1  -8   19.59    3.57
   1   1  -8   17.13    3.52
   1   1  -8   15.83    1.90
   1  -1  -8   20.37    3.75
   0  -1   8   86.02    4.57
   0   1   8   87.65    4.51
   0   1  -8   91.80    8.01
   0   1  -8   90.42    5.06
   0  -1  -8   89.38    7.04
   0  -1  -8   85.82    5.28
   0  -1  -8   93.16    7.29
   1  -1   8   48.91    3.05
   1   1   8   46.74    2.80
  -1   1  -8   42.09    4.04
  -1   1  -8   49.85    3.56
  -1   1  -8   45.12    5.13
  -1  -1  -8   49.15    5.23
  -1  -1  -8   48.55    3.62
  -1  -1  -8   51.14    3.64
  -1  -1  -8   50.35    5.79
  -2   1  -8    1.70    2.30
  -2   1  -8    3.06    1.25
  -2   1  -8    2.84    2.70
  -2  -1  -8    3.84    3.07
  -2  -1  -8    2.77    1.72
  -2  -1  -8    1.66    1.19
  -2  -1  -8    1.68    2.00
   3  -1   8    1.50    1.39
  -3  -1  -8    1.76    1.23
  -3   1  -8    1.73    1.25
  -3   1  -8    0.84    1.32
  -3  -1  -8    1.73    2.78
  -3  -1  -8    1.24    1.59
  -3  -1  -8    1.31    2.14
  -3   1  -8    1.19    2.29
   4  -1   8   40.06   10.21
   4  -1   8   43.75    3.31
  -4   1  -8   40.46    6.12
  -4   1  -8   47.76    4.37
  -4   1  -8   41.54    3.43
  -4  -1  -8   39.52    5.40
  -4  -1  -8   45.45    4.60
  -4  -1  -8   46.51    3.85
  -4  -1  -8   41.82    7.53
   5  -1   8   12.96    9.02
  -5  -1  -8   14.22    6.12
  -5   1  -8   23.28    2.99
  -5   1  -8   19.33    2.80
  -5  -1  -8   23.90    2.97
  -5  -1  -8   18.07    2.86
  -5   1  -8   16.04    4.77
   6  -1   8    0.78    5.02
  -6   1  -8    2.37    0.74
  -6   1  -8    3.06    1.62
  -6   1  -8    2.53    1.74
  -6  -1  -8    2.20    2.19
  -6  -1  -8    2.38    1.97
  -7  -1  -8   12.37    2.34
  -7  -1  -8    9.64    2.44
  -7   1  -8   11.27    2.27
  -8   1  -8   90.16    5.53
  -8  -1  -8   84.65    5.96
  -8  -1  -8   89.38    6.36
  -9   1  -8   -0.08    0.83
  -9  -1  -8   -0.50    1.03
 -10   1  -8   31.05    2.83
 -10  -1  -8   32.80    3.05
 -16   2   8   27.43    3.77
 -15   2   8    7.28    2.57
 -15   2   8    0.12    1.45
 -14  -2   8    0.71    1.50
 -14   2   8   -0.38    1.79
 -14   2   8    0.65    1.30
 -13  -2   8    3.68    2.32
 -13   2   8    1.34    1.46
 -13   2   8    2.98    2.44
 -12  -2   8  106.66    8.14
 -12   2   8  111.85    9.65
 -12   2   8  114.21    7.84
 -12   2   8   84.24   11.95
 -11  -2   8    5.54    1.30
 -11   2   8    6.49    3.14
 -11   2   8    4.82    1.67
 -11   2   8    5.00    4.30
 -11  -2   8    4.66    2.32
 -10  -2   8   64.36    4.78
 -10  -2   8   64.58    3.84
 -10   2   8   58.93   10.27
 -10   2   8   62.93    4.25
 -10   2   8   65.84    6.63
  10   2  -8   46.52    7.08
  -9  -2   8   25.09    2.21
  -9   2   8   26.43    3.49
  -9   2   8   29.88    6.06
  -9   2   8   26.32    3.28
  -9  -2   8   25.97    2.87
   9   2  -8   25.10    5.73
  -8  -2   8  153.41    9.19
  -8  -2   8  156.63    7.94
  -8   2   8  156.75    9.37
  -8   2   8  150.54   12.88
  -8   2   8  153.07    9.64
  -8  -2   8  151.80    7.01
   8   2  -8  138.09   12.54
  -7  -2   8    6.92    1.39
  -7  -2   8    9.65    2.07
  -7  -2   8    9.25    1.43
  -7   2   8    6.62    1.19
  -7   2   8    6.88    2.56
  -7   2   8   10.43    2.05
  -7   2   8    6.07    4.40
   7   2  -8    6.88    3.73
   7  -2  -8    5.76    3.10
  -6  -2   8   55.35    4.22
  -6   2   8   58.31    3.91
  -6   2   8   54.87    7.31
  -6  -2   8   57.30    3.17
   6   2  -8   50.78    6.08
   6  -2  -8   53.34    6.33
  -5   2   8   12.35    4.04
  -5  -2   8   11.91    1.77
  -5  -2   8   13.60    1.65
  -5   2   8   12.48    1.82
   5   2  -8   13.80    4.10
   5  -2  -8    6.51    3.84
  -4  -2   8   41.39    3.36
  -4   2   8   38.20    2.80
   4   2  -8   42.53    5.04
   4  -2  -8   47.80    5.76
  -3  -2   8   13.04    1.89
  -3  -2   8   13.31    1.98
  -3   2   8   11.49    1.60
   3   2  -8   11.67    3.02
   3  -2  -8   11.67    3.62
   3  -2  -8   12.43    3.23
  -2  -2   8  177.84    8.77
  -2  -2   8  170.04    8.11
  -2   2   8  164.96    8.20
   2   2  -8  158.05   12.67
   2  -2  -8  170.32   12.03
   2  -2  -8  187.60   12.08
  -1  -2   8  249.98   12.01
  -1  -2   8  237.43   12.63
  -1   2   8  233.12   12.02
   1   2  -8  242.98   17.00
   1   2  -8  220.88   11.59
   1  -2  -8  242.73   14.95
   1  -2  -8  228.89   15.79
   0  -2   8  118.48    6.89
   0  -2   8  113.09    6.18
   0   2   8  110.80    5.44
   0  -2  -8  118.22    8.15
   0   2  -8  114.33    5.84
   0  -2  -8  114.40    8.30
   0  -2  -8  113.15    6.99
   0  -2  -8  105.42    5.99
   0   2  -8  121.05    8.76
   1  -2   8    2.89    1.34
   1   2   8    3.70    0.91
  -1   2  -8    2.89    1.23
  -1   2  -8    3.54    3.01
  -1  -2  -8    2.85    2.18
  -1  -2  -8    3.87    2.20
  -1  -2  -8    4.17    1.32
  -1  -2  -8    1.83    1.19
   2  -2   8  237.21   12.67
  -2   2  -8  241.28   12.92
  -2   2  -8  230.56   14.72
  -2  -2  -8  243.71   13.34
  -2  -2  -8  231.26   12.64
  -2  -2  -8  234.95   15.14
  -2  -2  -8  215.18   14.97
   3  -2   8   20.40    2.23
  -3   2  -8   17.53    2.37
  -3   2  -8   24.42    4.53
  -3  -2  -8   14.39    4.60
  -3  -2  -8   14.77    3.82
  -3  -2  -8   18.54    3.03
  -3  -2  -8   17.61    2.83
   4  -2   8   25.82    2.85
  -4   2  -8   26.75    5.42
  -4   2  -8   26.31    3.47
  -4   2  -8   20.71    2.60
  -4  -2  -8   22.22    6.33
  -4  -2  -8   28.44    3.43
  -4  -2  -8   25.35    3.10
  -5   2  -8   29.84    4.71
  -5   2  -8   31.43    3.31
  -5   2  -8   25.91    3.04
  -5  -2  -8   28.90    6.06
  -5  -2  -8   27.49    3.09
  -5  -2  -8   28.29    3.99
  -5   2  -8   27.09    2.02
  -6   2  -8   68.70    5.05
  -6   2  -8   47.43    7.89
  -6  -2  -8   52.94   10.81
  -6  -2  -8   68.03    4.99
  -6  -2  -8   68.65    5.42
  -6   2  -8   69.32    3.54
  -7   2  -8   12.45    1.81
  -7   2  -8   19.25    2.34
  -7  -2  -8   23.61    3.28
  -7  -2  -8   19.39    3.00
  -8   2  -8    0.76    1.17
  -8  -2  -8    0.40    1.46
  -8  -2  -8    0.60    1.37
  -9   2  -8   53.65    3.45
  -9  -2  -8   52.07    4.11
  -9  -2  -8   47.05    3.72
 -10   2  -8   18.39    1.92
 -10  -2  -8   17.80    2.32
 -16   3   8    1.27    1.69
 -15   3   8    6.96    2.31
 -15   3   8    1.19    1.58
 -14   3   8    9.53    4.54
 -14   3   8   16.76    2.39
 -13   3   8   28.13    5.13
 -13   3   8   30.89    4.23
 -12  -3   8    0.60    1.80
 -12   3   8    2.09    3.76
 -12   3   8    2.44    2.75
 -12   3   8    2.33    1.40
 -11  -3   8   25.06    3.56
 -11   3   8   32.92    5.09
 -11   3   8   25.36    2.90
 -11   3   8   14.67    6.98
 -10  -3   8    4.95    1.26
 -10   3   8    7.46    3.20
 -10   3   8    5.03    1.66
 -10   3   8    4.83    4.48
 -10  -3   8    6.92    2.05
  -9  -3   8    6.28    1.73
  -9  -3   8    7.84    1.27
  -9   3   8    8.18    2.53
  -9   3   8    7.33    1.66
  -9   3   8    6.83    4.34
  -9  -3   8    6.40    1.22
   9   3  -8    4.89    3.23
  -8  -3   8   53.25    3.27
  -8  -3   8   52.98    4.36
  -8  -3   8   51.15    3.22
  -8   3   8   52.97    3.75
  -8   3   8   46.52    7.36
  -8   3   8   51.11    5.50
   8   3  -8   47.76    6.98
   8  -3  -8   47.10    7.03
  -7  -3   8  217.99   10.76
  -7  -3   8  225.55   11.86
  -7   3   8  218.45   12.76
  -7   3   8  210.68   15.14
  -7   3   8  215.83   11.37
   7   3  -8  206.98   14.22
   7  -3  -8  192.86   15.00
  -6  -3   8   10.16    1.67
  -6  -3   8    9.37    1.51
  -6   3   8   10.89    3.68
  -6   3   8   11.99    1.79
   6   3  -8    8.47    3.80
  -5  -3   8   11.58    1.57
  -5   3   8   11.54    3.61
  -5   3   8   11.97    1.79
  -5  -3   8   14.06    1.88
   5   3  -8   13.59    3.21
   5  -3  -8   10.57    3.45
  -4  -3   8    8.57    1.40
  -4   3   8    8.99    2.00
  -4   3   8    9.79    2.83
  -4  -3   8    8.68    1.74
   4   3  -8   11.50    2.96
   4  -3  -8    9.48    2.94
  -3  -3   8  130.44    6.94
  -3  -3   8  134.10    6.65
  -3   3   8  124.05    7.25
   3  -3  -8  137.99   12.05
   3  -3  -8  143.18    9.70
   3   3  -8  138.38   10.70
  -2  -3   8   19.63    1.83
  -2   3   8   21.19    2.45
   2   3  -8   21.25    4.21
   2   3  -8   18.98    2.09
   2  -3  -8   21.32    3.82
   2  -3  -8   26.89    4.90
  -1  -3   8    5.35    1.15
  -1  -3   8    6.67    1.71
  -1   3   8    4.44    1.52
   1   3  -8    5.02    1.38
   1  -3  -8    5.96    3.27
   1  -3  -8    4.82    2.69
   0  -3   8  368.72   19.13
   0   3   8  367.48   18.87
   0  -3   8  400.84   20.09
   0   3  -8  374.60   18.68
   0   3  -8  378.98   23.46
   0  -3  -8  402.55   25.14
   0  -3  -8  374.20   20.22
   0  -3  -8  354.36   22.88
   1  -3   8   53.29    4.19
   1   3   8   48.34    2.68
  -1   3  -8   54.40    5.90
  -1  -3  -8   60.50    6.28
  -1  -3  -8   54.55    5.96
  -1  -3  -8   54.34    4.15
  -1   3  -8   54.07    3.68
   2  -3   8   59.31    3.86
  -2   3  -8   55.23    6.02
  -2  -3  -8   58.91    4.24
  -2  -3  -8   56.55    7.71
  -2  -3  -8   57.40    4.09
  -2  -3  -8   52.47    6.02
  -2   3  -8   59.39    4.31
   3  -3   8   11.97    2.12
  -3   3  -8   10.55    3.63
  -3   3  -8   13.12    2.40
  -3  -3  -8    9.36    5.03
  -3  -3  -8   13.14    1.97
  -3  -3  -8   11.43    2.43
   4  -3   8  224.82   12.01
  -4   3  -8  219.58   16.99
  -4   3  -8  245.42   13.64
  -4  -3  -8  241.78   13.09
  -4  -3  -8  221.49   18.06
  -4  -3  -8  242.18   13.78
  -5   3  -8   24.00    5.80
  -5   3  -8   27.80    3.46
  -5  -3  -8   23.68    6.02
  -5  -3  -8   24.29    3.03
  -5  -3  -8   26.32    4.24
  -5   3  -8   28.11    2.10
  -6   3  -8  100.07    5.02
  -6   3  -8   74.53    8.99
  -6   3  -8   96.21    5.98
  -6  -3  -8   79.02   11.13
  -6  -3  -8   97.48    6.41
  -6  -3  -8   95.01    6.83
  -7   3  -8   79.68    4.16
  -7   3  -8   78.54    5.40
  -7  -3  -8   76.25    6.09
  -7  -3  -8   79.55    5.98
  -8  -3  -8   35.30    3.31
  -8  -3  -8   35.56    3.77
  -8   3  -8   34.91    2.89
  -9   3  -8    6.64    1.70
  -9  -3  -8    5.85    1.68
  -9  -3  -8    7.49    1.68
 -10   3  -8   25.59    2.53
 -10  -3  -8   24.88    2.94
 -16   4   8   15.84    3.67
 -15   4   8    5.23    2.03
 -15   4   8   -0.18    1.45
 -14   4   8    8.56    2.88
 -14   4   8    5.88    1.86
 -13   4   8    1.06    2.57
 -13   4   8    0.66    1.77
 -12   4   8  112.59    9.36
 -12   4   8  121.64    9.01
 -11   4   8    1.99    1.48
 -11   4   8    2.67    3.99
 -10  -4   8   41.10    2.64
 -10   4   8   36.22    9.78
 -10   4   8   45.42    5.43
 -10   4   8   41.83    4.63
  -9  -4   8   87.63    4.69
  -9  -4   8   85.40    4.44
  -9   4   8   77.84   11.90
  -9   4   8   86.84    6.40
  -9   4   8   90.72    8.56
   9   4  -8   65.74    8.37
   9  -4  -8   72.69   10.72
  -8  -4   8   32.84    2.69
  -8  -4   8   30.66    2.92
  -8   4   8   33.34    4.11
  -8   4   8   34.75    4.61
  -8   4   8   32.97    6.73
   8   4  -8   30.04    5.42
   8  -4  -8   29.35    6.75
  -7  -4   8   73.76    4.12
  -7  -4   8   74.45    3.99
  -7   4   8   75.70    7.29
  -7   4   8   71.71    4.53
  -7   4   8   74.14    7.40
   7   4  -8   70.30    7.58
   7  -4  -8   67.83    8.81
  -6  -4   8   24.65    2.50
  -6  -4   8   28.04    2.13
  -6   4   8   28.19    4.64
  -6   4   8   27.93    3.97
  -6   4   8   26.74    2.61
   6   4  -8   28.27    4.27
   6  -4  -8   27.22    5.47
  -5  -4   8  136.18    6.75
  -5   4   8  131.98    7.23
  -5   4   8  127.91   10.35
  -5  -4   8  137.08    6.96
   5   4  -8  132.40   10.95
   5  -4  -8  163.31   12.03
  -4  -4   8    8.89    1.39
  -4  -4   8   10.04    1.33
  -4   4   8    8.88    2.93
  -4   4   8    8.74    1.56
   4   4  -8    8.08    2.76
   4  -4  -8    7.31    2.86
  -3  -4   8    1.89    1.08
  -3  -4   8    1.07    0.95
  -3   4   8    1.94    0.94
   3   4  -8    3.82    2.43
   3  -4  -8    0.93    2.41
   3  -4  -8    0.65    1.92
  -2  -4   8    9.68    1.83
  -2  -4   8   10.16    1.70
  -2   4   8    9.01    1.37
   2  -4  -8    7.80    3.21
   2  -4  -8    6.04    2.85
  -1  -4   8  325.49   15.89
  -1  -4   8  315.18   16.08
  -1   4   8  309.33   15.86
   1   4  -8  273.23   14.03
   1   4  -8  298.41   18.28
   1  -4  -8  317.73   20.33
   1  -4  -8  308.69   19.31
   0  -4   8    2.59    1.50
   0   4   8    1.65    0.82
   0   4  -8    2.32    1.07
   0   4  -8    4.02    2.49
   0  -4  -8    2.33    2.02
   0  -4  -8    3.89    2.81
   0  -4  -8    2.90    1.34
   1  -4   8   14.95    2.06
  -1   4  -8   15.17    1.92
  -1   4  -8   13.97    3.80
  -1  -4  -8   13.75    3.91
  -1  -4  -8   18.09    4.00
  -1  -4  -8   15.29    2.15
  -1  -4  -8   14.68    2.26
   2  -4   8  654.13   36.41
  -2   4  -8  641.05   34.93
  -2   4  -8  615.78   38.96
  -2  -4  -8  633.60   37.13
  -2  -4  -8  593.25   42.12
  -2  -4  -8  624.57   35.99
   3  -4   8   15.00    2.24
  -3   4  -8   15.27    4.17
  -3   4  -8   14.73    2.45
  -3  -4  -8   11.74    4.91
  -3  -4  -8   15.37    2.70
  -3  -4  -8   18.08    3.39
  -4   4  -8    6.98    3.76
  -4   4  -8    9.39    2.25
  -4  -4  -8    7.51    4.73
  -4  -4  -8   11.24    2.57
  -4  -4  -8   11.08    3.18
  -5   4  -8    2.28    1.02
  -5   4  -8    2.27    3.42
  -5   4  -8    2.62    1.39
  -5  -4  -8    1.27    3.83
  -5  -4  -8    2.33    1.80
  -5  -4  -8    2.24    2.35
  -6   4  -8   65.50    4.19
  -6  -4  -8   64.70    5.78
  -6  -4  -8   66.34    5.56
  -6   4  -8   63.83    4.68
  -7   4  -8   23.07    1.97
  -7   4  -8   22.33    2.24
  -7  -4  -8   20.52    3.35
  -7  -4  -8   21.45    3.27
  -8   4  -8    1.21    0.90
  -8   4  -8    0.20    0.60
  -8  -4  -8    0.81    1.12
  -8  -4  -8    0.67    1.12
  -9   4  -8   39.67    2.80
  -9  -4  -8   40.22    3.66
  -9  -4  -8   37.11    3.13
 -10  -4  -8    0.02    0.49
 -16   5   8    0.27    0.96
 -15   5   8    1.17    1.24
 -15   5   8   -0.09    1.28
 -14   5   8   24.34    3.85
 -14   5   8   22.89    2.70
 -13   5   8   14.42    3.19
 -13   5   8   17.59    2.60
 -12   5   8   59.74    5.70
 -12   5   8   65.26    6.39
 -11   5   8   36.30    8.88
 -11   5   8   45.63    5.82
 -11   5   8   43.87    3.85
 -10  -5   8    0.83    0.94
 -10   5   8    1.69    4.43
 -10   5   8    1.78    2.18
 -10   5   8    2.04    1.74
  10  -5  -8   -0.60    3.46
  -9  -5   8   52.56    3.48
  -9   5   8   47.77    8.75
  -9   5   8   50.01    6.10
  -9   5   8   53.72    5.53
   9  -5  -8   43.31    7.99
  -8  -5   8    7.70    1.37
  -8   5   8    7.14    4.78
  -8   5   8    8.79    2.85
  -8   5   8    9.39    2.66
   8   5  -8    4.41    3.27
   8  -5  -8    8.06    4.93
  -7  -5   8  207.18   10.02
  -7   5   8  214.87   14.58
  -7   5   8  204.23   11.09
  -7   5   8  187.47   14.30
  -7  -5   8  220.36   10.94
   7   5  -8  183.71   12.45
   7  -5  -8  185.00   16.84
  -6  -5   8   46.22    3.10
  -6  -5   8   46.03    2.73
  -6   5   8   41.70    5.81
  -6   5   8   41.62    3.44
   6  -5  -8   52.14    6.84
   6   5  -8   39.00    5.68
  -5  -5   8   80.12    4.59
  -5  -5   8   83.30    4.29
  -5   5   8   77.08    4.77
  -5   5   8   77.12    7.60
   5   5  -8   69.99    6.72
   5  -5  -8   84.54    9.07
  -4  -5   8   14.54    2.32
  -4  -5   8   17.77    2.22
  -4   5   8   16.22    3.62
  -4   5   8   15.94    2.03
   4   5  -8   23.42    3.69
  -3  -5   8   60.08    3.53
  -3   5   8   56.94    3.43
   3  -5  -8   60.27    6.98
   3  -5  -8   59.62    7.37
   3   5  -8   55.33    5.60
  -2  -5   8  255.22   12.58
  -2  -5   8  244.10   12.65
  -2   5   8  235.82   12.44
   2   5  -8  242.92   15.19
   2  -5  -8  251.86   18.19
   2  -5  -8  237.82   16.23
  -1   5   8   85.20    4.91
   1  -5  -8   90.56    8.59
   1  -5  -8   99.20    9.83
   1   5  -8   84.70    7.80
   0   5  -8  126.95    9.13
   0  -5  -8  132.76    9.94
   0  -5  -8  127.47    7.31
   0  -5  -8  130.95   10.46
   1  -5   8   15.53    2.49
  -1   5  -8   13.27    3.25
  -1  -5  -8   20.45    5.39
  -1  -5  -8   15.75    2.73
   2  -5   8  118.27    7.07
  -2   5  -8  112.12   11.18
  -2   5  -8  116.26    6.10
  -2  -5  -8  122.54    7.51
  -2  -5  -8  117.75   11.27
  -2  -5  -8  119.69    8.56
   3  -5   8   33.07    3.09
  -3   5  -8   32.54    5.77
  -3   5  -8   33.92    3.06
  -3  -5  -8   36.62    6.61
  -3  -5  -8   34.64    3.06
  -3  -5  -8   36.13    4.05
  -4   5  -8   93.88    4.99
  -4   5  -8   78.62    8.89
  -4   5  -8   85.14    5.66
  -4  -5  -8   79.07   11.91
  -4  -5  -8   94.13    5.76
  -4  -5  -8   89.26    6.91
  -5   5  -8   -0.37    2.51
  -5   5  -8    0.26    0.98
  -5  -5  -8    1.31    1.22
  -5  -5  -8    1.50    4.00
  -5  -5  -8    2.21    1.51
  -5   5  -8    0.60    0.90
  -6   5  -8   -0.61    0.91
  -6  -5  -8   -0.38    1.37
  -6  -5  -8   -0.54    1.04
  -6   5  -8    0.41    1.07
  -7   5  -8   29.79    3.00
  -7   5  -8   28.63    2.82
  -7  -5  -8   29.63    3.00
  -7  -5  -8   32.59    3.72
  -8  -5  -8   13.34    2.09
  -8  -5  -8   18.82    2.67
  -8   5  -8   16.09    2.16
  -9   5  -8   -0.19    0.67
  -9   5  -8    0.88    0.69
  -9  -5  -8    0.32    0.94
  -9  -5  -8    0.71    1.08
 -15   6   8    0.50    1.34
 -15   6   8    0.41    0.94
 -14   6   8   10.28    2.79
 -14   6   8    6.42    1.91
 -13   6   8    3.76    2.09
 -13   6   8    3.71    2.26
 -12   6   8   60.32    5.62
 -12   6   8   62.96    5.05
 -11   6   8   -1.93    1.51
 -11   6   8    0.42    1.24
 -10  -6   8   68.67    3.96
 -10   6   8   48.34    8.88
 -10   6   8   63.87    6.89
 -10   6   8   65.67    5.17
  10  -6  -8   45.22   12.06
  -9  -6   8  190.07    9.38
  -9   6   8  160.41   15.07
  -9   6   8  191.53   14.37
  -9   6   8  174.38   10.45
   9  -6  -8  149.61   16.06
  -8  -6   8   -0.47    0.93
  -8   6   8   -0.03    2.11
  -8   6   8   -0.32    1.69
  -8   6   8   -0.20    1.10
   8  -6  -8    1.35    3.03
  -7  -6   8   40.53    3.48
  -7   6   8   44.36    6.08
  -7   6   8   42.21    3.65
  -7   6   8   35.65    6.27
   7  -6  -8   36.21    6.89
  -6  -6   8   52.56    3.48
  -6   6   8   55.95    6.70
  -6   6   8   52.52    3.92
  -6  -6   8   54.89    3.61
   6   6  -8   44.46    5.02
   6  -6  -8   52.60    7.78
  -5  -6   8   61.32    4.00
  -5  -6   8   60.34    3.33
  -5   6   8   54.79    7.79
  -5   6   8   56.96    4.72
   5   6  -8   55.44    5.69
  -4  -6   8   53.34    3.63
  -4  -6   8   52.19    3.09
  -4   6   8   53.54    3.56
  -4   6   8   42.88    6.70
   4  -6  -8   48.23    6.77
   4   6  -8   51.26    5.98
  -3  -6   8   30.75    3.37
  -3   6   8   33.61    2.41
   3   6  -8   28.60    5.04
   3  -6  -8   32.63    5.46
   3  -6  -8   26.18    5.57
  -2  -6   8    6.66    1.68
  -2   6   8    4.85    1.17
   2   6  -8    8.62    2.54
   2  -6  -8    7.58    3.49
   2  -6  -8   -0.14    3.23
  -1  -6   8  197.88   10.50
   1   6  -8  192.09   12.64
   1  -6  -8  198.29   16.42
   1  -6  -8  197.89   10.81
   0  -6   8   52.20    4.27
   0  -6  -8   53.31    3.95
   0  -6  -8   53.30    8.20
   0   6  -8   46.94    5.10
   1  -6   8   12.91    2.42
  -1   6  -8   10.56    3.37
  -1  -6  -8   12.12    4.55
  -1  -6  -8   12.87    2.37
   2  -6   8  120.90    7.03
  -2  -6  -8  123.54    8.09
  -2  -6  -8  116.85   11.62
  -2  -6  -8  123.27    7.46
  -2   6  -8  116.69    9.48
  -3   6  -8  142.22   12.21
  -3  -6  -8  142.22   15.55
  -3  -6  -8  156.47    8.51
  -3  -6  -8  157.29   10.23
  -4   6  -8   24.21    2.79
  -4   6  -8   18.22    5.24
  -4  -6  -8   20.88    4.30
  -4  -6  -8   14.04    7.48
  -4  -6  -8   20.03    2.48
  -5  -6  -8    0.00    1.02
  -5  -6  -8    0.34    1.43
  -5   6  -8    0.58    0.81
  -6   6  -8    5.76    1.35
  -6   6  -8    4.82    1.54
  -6  -6  -8    5.91    1.93
  -7   6  -8   29.58    2.36
  -7  -6  -8   28.02    3.59
  -8   6  -8   15.82    1.65
  -8  -6  -8   14.72    2.07
  -9   6  -8    0.06    0.70
  -9  -6  -8    1.25    0.96
 -15   7   8    0.52    1.02
 -15   7   8    0.49    0.88
 -14   7   8   19.74    3.52
 -14   7   8   19.52    2.40
 -13   7   8   12.38    3.13
 -12   7   8    0.61    1.85
 -12   7   8    0.88    1.20
 -11   7   8   29.59    4.43
 -11   7   8   21.09    3.41
 -10  -7   8    2.17    0.99
 -10   7   8   -0.56    3.96
 -10   7   8    0.22    2.07
 -10   7   8   -0.05    1.16
  10  -7  -8    0.79    5.07
  -9   7   8    0.36    3.64
  -9   7   8    1.76    2.15
  -9   7   8    0.84    1.41
  -9  -7   8    0.89    1.01
   9  -7  -8    0.84    4.37
  -8  -7   8   65.27    4.61
  -8   7   8   55.51    9.67
  -8   7   8   66.04    7.69
  -8   7   8   66.16    4.92
   8  -7  -8   59.48    9.72
  -7  -7   8   25.39    2.96
  -7   7   8   23.95    3.69
  -7   7   8   24.83    6.52
   7  -7  -8   24.33    6.72
  -6  -7   8  105.20    6.44
  -6   7   8   86.35   10.68
  -6   7   8  103.66    6.26
   6  -7  -8   93.32   10.84
  -5   7   8    8.71    1.77
  -5   7   8    7.35    4.36
  -5  -7   8    9.97    1.76
   5   7  -8    5.10    3.19
   5  -7  -8    6.62    4.42
  -4  -7   8   15.51    2.28
  -4   7   8   13.21    4.36
  -4   7   8   13.76    2.37
   4   7  -8   16.30    3.18
   4  -7  -8    9.48    4.72
  -3  -7   8    5.65    1.63
  -3   7   8    5.46    1.22
   3   7  -8    4.59    2.85
   3  -7  -8    2.87    3.29
   3  -7  -8    6.68    4.24
  -2  -7   8   50.10    3.92
   2   7  -8   47.80    6.02
   2  -7  -8   39.49    6.66
  -1  -7   8    2.82    1.74
   1   7  -8    3.09    2.23
   1  -7  -8    2.60    3.14
   1  -7  -8    2.20    1.32
   0  -7   8   52.30    3.94
   0   7  -8   48.56    6.69
   0  -7  -8   42.12    7.50
   0  -7  -8   54.39    3.90
   1  -7   8   59.88    4.19
  -1   7  -8   55.70    6.27
  -1  -7  -8   60.79    7.94
  -1  -7  -8   60.99    4.72
   2  -7   8    0.90    1.28
  -2   7  -8    2.62    2.22
  -2  -7  -8    2.21    1.32
  -2  -7  -8    2.48    3.91
  -2  -7  -8   -0.37    1.67
  -3   7  -8   13.01    1.93
  -3   7  -8   12.47    4.07
  -3  -7  -8    9.68    6.81
  -3  -7  -8   14.60    2.33
  -3  -7  -8   14.14    3.05
  -4   7  -8    4.64    1.35
  -4  -7  -8    4.93    2.31
  -4  -7  -8    4.86    1.58
  -5   7  -8   48.63    4.19
  -5  -7  -8   49.63    4.22
  -5  -7  -8   46.95    4.93
  -6   7  -8    0.42    0.79
  -6  -7  -8    0.24    0.83
  -6  -7  -8    0.64    1.14
  -7   7  -8   21.94    2.61
  -7  -7  -8   22.29    2.63
  -8   7  -8   26.25    2.09
  -8  -7  -8   24.59    2.50
  -9  -7  -8   -0.02    0.55
 -14   8   8    1.32    1.12
 -13   8   8   13.55    2.57
 -13   8   8   10.79    1.91
 -12   8   8   28.07    3.76
 -12   8   8   25.48    2.71
 -11  -8   8   -1.14    0.98
 -11   8   8    0.04    1.56
 -11   8   8   -0.42    1.37
 -10  -8   8    5.35    1.47
 -10   8   8    1.86    2.31
 -10   8   8    5.36    1.51
  -9  -8   8   40.91    3.79
  -9   8   8   35.94    3.07
  -9   8   8   28.03    7.41
   9  -8  -8   18.88    9.17
  -8  -8   8    2.38    1.28
  -8   8   8    2.76    1.54
  -8   8   8    1.88    3.60
   8  -8  -8    1.55    4.41
  -7  -8   8   16.79    2.30
  -7   8   8   20.86    5.12
  -7   8   8   16.59    2.45
   7  -8  -8   14.02    7.63
  -6   8   8    8.88    4.93
  -6   8   8   11.48    2.06
  -6  -8   8   10.49    2.00
   6  -8  -8    7.98    5.54
  -5  -8   8   31.36    3.02
  -5   8   8   30.53    2.86
  -5   8   8   19.37    6.55
   5  -8  -8   44.69    7.43
  -4  -8   8   19.44    3.11
  -4   8   8   20.16    2.67
  -4   8   8   19.24    4.23
   4   8  -8   17.05    4.09
   4  -8  -8   19.99    6.63
  -3  -8   8    7.48    2.28
   3   8  -8    4.63    2.59
   3  -8  -8    5.84    4.88
  -2  -8   8   11.32    2.46
   2   8  -8    8.83    3.77
   2  -8  -8    8.43    4.57
   2  -8  -8   10.18    1.84
  -1  -8   8  123.48    7.72
   1   8  -8  110.46    9.13
   1  -8  -8  111.16   13.14
   1  -8  -8  119.13    6.69
   0  -8   8  146.50    8.05
   0   8  -8  129.45   11.34
   0  -8  -8  122.64   12.35
   0  -8  -8  143.07    7.56
   1  -8   8   37.91    3.62
  -1   8  -8   32.89    5.32
  -1  -8  -8   36.89    7.16
  -1  -8  -8   39.47    3.50
   2  -8   8   68.83    4.19
  -2   8  -8   62.70    7.32
  -2  -8  -8   69.39    9.97
  -2  -8  -8   73.40    4.76
  -2   8  -8   70.06    4.27
  -3   8  -8   47.83    3.78
  -3  -8  -8   50.70    3.70
  -3  -8  -8   57.54    4.52
  -4   8  -8    5.29    1.06
  -4  -8  -8   -0.06    1.52
  -4  -8  -8    4.48    1.80
  -5   8  -8    0.61    0.69
  -5  -8  -8   -0.27    0.83
  -5  -8  -8   -0.24    1.26
  -6  -8  -8    3.26    1.70
  -6   8  -8    4.62    1.18
  -7   8  -8   14.93    1.61
  -7  -8  -8   14.34    2.11
  -8   8  -8    4.15    1.34
  -8  -8  -8    2.08    1.46
 -14   9   8    1.82    1.14
 -13   9   8   11.38    2.15
 -12   9   8    0.22    0.79
 -11  -9   8    0.02    1.45
 -11   9   8   17.96    2.13
 -10   9   8   11.63    1.82
 -10  -9   8   11.02    2.38
  -9  -9   8    3.06    1.77
  -9   9   8    2.33    1.25
  -8  -9   8   16.33    2.50
  -7  -9   8   14.95    2.35
  -7   9   8   12.94    5.44
  -7   9   8   16.59    2.26
   7  -9  -8   15.01    7.82
  -6  -9   8   38.77    3.99
  -6   9   8   40.72    3.54
  -6   9   8   31.65    7.03
   6  -9  -8   35.40   10.15
  -5  -9   8   23.54    3.36
  -5   9   8   21.08    3.11
   5  -9  -8   19.84    8.00
  -4  -9   8   11.80    2.79
   4  -9  -8   13.89    6.34
  -3  -9   8   41.90    3.83
   3  -9  -8   51.97    8.17
  -2  -9   8    9.20    1.98
   2   9  -8    3.54    3.14
   2  -9  -8    6.97    4.45
   2  -9  -8    7.70    1.54
  -1  -9   8   30.37    3.61
   1   9  -8   29.26    5.06
   1  -9  -8   31.53    2.64
   1  -9  -8   31.39    8.29
   0  -9   8   45.51    4.06
   0   9  -8   47.24    3.11
   0   9  -8   38.83    6.91
   0  -9  -8   34.91    7.70
   0  -9  -8   45.01    3.54
   1  -9   8   -0.39    0.94
  -1   9  -8    1.87    2.09
  -1  -9  -8    0.35    2.87
  -1   9  -8    0.74    0.76
  -2   9  -8    2.00    1.29
  -2  -9  -8    3.68    1.94
  -3   9  -8    8.87    1.70
  -3  -9  -8    9.44    2.68
  -4   9  -8   11.62    1.41
  -4  -9  -8   13.29    2.95
  -5   9  -8    0.09    0.56
  -5  -9  -8    0.70    1.04
  -6   9  -8   -0.45    0.59
  -6  -9  -8    0.27    1.15
  -7   9  -8    2.45    1.00
  -7  -9  -8    2.99    1.20
 -13  10   8    5.28    1.19
 -12  10   8   14.76    1.77
 -11 -10   8    0.08    1.03
 -11  10   8    1.59    0.97
 -10 -10   8    0.17    0.65
 -10  10   8   -0.29    0.80
  -9 -10   8   33.43    3.23
  -9  10   8   35.06    2.87
  -8 -10   8    0.94    1.44
  -8  10   8    0.48    0.87
  -7  10   8   -0.03    0.71
  -7 -10   8    0.46    1.20
  -6 -10   8    0.85    1.47
  -6  10   8    1.24    1.18
  -5 -10   8   39.78    3.90
   5 -10  -8   29.88    8.10
  -4 -10   8    0.22    1.22
   4 -10  -8    1.13    2.92
  -3 -10   8    1.31    1.45
   3 -10  -8   -0.08    4.09
  -2 -10   8   16.15    2.11
   2  10  -8   13.91    1.26
   2 -10  -8   11.28    5.72
  -1 -10   8   26.69    2.81
   1  10  -8   28.38    2.32
   0 -10   8    9.56    1.60
   0  10  -8   14.11    1.78
   1 -10   8    4.98    1.42
  -1  10  -8    6.23    1.06
  -2  10  -8   63.03    4.04
  -2 -10  -8   56.55    5.26
  -3  10  -8    0.21    0.54
  -3 -10  -8   -0.22    1.17
  -4  10  -8    0.98    0.65
  -4 -10  -8   -0.04    1.21
  -5  10  -8    0.11    0.49
  -5 -10  -8    0.47    0.90
  -6  10  -8    8.53    1.06
  -6 -10  -8    7.57    1.68
  -7  10  -8    0.75    0.69
  -7 -10  -8    0.70    1.01
 -12  11   8    0.43    0.86
 -11 -11   8   -1.81    1.18
 -11  11   8   17.37    1.76
 -10 -11   8    0.25    0.77
 -10  11   8    0.51    1.05
  -9 -11   8    1.02    1.30
  -9  11   8    0.43    0.87
  -8 -11   8    0.13    0.87
  -8  11   8   -0.03    0.81
  -7 -11   8   63.24    4.92
  -7  11   8   56.55    3.56
  -6 -11   8    3.56    1.81
  -5 -11   8    2.14    1.66
  -4 -11   8    2.21    1.34
  -3 -11   8   25.08    2.65
  -2 -11   8    0.23    0.84
  -1 -11   8   15.18    2.18
   1  11  -8   12.07    1.21
   0 -11   8   25.43    2.49
   0  11  -8   22.88    1.64
  -1  11  -8   14.15    1.75
  -1 -11  -8   13.40    2.46
  -2  11  -8    0.52    0.57
  -2 -11  -8   -0.14    1.29
  -3  11  -8   10.25    1.53
  -3 -11  -8   11.11    2.44
  -4  11  -8   14.24    1.61
  -4 -11  -8   11.08    2.43
  -5  11  -8    0.41    0.53
  -5 -11  -8    0.36    1.37
  -6  11  -8   -0.02    0.49
  -6 -11  -8   -0.26    0.77
 -10 -12   8   -0.62    0.79
 -10  12   8    2.17    0.67
  -9 -12   8    5.24    1.58
  -8 -12   8   -0.20    1.15
  -7 -12   8    4.67    1.83
  -6 -12   8   17.39    2.25
  -5 -12   8   17.92    2.26
  -4 -12   8   -0.61    1.17
  -3 -12   8    9.17    1.69
  -2 -12   8   36.26    2.93
  -1 -12   8    8.76    1.81
   0 -12   8    0.09    0.55
  -1  12  -8    2.74    0.93
  -1 -12  -8    2.94    1.83
  -2  12  -8   12.94    1.20
  -2 -12  -8   21.40    3.13
  -3  12  -8   13.07    1.19
  -3 -12  -8   13.55    2.99
  -4  12  -8   -0.06    0.53
  -4 -12  -8   -0.27    0.94
  -9 -13   8   -0.34    0.78
  -8 -13   8    0.17    0.84
  -7 -13   8   25.53    3.39
  -6 -13   8    0.33    1.05
  -5 -13   8    4.59    1.67
  -4 -13   8    6.53    1.75
  -3 -13   8   22.23    2.18
  -2 -13   8    0.50    0.77
  -1 -13   8   -0.04    0.52
   0 -13  -8   13.25    2.47
  -1 -13  -8   15.01    3.01
  -2 -13  -8    0.42    1.13
  -3 -13  -8    1.14    1.45
  -7 -14   8    0.41    0.95
  -6 -14   8    3.68    1.08
  -5 -14   8    5.45    1.21
  -4 -14   8    3.54    1.29
  -3 -14   8    0.27    0.79
  -2 -14   8    5.06    0.96
   1 -14  -8    1.52    1.34
   0 -14  -8    7.97    1.89
  -1 -14  -8    0.44    1.14
 -16   0   9    2.33    1.83
 -15   0   9    0.08    1.26
 -14   0   9    2.63    1.46
 -14   0   9   -0.31    2.03
 -13   0   9   -0.21    1.98
 -13   0   9    0.48    0.99
 -12   0   9   -0.31    1.31
 -12   0   9    0.51    0.84
  12   0  -9   -1.73    2.74
 -11   0   9   -0.35    0.89
 -11   0   9    0.24    1.63
 -10   0   9    1.06    1.82
 -10   0   9    0.35    1.41
  -9   0   9    0.56    1.46
  -9   0   9   -0.38    0.83
  -8   0   9    0.11    0.69
  -8   0   9    0.72    1.51
  -8   0   9    0.23    0.86
   8   0  -9    0.12    2.07
  -7   0   9    0.16    0.52
  -7   0   9   -0.03    0.86
   7   0  -9   -1.06    1.49
  -6   0   9   -0.41    0.69
  -6   0   9    0.23    0.74
   6   0  -9    1.72    1.59
  -5   0   9   -0.19    0.96
  -5   0   9   -0.41    0.83
   5   0  -9    0.22    2.23
  -4   0   9   -0.16    0.65
  -4   0   9    0.19    0.67
   4   0  -9   -0.62    1.56
  -3   0   9    0.13    0.69
   3   0  -9   -0.30    1.52
  -2   0   9   -0.14    1.09
   2   0  -9   -0.43    1.78
  -1   0   9    0.45    0.85
   1   0  -9    0.00    1.88
   1   0  -9    0.59    0.99
   0   0   9    0.04    0.65
   0   0  -9    1.94    1.60
   0   0  -9   -0.42    0.85
  -1   0  -9    0.38    0.92
  -1   0  -9   -0.66    1.92
  -2   0  -9    0.07    1.23
  -2   0  -9    0.53    1.57
  -3   0  -9   -0.31    0.85
  -3   0  -9    2.05    1.50
  -3   0  -9   -0.38    0.84
   4   0   9    0.12    1.18
  -4   0  -9   -0.03    1.38
  -4   0  -9   -0.46    1.18
  -4   0  -9   -0.48    1.59
   5   0   9   -0.72    0.96
  -5   0  -9   -0.14    0.53
  -5   0  -9   -1.03    1.02
  -6   0  -9   -0.16    0.85
  -6   0  -9    0.21    0.76
  -7   0  -9   -0.27    0.85
  -8   0  -9   -0.32    0.86
  -9   0  -9   -0.31    0.72
 -16   1   9   -2.08    1.58
 -15  -1   9    1.50    1.89
 -15   1   9    1.67    2.33
 -14  -1   9    0.83    1.73
 -14   1   9    3.24    1.82
 -14   1   9   -0.08    0.94
 -13  -1   9    3.34    1.88
 -13  -1   9   -0.14    1.14
 -13   1   9    2.64    1.81
 -13   1   9    2.86    2.60
 -12  -1   9    0.08    1.60
 -12  -1   9    0.25    1.18
 -12   1   9    0.59    1.54
 -12   1   9    0.05    0.99
 -12   1   9    0.68    3.34
 -11  -1   9   10.92    1.81
 -11   1   9   11.90    3.57
 -11   1   9    9.26    5.02
 -11   1   9   10.99    2.07
 -11  -1   9    8.74    2.63
  11   1  -9    5.63    5.91
 -10  -1   9    2.82    1.32
 -10   1   9    0.74    2.02
 -10   1   9    3.72    1.48
 -10   1   9    4.42    3.76
 -10  -1   9    3.00    2.25
  10   1  -9    0.73    3.30
  -9  -1   9    1.32    1.83
  -9  -1   9    1.20    1.50
  -9   1   9    0.79    1.76
  -9   1   9    0.47    3.89
  -9   1   9    2.09    1.22
   9   1  -9    0.64    2.78
  -8  -1   9    0.49    1.71
  -8  -1   9    0.99    1.02
  -8   1   9    0.62    1.79
  -8   1   9    1.54    1.44
  -8   1   9    1.14    3.35
  -8   1   9    0.63    0.76
   8   1  -9    1.24    2.95
  -7  -1   9   22.29    2.14
  -7  -1   9   23.20    2.44
  -7   1   9   24.37    1.79
  -7   1   9   25.07    3.39
  -7   1   9   22.26    2.44
   7   1  -9   29.71    5.82
  -6  -1   9   14.70    2.16
  -6   1   9   19.10    2.30
  -6   1   9   17.52    2.17
  -6  -1   9   21.68    2.28
   6   1  -9   21.01    4.25
   6  -1  -9   19.52    4.69
  -5  -1   9    3.48    1.31
  -5  -1   9    5.25    1.43
  -5   1   9    5.00    2.07
  -5   1   9    4.32    1.34
   5   1  -9    6.53    2.88
  -4  -1   9   14.68    1.86
  -4  -1   9   12.42    1.81
  -4   1   9   12.70    1.86
   4   1  -9   11.91    3.84
   4  -1  -9   11.49    5.15
  -3   1   9   16.47    2.53
  -3  -1   9   15.03    2.68
  -2  -1   9   19.70    2.48
  -2  -1   9   21.16    2.23
  -2   1   9   21.76    2.78
   2   1  -9   21.62    2.41
   2   1  -9   20.54    5.61
   2  -1  -9   21.72    4.54
  -1  -1   9   86.80    5.01
  -1  -1   9   81.16    5.24
  -1   1   9   81.99    5.56
   1   1  -9   82.73    5.20
   1  -1  -9   85.85    5.54
   1  -1  -9   92.11    9.59
   1   1  -9   83.57    9.30
   0  -1   9   23.94    2.39
   0  -1   9   25.16    3.23
   0   1   9   23.58    2.20
   0   1  -9   23.75    2.59
   0  -1  -9   16.70    4.55
   0  -1  -9   27.14    2.77
   0  -1  -9   26.50    4.58
   0   1  -9   27.85    4.55
   1  -1   9    6.48    1.81
   1   1   9    5.72    1.76
  -1   1  -9    5.91    2.07
  -1   1  -9    7.15    3.14
  -1  -1  -9    5.51    1.86
  -1  -1  -9    6.96    2.81
  -1  -1  -9    5.42    3.62
   2  -1   9    1.59    1.65
  -2   1  -9    1.45    1.34
  -2   1  -9    0.64    2.22
  -2  -1  -9    1.17    2.96
  -2  -1  -9    3.60    1.40
  -2  -1  -9    0.36    2.03
  -2  -1  -9    1.14    1.19
   3  -1   9   15.53    2.25
  -3  -1  -9    8.70    5.47
  -3   1  -9   17.57    3.00
  -3   1  -9   11.24    4.30
  -3  -1  -9   15.60    3.11
  -3  -1  -9    8.67    3.36
  -3  -1  -9   13.36    2.69
   4  -1   9   29.58    2.86
  -4  -1  -9   20.41    6.37
  -4   1  -9   28.34    5.65
  -4   1  -9   28.71    3.37
  -4  -1  -9   30.22    3.51
  -4  -1  -9   31.55    3.84
   5   1   9   -0.39    0.98
  -5   1  -9   -0.51    0.79
  -5   1  -9   -0.63    1.34
  -5   1  -9    0.14    1.07
  -5  -1  -9   -0.17    1.37
  -5  -1  -9   -0.62    1.20
  -6   1  -9    3.68    1.60
  -6  -1  -9    4.10    1.31
  -6  -1  -9    3.74    1.36
  -6   1  -9   -0.08    1.02
  -7   1  -9    2.34    1.15
  -7  -1  -9    2.29    1.54
  -7  -1  -9    1.40    1.38
  -8   1  -9    3.80    1.26
  -8  -1  -9    3.31    1.61
  -9   1  -9    2.92    1.31
  -9  -1  -9    2.26    1.38
 -16   2   9    0.94    1.61
 -15   2   9   -0.03    0.87
 -15   2   9    3.83    1.75
 -14  -2   9    0.45    1.74
 -14   2   9    3.88    2.16
 -14   2   9    1.21    1.56
 -13   2   9   20.61    4.93
 -13   2   9   18.83    2.66
 -12  -2   9    8.45    3.21
 -12  -2   9    5.86    2.30
 -12   2   9    6.71    6.81
 -12   2   9    8.68    3.21
 -12   2   9    9.20    2.20
 -11   2   9    7.97    5.81
 -11  -2   9   11.06    2.85
 -11  -2   9   10.05    2.31
 -11   2   9   10.81    3.56
 -11   2   9   10.65    2.16
 -10  -2   9   11.26    2.58
 -10  -2   9   11.62    1.79
 -10   2   9    9.72    5.68
 -10   2   9   11.67    2.90
 -10   2   9    7.24    3.52
  10   2  -9    7.86    5.29
  -9  -2   9    7.78    1.45
  -9  -2   9    7.63    2.68
  -9  -2   9    9.08    1.63
  -9   2   9   10.02    3.15
  -9   2   9    5.66    4.79
  -9   2   9    9.99    1.94
   9   2  -9    1.61    3.89
  -8  -2   9    0.39    0.90
  -8  -2   9    0.97    0.93
  -8   2   9    0.10    1.82
  -8   2   9    0.15    1.44
  -8   2   9    0.21    3.22
   8   2  -9    0.19    2.18
  -7  -2   9    1.72    1.10
  -7  -2   9    2.08    1.17
  -7   2   9    1.68    0.96
  -7   2   9    1.73    1.85
  -7   2   9    1.78    1.59
  -7   2   9    1.50    2.89
   7   2  -9    0.71    3.07
  -6  -2   9    2.55    1.10
  -6  -2   9    2.13    1.20
  -6   2   9    2.37    1.85
  -6   2   9    2.43    1.15
   6   2  -9    2.45    3.04
  -5  -2   9    5.56    1.45
  -5   2   9    4.77    2.13
  -5  -2   9    5.77    1.65
   5   2  -9    4.92    3.67
   5  -2  -9    4.78    4.66
  -4   2   9   15.71    2.09
  -4  -2   9   17.61    2.05
  -4  -2   9   15.39    1.97
   4   2  -9   18.89    3.93
   4  -2  -9   18.10    5.55
  -3  -2   9   76.36    4.45
  -3  -2   9   75.12    4.25
  -3   2   9   75.55    4.53
   3   2  -9   72.02    8.01
   3  -2  -9   69.97    8.07
  -2   2   9   10.00    1.79
  -2  -2   9   14.46    2.05
  -2  -2   9   12.95    1.83
   2   2  -9   12.43    4.45
   2   2  -9   11.63    1.79
   2  -2  -9   11.08    4.37
   2  -2  -9    8.52    3.20
  -1  -2   9    1.41    1.12
  -1  -2   9    1.14    1.31
  -1   2   9    2.16    1.02
   1   2  -9    4.28    2.55
   1   2  -9    0.98    1.13
   1  -2  -9    2.80    2.90
   1  -2  -9    1.06    2.42
   1  -2  -9    2.42    1.42
   0  -2   9    9.60    1.92
   0   2   9    8.51    1.45
   0  -2   9    9.17    1.68
   0   2  -9    8.09    1.97
   0   2  -9    9.27    3.13
   0  -2  -9    6.95    4.02
   0  -2  -9    8.32    3.60
   0  -2  -9    8.00    1.99
   0  -2  -9    5.10    1.57
   1  -2   9   -0.14    1.37
   1   2   9    0.00    1.09
  -1   2  -9    1.34    1.07
  -1   2  -9    0.64    2.50
  -1  -2  -9    1.15    1.80
  -1  -2  -9    0.47    1.30
  -1  -2  -9   -0.14    2.06
  -1  -2  -9    2.21    1.23
   2  -2   9    1.63    1.39
  -2   2  -9    1.80    2.51
  -2  -2  -9    3.36    3.50
  -2  -2  -9    0.83    1.98
  -2  -2  -9    1.33    1.39
  -2  -2  -9    2.67    1.47
  -2   2  -9    1.81    1.62
   3  -2   9    2.88    1.68
  -3   2  -9    1.12    2.82
  -3   2  -9    2.31    1.60
  -3  -2  -9    2.55    3.90
  -3  -2  -9    3.99    1.92
  -3  -2  -9    3.98    2.08
   4  -2   9   34.89    3.48
  -4   2  -9   33.49    6.30
  -4   2  -9   36.84    3.58
  -4  -2  -9   32.17    6.79
  -4  -2  -9   34.05    4.17
  -4  -2  -9   37.71    3.48
  -5   2  -9   31.43    2.89
  -5  -2  -9   33.16    3.69
  -5  -2  -9   33.94    3.07
  -5   2  -9   34.21    2.37
  -6   2  -9    3.47    1.32
  -6   2  -9    3.21    1.64
  -6  -2  -9    4.91    2.15
  -6  -2  -9    4.69    1.87
  -7   2  -9    3.33    1.13
  -7  -2  -9    3.48    1.77
  -7  -2  -9    3.29    1.58
  -7   2  -9   -0.19    0.92
  -8   2  -9    0.12    0.82
  -8  -2  -9    0.47    1.23
  -8  -2  -9    0.60    1.03
  -9   2  -9   -0.13    0.76
  -9  -2  -9   -0.03    0.98
 -16   3   9   10.41    3.20
 -15   3   9    1.96    1.74
 -15   3   9    0.35    0.83
 -14   3   9    0.30    2.01
 -14   3   9    0.34    1.00
 -13   3   9    1.55    2.32
 -13   3   9    2.44    1.61
 -12   3   9   17.12    2.74
 -11  -3   9    6.44    1.70
 -11   3   9    7.11    2.68
 -11   3   9    6.09    2.47
 -11   3   9    1.16    5.06
 -11  -3   9    3.53    1.83
 -10  -3   9   16.69    2.49
 -10   3   9    9.23    7.66
 -10   3   9   15.64    4.34
 -10   3   9   18.38    2.51
  10   3  -9    9.26    5.89
  -9  -3   9   27.24    2.41
  -9  -3   9   25.12    2.30
  -9   3   9   27.68    3.94
  -9   3   9   27.95    2.91
  -9   3   9   21.52    7.17
   9   3  -9   26.13    5.08
  -8  -3   9    8.74    1.58
  -8   3   9   10.61    2.97
  -8   3   9    8.19    2.03
  -8   3   9   12.33    4.49
   8   3  -9    6.60    3.60
  -7  -3   9   17.00    1.85
  -7  -3   9   15.66    2.01
  -7   3   9   20.17    5.57
  -7   3   9   17.80    2.01
  -7   3   9   22.86    3.32
  -7   3   9   17.41    2.51
   7   3  -9   20.94    5.18
  -6  -3   9    2.29    1.26
  -6  -3   9    1.41    1.49
  -6   3   9    0.63    2.75
  -6   3   9    1.51    1.28
   6   3  -9    2.68    2.34
  -5  -3   9   24.91    2.67
  -5  -3   9   24.07    2.92
  -5   3   9   19.45    2.45
   5   3  -9   24.40    4.44
   5  -3  -9   24.81    6.61
   5  -3  -9   23.37    4.37
  -4  -3   9   16.62    2.02
  -4  -3   9   15.88    2.52
  -4   3   9   16.33    2.17
   4   3  -9   14.89    3.90
   4  -3  -9   14.85    4.80
   4  -3  -9   16.17    3.78
  -3  -3   9    6.12    1.52
  -3  -3   9    6.25    1.34
  -3   3   9    6.89    1.51
   3   3  -9    5.15    1.59
   3  -3  -9    7.18    3.46
   3  -3  -9    2.82    3.01
   3   3  -9    4.82    2.77
  -2  -3   9    8.49    1.46
  -2  -3   9    7.22    2.20
  -2   3   9    8.77    2.06
   2   3  -9    9.51    3.26
   2   3  -9    8.22    1.44
   2  -3  -9    8.15    4.17
   2  -3  -9    8.89    3.41
  -1  -3   9    8.55    1.65
  -1  -3   9   10.50    2.25
  -1   3   9    9.61    1.45
   1   3  -9    6.28    1.47
   1  -3  -9    6.56    3.37
   1  -3  -9    6.85    3.43
   1  -3  -9   11.64    2.07
   1   3  -9   11.32    3.49
   0  -3   9    6.45    1.92
   0   3   9    4.63    1.49
   0   3  -9    3.97    1.60
   0   3  -9    4.79    3.01
   0  -3  -9    4.63    3.18
   0  -3  -9    2.58    3.27
   0  -3  -9    1.64    1.65
   0  -3  -9    3.76    1.68
   1  -3   9   20.11    2.44
   1   3   9   15.57    2.08
  -1   3  -9   18.37    2.52
  -1   3  -9   10.22    5.00
  -1  -3  -9   19.66    4.17
  -1  -3  -9   17.59    2.77
  -1  -3  -9   16.92    4.94
  -1  -3  -9   19.17    2.94
   2  -3   9  111.63    6.49
  -2   3  -9  103.89    9.22
  -2  -3  -9  103.69   11.46
  -2  -3  -9  113.41    7.51
  -2  -3  -9  109.69    6.84
  -2   3  -9  110.25    6.34
   3  -3   9   74.09    4.77
  -3   3  -9   66.17    8.96
  -3   3  -9   74.85    5.06
  -3  -3  -9   73.14    6.09
  -3  -3  -9   76.93    5.21
  -3  -3  -9   59.43    8.83
  -4   3  -9   23.35    5.24
  -4   3  -9   31.27    3.20
  -4  -3  -9   23.51    6.44
  -4  -3  -9   29.88    3.32
  -4  -3  -9   33.02    4.19
  -5   3  -9   11.55    1.61
  -5   3  -9   12.36    1.80
  -5  -3  -9   11.06    2.40
  -5  -3  -9   11.12    2.08
  -6   3  -9    0.35    0.66
  -6   3  -9    0.13    0.86
  -6  -3  -9    0.78    1.33
  -6  -3  -9    0.08    0.95
  -7   3  -9   -0.45    0.65
  -7   3  -9    0.23    0.89
  -7  -3  -9    0.61    1.12
  -7  -3  -9   -0.35    0.85
  -8   3  -9   12.09    1.88
  -8  -3  -9   11.62    2.09
  -8  -3  -9   11.62    2.16
  -9   3  -9    1.02    0.80
  -9  -3  -9    0.97    1.24
 -16   4   9   -0.07    1.08
 -15   4   9    1.87    1.61
 -15   4   9   -0.04    1.19
 -14   4   9    1.11    1.65
 -14   4   9   -0.10    1.02
 -13   4   9    0.99    2.02
 -13   4   9   -0.06    1.05
 -12   4   9    0.45    2.10
 -12   4   9    1.10    1.44
 -11   4   9    8.16    4.69
 -11   4   9    2.29    3.22
 -11   4   9    3.29    1.64
 -10  -4   9    9.17    1.60
 -10   4   9    9.62    5.79
 -10   4   9   14.79    4.23
 -10   4   9   12.77    2.31
  -9  -4   9   -0.52    0.84
  -9   4   9   -1.08    2.18
  -9   4   9    0.19    1.82
  -9   4   9   -0.20    0.95
  -9  -4   9    0.22    0.73
   9   4  -9    0.56    2.02
  -8  -4   9   34.24    2.63
  -8   4   9   33.62    7.51
  -8   4   9   38.02    5.07
  -8   4   9   35.54    4.49
  -8  -4   9   35.78    2.72
   8   4  -9   26.86    5.27
  -7  -4   9   10.19    1.54
  -7  -4   9    9.83    2.06
  -7   4   9    6.94    1.48
  -7   4   9    9.52    4.02
  -7   4   9    9.42    2.08
   7   4  -9    9.41    4.25
   7  -4  -9    7.28    4.37
  -6  -4   9    0.41    0.81
  -6  -4   9    0.13    0.79
  -6   4   9    0.21    1.88
  -6   4   9    0.23    1.01
   6   4  -9    0.04    2.14
   6  -4  -9    1.42    2.19
  -5  -4   9    7.59    1.68
  -5  -4   9   11.56    2.17
  -5   4   9   10.34    1.85
   5   4  -9    7.97    3.10
   5  -4  -9    6.48    3.65
  -4  -4   9   27.82    2.52
  -4  -4   9   28.60    2.37
  -4   4   9   26.58    3.31
   4   4  -9   26.39    5.30
   4  -4  -9   33.77    7.09
   4  -4  -9   24.97    4.93
  -3  -4   9    6.08    2.01
  -3  -4   9    4.83    1.34
  -3   4   9    5.91    1.91
   3   4  -9    5.18    3.53
   3  -4  -9    5.83    4.11
   3  -4  -9    3.90    2.70
  -2  -4   9   47.64    3.97
  -2  -4   9   45.71    3.71
  -2   4   9   45.83    3.86
   2   4  -9   40.35    2.62
   2  -4  -9   42.74    7.17
   2  -4  -9   47.88    6.34
   2   4  -9   42.67    5.29
  -1  -4   9    3.77    1.46
  -1   4   9    2.62    1.42
   1   4  -9    1.61    1.21
   1   4  -9    1.50    2.29
   1  -4  -9    2.28    3.02
   1  -4  -9    1.64    2.87
   1  -4  -9    3.06    1.79
   0  -4   9   44.22    3.70
   0   4   9   40.39    3.23
   0   4  -9   42.98    3.29
   0   4  -9   41.97    5.76
   0  -4  -9   39.23    6.32
   0  -4  -9   41.21    6.67
   0  -4  -9   47.77    3.67
   0  -4  -9   44.25    3.97
   1  -4   9   51.57    3.94
  -1   4  -9   49.58    3.77
  -1   4  -9   45.96    6.37
  -1  -4  -9   45.78    6.67
  -1  -4  -9   55.07    4.11
  -1  -4  -9   49.67    4.64
   2  -4   9    0.29    0.95
  -2   4  -9   -0.02    1.06
  -2  -4  -9   -0.72    2.62
  -2  -4  -9    0.66    1.03
  -2  -4  -9    0.23    1.49
   3  -4   9    1.07    1.44
  -3   4  -9    2.36    2.82
  -3   4  -9    1.72    1.26
  -3  -4  -9    2.29    3.92
  -3  -4  -9    1.92    1.72
  -3  -4  -9    2.73    1.72
  -4   4  -9   15.44    2.04
  -4  -4  -9   12.78    7.14
  -4  -4  -9   12.50    2.80
  -4  -4  -9   15.65    2.83
  -4   4  -9   11.61    5.38
  -5   4  -9    5.16    1.28
  -5   4  -9    4.44    1.47
  -5  -4  -9    4.76    2.25
  -5  -4  -9    3.50    1.65
  -6   4  -9    3.95    1.14
  -6   4  -9    4.15    1.52
  -6  -4  -9    4.23    2.00
  -6  -4  -9    4.16    1.58
  -7   4  -9    0.11    0.83
  -7   4  -9    1.15    0.87
  -7  -4  -9    1.18    1.37
  -7  -4  -9    1.47    1.35
  -8   4  -9    0.29    0.62
  -8  -4  -9    0.21    1.00
  -8  -4  -9    0.08    0.76
  -8   4  -9   -0.07    0.62
  -9  -4  -9    0.05    0.55
 -15   5   9    1.52    1.63
 -15   5   9    0.65    1.39
 -14   5   9    0.76    1.26
 -14   5   9   -0.04    1.01
 -13   5   9    0.42    2.22
 -13   5   9    2.30    1.47
 -12   5   9    4.28    2.37
 -12   5   9    4.98    2.00
 -11   5   9    6.59    3.18
 -11   5   9    6.68    2.23
 -10  -5   9    4.01    1.10
 -10   5   9    2.07    4.14
 -10   5   9    3.60    3.64
 -10   5   9    4.04    1.93
  -9  -5   9    1.06    0.85
  -9   5   9   -0.14    3.32
  -9   5   9    0.29    2.72
  -9   5   9    0.21    1.34
  -8  -5   9   25.64    2.10
  -8   5   9   15.16    6.67
  -8   5   9   30.38    4.99
  -8   5   9   28.40    4.22
  -8  -5   9   30.13    2.80
   8   5  -9   23.12    4.61
   8  -5  -9   20.41    7.46
  -7  -5   9   44.87    3.75
  -7  -5   9   43.16    2.83
  -7   5   9   39.48    3.79
  -7   5   9   42.76    6.71
   7  -5  -9   37.94    6.47
   7   5  -9   35.36    6.08
  -6  -5   9   60.66    4.03
  -6  -5   9   64.20    4.50
  -6   5   9   64.80    4.56
  -6   5   9   55.07    7.11
   6   5  -9   53.55    7.60
   6  -5  -9   57.44    8.73
  -5  -5   9   42.38    3.21
  -5  -5   9   38.41    2.80
  -5   5   9   34.17    4.46
  -5   5   9   34.64    3.19
   5   5  -9   40.48    6.44
   5  -5  -9   41.90    6.82
  -4  -5   9    8.04    1.53
  -4   5   9    7.97    1.70
  -4  -5   9    8.39    1.73
   4   5  -9    7.85    3.57
   4  -5  -9    6.69    4.21
   4  -5  -9    7.59    3.35
  -3  -5   9   12.59    1.75
  -3  -5   9   11.45    2.16
  -3   5   9   12.37    1.75
   3  -5  -9   11.42    4.07
   3  -5  -9    1.80    4.28
   3   5  -9    9.25    3.31
  -2  -5   9   24.65    3.39
  -2   5   9   26.06    2.26
   2   5  -9   26.67    4.19
   2  -5  -9   27.08    5.93
   2  -5  -9   26.32    4.65
  -1  -5   9   13.64    2.13
  -1   5   9   10.75    2.00
   1  -5  -9    7.83    4.57
   1  -5  -9   11.91    2.74
   1  -5  -9    8.43    3.79
   1   5  -9   11.01    3.83
   0  -5   9   17.22    2.44
   0   5  -9   15.33    3.61
   0  -5  -9   14.72    4.52
   0  -5  -9   16.51    2.90
   1  -5   9    5.72    1.72
  -1   5  -9    1.70    2.88
  -1  -5  -9    6.46    3.83
  -1  -5  -9    4.71    1.77
  -1  -5  -9    6.36    2.33
   2  -5   9    0.23    1.11
  -2   5  -9    0.52    2.67
  -2   5  -9    0.18    0.86
  -2  -5  -9    0.48    2.36
  -2  -5  -9    0.69    1.05
  -2  -5  -9    0.24    1.51
   3  -5   9   21.36    2.32
  -3   5  -9   16.98    4.83
  -3   5  -9   22.31    2.61
  -3  -5  -9   18.57    6.41
  -3  -5  -9   21.76    2.75
  -3  -5  -9   27.42    4.09
  -4   5  -9   31.33    2.55
  -4   5  -9   27.77    2.27
  -4  -5  -9   28.90    3.29
  -4  -5  -9   28.96    3.75
  -5   5  -9    9.45    2.05
  -5   5  -9    5.87    1.60
  -5  -5  -9    6.91    2.34
  -5  -5  -9    6.01    2.28
  -6   5  -9    6.15    1.25
  -6   5  -9    6.42    1.50
  -6  -5  -9    6.36    1.79
  -6  -5  -9    5.05    1.72
  -7   5  -9    1.84    0.85
  -7   5  -9    2.44    1.00
  -7  -5  -9    2.84    1.60
  -7  -5  -9    3.22    1.58
  -8   5  -9    0.12    0.44
  -8  -5  -9   -0.33    0.75
  -8  -5  -9    0.50    0.89
 -15   6   9    1.05    1.33
 -14   6   9    0.00    1.22
 -14   6   9    0.42    0.95
 -13   6   9   -0.08    1.70
 -13   6   9    0.51    1.13
 -12   6   9    1.83    2.15
 -12   6   9    3.48    1.73
 -11  -6   9    0.45    1.21
 -11   6   9    6.48    2.33
 -11   6   9    6.02    1.49
 -10  -6   9    5.33    1.35
 -10   6   9    2.84    2.64
 -10   6   9    2.89    5.21
 -10   6   9    4.09    2.31
  -9  -6   9    8.06    1.53
  -9   6   9    6.54    4.46
  -9   6   9    9.66    3.51
  -9   6   9    7.75    2.22
  -8  -6   9   26.22    2.93
  -8   6   9   25.39    6.94
  -8   6   9   26.16    4.11
   8  -6  -9   19.52    8.01
  -7  -6   9  112.21    5.72
  -7   6   9  121.02    8.56
  -7   6   9  102.10   12.56
  -7  -6   9  119.73    7.18
   7   6  -9   90.78    8.46
   7  -6  -9  101.36   12.69
  -6  -6   9   10.89    2.33
  -6  -6   9    9.72    1.44
  -6   6   9    8.20    4.99
  -6   6   9    8.25    2.05
   6   6  -9    5.90    3.10
   6  -6  -9    9.39    5.18
  -5  -6   9   15.86    1.87
  -5   6   9   16.56    3.40
  -5   6   9   17.79    2.31
   5   6  -9   15.36    3.59
   5  -6  -9   17.96    5.75
  -4   6   9    4.90    1.52
  -4  -6   9    5.76    1.74
   4   6  -9    6.78    3.30
   4  -6  -9    5.97    3.82
   4  -6  -9    2.15    4.16
  -3  -6   9   27.24    2.92
  -3   6   9   31.40    3.28
   3   6  -9   32.21    5.20
   3  -6  -9   28.29    6.60
   3  -6  -9    7.88    6.40
  -2  -6   9    4.48    1.52
  -2   6   9    1.81    1.06
   2   6  -9    2.23    2.40
   2  -6  -9    1.03    2.76
   2  -6  -9    1.82    3.62
  -1  -6   9    1.63    1.65
   1   6  -9    1.23    2.12
   1  -6  -9    1.80    1.65
   1  -6  -9    1.26    3.36
   0  -6   9  125.18    7.28
   0   6  -9  115.75    9.48
   0  -6  -9  124.64    7.38
   0  -6  -9  106.42   12.26
   1  -6   9    2.74    1.66
  -1   6  -9    3.52    3.43
  -1  -6  -9    4.13    3.81
  -1  -6  -9    3.77    1.55
  -1  -6  -9    3.83    1.98
   2  -6   9    1.79    1.19
  -2   6  -9    1.77    2.94
  -2  -6  -9    0.37    3.39
  -2  -6  -9    2.19    1.32
  -2  -6  -9    1.72    1.80
  -3   6  -9    4.60    1.35
  -3   6  -9    2.74    3.43
  -3  -6  -9    2.63    4.47
  -3  -6  -9    4.69    1.64
  -3  -6  -9    4.90    1.89
  -4   6  -9   19.33    2.79
  -4  -6  -9   20.22    2.63
  -4  -6  -9   21.40    2.80
  -5   6  -9    6.85    2.00
  -5  -6  -9    8.31    1.82
  -5  -6  -9    6.73    2.02
  -6   6  -9    0.89    0.80
  -6  -6  -9   -0.05    1.11
  -6  -6  -9    0.78    1.32
  -7   6  -9    0.09    0.53
  -7  -6  -9    0.04    0.73
  -7  -6  -9    0.04    0.71
  -8   6  -9    0.06    0.38
  -8  -6  -9   -0.05    0.66
 -15   7   9    1.12    0.88
 -14   7   9    1.20    1.66
 -13   7   9    0.18    0.99
 -13   7   9    0.63    1.53
 -12   7   9    0.85    1.57
 -12   7   9    0.93    1.45
 -11  -7   9   -0.08    0.78
 -11   7   9    0.47    1.55
 -11   7   9    2.61    1.40
 -10  -7   9    0.69    0.96
 -10   7   9    0.20    1.02
  -9  -7   9    3.76    1.59
  -9   7   9    5.28    4.84
  -9   7   9    2.92    2.17
   9  -7  -9    1.42    6.10
  -8   7   9   12.18    5.10
  -8   7   9    9.97    2.38
  -8  -7   9   11.75    2.23
   8  -7  -9    9.97    5.64
  -7  -7   9   29.57    2.91
  -7   7   9   32.85    3.46
  -7   7   9   24.04    6.49
   7  -7  -9   31.17    7.32
  -6  -7   9    0.88    1.21
  -6   7   9    1.64    1.32
  -6   7   9    1.01    3.14
   6  -7  -9    0.24    3.87
  -5  -7   9   20.66    2.41
  -5   7   9   17.97    2.97
   5  -7  -9   11.54    5.39
   5   7  -9   14.56    4.40
  -4  -7   9   -0.13    1.49
  -4   7   9    0.83    0.92
   4   7  -9   -0.36    2.17
   4  -7  -9    2.76    2.59
   4  -7  -9   -0.35    2.96
  -3  -7   9    0.58    1.33
  -3   7   9    1.16    0.95
   3  -7  -9    0.93    3.25
   3   7  -9    0.92    1.97
  -2  -7   9   30.81    3.23
   2   7  -9   26.08    4.60
   2  -7  -9   28.39    6.35
   2  -7  -9   32.39    3.16
  -1  -7   9    3.91    1.95
   1   7  -9    2.68    3.03
   1  -7  -9    1.75    3.64
   1  -7  -9    4.03    1.93
   0  -7   9   14.46    2.81
   0   7  -9   11.83    3.92
   0  -7  -9   11.49    5.97
   0  -7  -9   14.61    2.17
   1  -7   9    4.00    1.60
  -1   7  -9    4.29    3.36
  -1  -7  -9    1.47    5.14
  -1  -7  -9    4.58    1.56
  -1  -7  -9    5.08    2.14
   2  -7   9    8.61    1.34
  -2   7  -9    6.30    3.61
  -2  -7  -9    5.15    5.11
  -2  -7  -9    8.69    2.16
  -2  -7  -9    9.85    2.24
  -3   7  -9    0.01    0.57
  -3  -7  -9   -0.29    0.84
  -3  -7  -9   -0.07    0.97
  -4   7  -9   11.27    1.78
  -4  -7  -9   12.08    1.97
  -4  -7  -9   10.32    2.31
  -5   7  -9   -0.16    0.74
  -5  -7  -9    0.40    0.91
  -5  -7  -9    0.97    1.06
  -6   7  -9    0.98    0.83
  -6  -7  -9    1.47    1.03
  -6  -7  -9    0.61    1.13
  -7   7  -9    0.01    0.56
  -7  -7  -9    0.33    0.75
  -8  -7  -9    1.46    0.91
 -14   8   9    0.88    1.03
 -13   8   9    0.83    0.94
 -12   8   9    5.74    1.55
 -11   8   9    1.98    1.06
 -11  -8   9    0.28    0.83
 -10  -8   9    0.98    1.29
 -10   8   9    0.85    1.44
  -9  -8   9    1.99    1.58
  -9   8   9    1.13    1.14
  -8  -8   9    2.36    1.39
  -8   8   9    2.58    1.27
  -7  -8   9    9.98    1.90
  -7   8   9    7.87    5.98
  -7   8   9   10.94    2.93
   7  -8  -9    6.88    5.86
  -6  -8   9   38.95    3.94
  -6   8   9   26.54    6.41
  -6   8   9   37.24    3.36
   6  -8  -9   32.70    8.80
  -5  -8   9   18.73    2.97
  -5   8   9   19.11    2.91
   5  -8  -9   16.31    5.85
  -4  -8   9   20.16    3.29
  -4   8   9   17.38    2.07
   4   8  -9   14.32    3.85
   4  -8  -9   20.50    6.95
  -3  -8   9    2.98    1.66
   3   8  -9    1.60    2.50
   3  -8  -9    7.15    4.34
  -2  -8   9   13.66    2.84
   2   8  -9   12.86    4.59
   2  -8  -9   12.24    6.16
   2  -8  -9   13.37    2.57
  -1  -8   9   22.04    3.23
   1   8  -9   16.90    5.23
   1  -8  -9   15.75    6.07
   1  -8  -9   21.64    2.44
   0  -8   9    3.03    1.73
   0  -8  -9    2.48    4.49
   0  -8  -9    1.73    1.51
   0   8  -9    3.21    3.11
   1  -8   9    2.64    1.24
  -1  -8  -9    2.67    1.57
  -1  -8  -9    3.00    1.59
  -2   8  -9    1.95    0.91
  -2  -8  -9    1.53    1.48
  -2  -8  -9    2.29    1.80
  -3   8  -9    4.96    1.03
  -3  -8  -9    0.12    1.18
  -3  -8  -9    6.13    2.06
  -4   8  -9   10.32    1.20
  -4  -8  -9    1.55    1.67
  -4  -8  -9    8.95    2.41
  -5   8  -9   19.69    2.48
  -5  -8  -9   15.99    2.43
  -6   8  -9    1.24    0.85
  -6  -8  -9    1.41    1.12
  -7   8  -9    2.03    0.82
  -7  -8  -9    1.13    1.20
 -13   9   9    1.07    1.18
 -12   9   9    0.49    0.87
 -11  -9   9    0.99    1.12
 -11   9   9    1.69    1.08
 -10  -9   9    5.11    1.53
 -10   9   9    5.81    2.04
  -9  -9   9    5.90    2.04
  -9   9   9    5.27    1.54
  -8  -9   9    0.27    1.13
  -8   9   9   -0.05    1.03
  -7  -9   9    0.70    1.49
  -7   9   9    0.85    0.95
  -6  -9   9   20.63    2.92
  -6   9   9   21.74    2.66
  -5  -9   9   17.01    2.67
  -5   9   9   14.14    2.10
   5  -9  -9   13.51    6.20
  -4  -9   9    0.71    1.42
   4  -9  -9    1.57    3.16
  -3  -9   9    1.41    1.52
   3  -9  -9    0.50    3.45
   3  -9  -9    1.15    1.37
  -2  -9   9   18.48    2.36
   2   9  -9   14.81    5.69
   2  -9  -9   13.81    7.86
   2  -9  -9   23.27    2.78
  -1  -9   9    4.66    1.48
   1  -9  -9    2.43    1.36
   0  -9   9    0.28    0.55
   0   9  -9    0.10    0.48
   0  -9  -9   -0.56    0.59
   1  -9   9   -0.17    0.68
  -1   9  -9    0.35    0.57
  -1  -9  -9   -0.11    0.69
  -1  -9  -9    0.69    1.17
  -2   9  -9   10.00    1.33
  -2  -9  -9    9.89    2.22
  -3   9  -9    3.08    0.87
  -3  -9  -9    1.85    1.61
  -4   9  -9    5.60    0.98
  -4  -9  -9    5.00    1.75
  -5   9  -9    2.86    0.75
  -5  -9  -9    1.74    1.36
  -6  -9  -9    0.04    0.95
  -6   9  -9    1.48    0.81
 -12  10   9    4.04    1.54
 -11 -10   9    0.71    0.91
 -11  10   9    0.33    0.85
 -10 -10   9   -0.18    0.54
 -10  10   9    0.39    0.77
  -9 -10   9    6.19    2.02
  -9  10   9    5.42    1.52
  -8  10   9    1.58    1.00
  -8 -10   9    1.81    1.46
  -7 -10   9    4.31    1.89
  -7  10   9    4.09    1.56
  -6 -10   9   20.81    3.00
  -5 -10   9    1.11    1.33
  -4 -10   9   14.02    2.03
  -3 -10   9   16.60    2.17
   3  10  -9   17.24    1.33
  -2 -10   9    1.36    1.10
   2  10  -9    1.91    0.70
  -1 -10   9    2.84    1.47
   1  10  -9    4.09    0.92
   0 -10   9    6.82    1.62
   0  10  -9    8.60    1.49
   1 -10   9    0.44    0.64
  -1  10  -9    0.32    0.79
  -1 -10  -9   -0.28    1.31
  -2  10  -9    4.96    0.97
  -2 -10  -9    4.09    2.09
  -3  10  -9    0.09    0.39
  -3 -10  -9   -0.34    0.70
  -4  10  -9    6.44    1.25
  -4 -10  -9    6.04    1.98
  -5  10  -9    4.96    1.05
  -5 -10  -9    2.47    1.61
 -11  11   9    0.75    0.93
 -10 -11   9    0.08    1.07
 -10  11   9    1.97    0.86
  -9 -11   9    0.35    1.02
  -9  11   9    0.48    0.70
  -8 -11   9    0.05    1.23
  -8  11   9    0.54    0.90
  -7 -11   9    2.27    1.52
  -6 -11   9   16.01    2.36
  -5 -11   9    0.70    1.04
  -4 -11   9    4.08    1.75
  -3 -11   9   18.89    2.28
  -2 -11   9    0.14    0.77
  -1 -11   9   20.35    2.07
   1  11  -9   18.33    1.74
   0 -11   9    9.87    1.45
   0  11  -9   11.87    1.13
   0 -11  -9   11.81    2.01
  -1  11  -9    0.18    0.63
  -1 -11  -9    0.30    1.12
  -2  11  -9    1.65    0.89
  -2 -11  -9    1.48    1.51
  -3  11  -9    0.86    0.78
  -3 -11  -9    0.81    1.30
  -4  11  -9    0.89    0.58
  -4 -11  -9    1.03    0.97
 -10 -12   9   -0.71    0.65
  -9 -12   9    0.95    1.05
  -8 -12   9    2.54    1.65
  -7 -12   9    5.49    1.75
  -6 -12   9   11.45    2.10
  -5 -12   9    1.32    1.26
  -4 -12   9   19.30    2.46
  -3 -12   9    8.61    1.57
  -2 -12   9    0.36    0.91
  -1 -12   9    0.49    0.84
   0 -12  -9    0.86    1.06
  -1  12  -9    0.60    0.62
  -1 -12  -9    0.52    1.17
  -2  12  -9    3.16    0.70
  -2 -12  -9    5.57    1.63
  -3 -12  -9    0.07    0.78
  -8 -13   9    0.28    0.98
  -7 -13   9   -0.06    0.78
  -6 -13   9    2.11    1.22
  -5 -13   9   -0.03    0.67
  -4 -13   9    1.20    0.89
  -3 -13   9    0.60    0.76
  -2 -13   9   -0.16    0.58
   1 -13  -9    1.72    1.10
   0 -13  -9    1.75    1.12
  -1 -13  -9    0.42    0.93
  -5 -14   9    0.16    0.49
   2 -14  -9    0.07    0.57
 -14   0  10    0.36    2.37
 -14   0  10    2.63    1.54
 -13   0  10   80.59    8.42
 -13   0  10   85.87    5.30
 -12   0  10   14.96    3.79
 -12   0  10   16.13    3.28
 -11   0  10   17.30    3.58
 -11   0  10   15.57    3.08
  11   0 -10    7.47    5.93
 -10   0  10   34.19    4.15
 -10   0  10   15.83    2.65
  10   0 -10   12.53    5.99
  -9   0  10  198.21   11.13
   9   0 -10  155.20   16.78
  -8   0  10    0.88    1.22
  -8   0  10    1.33    0.95
   8   0 -10   -0.18    2.96
  -7   0  10    0.86    0.97
   7   0 -10    0.74    2.56
  -6   0  10   15.38    2.44
   6   0 -10   10.66    4.90
  -5   0  10  173.94    9.79
  -5   0  10  205.24   10.54
   5   0 -10  176.02   16.70
  -4   0  10    9.06    2.60
   4   0 -10    6.03    3.98
  -3   0  10   20.22    2.88
  -3   0  10   17.06    2.38
   3   0 -10   15.02    5.21
  -2   0  10  300.15   15.77
   2   0 -10  265.16   19.07
  -1   0  10  100.69    5.72
   1   0 -10   96.32   11.17
   1   0 -10   98.43    6.26
   0   0  10    0.54    1.10
   0   0 -10   -0.21    1.72
   0   0 -10   -0.81    1.22
   1   0  10  138.87    8.79
  -1   0 -10  153.39    9.15
  -1   0 -10  132.11   10.88
   2   0  10  358.18   20.67
  -2   0 -10  351.40   20.58
  -2   0 -10  305.28   22.46
   3   0  10  123.85    8.47
  -3   0 -10  129.82    9.12
  -3   0 -10   94.35   11.29
[truncated: 91,063 more chars]
