# Supplementary material for: Synthesis of tetrasubstituted 1-silyloxy-3-aminobutadienes and chemistry beyond Diels–Alder reactions
Source: Nat Commun. 2015 Apr 21;6:6913. doi: 10.1038/ncomms7913 (PMC4411301; doi:10.1038/ncomms7913)
Supplement: Supplementary Data 3 — X-ray CIF files of compounds 5a. CCDC 1031000 [file ncomms7913-s4.cif]

 
data_x 
 
_audit_creation_method            SHELXL-97 
_chemical_name_systematic 
; 
 ? 
; 
_chemical_name_common             ? 
_chemical_melting_point           ? 
_chemical_formula_moiety          'C27 H37 N O2 Si'
_chemical_formula_sum 
 'C27 H37 N O2 Si' 
_chemical_formula_weight          435.67 
 
loop_ 
 _atom_type_symbol 
 _atom_type_description 
 _atom_type_scat_dispersion_real 
 _atom_type_scat_dispersion_imag 
 _atom_type_scat_source 
 'C'  'C'   0.0181   0.0091 
 'International Tables Vol C Tables 4.2.6.8 and 6.1.1.4' 
 'H'  'H'   0.0000   0.0000 
 'International Tables Vol C Tables 4.2.6.8 and 6.1.1.4' 
 'N'  'N'   0.0311   0.0180 
 'International Tables Vol C Tables 4.2.6.8 and 6.1.1.4' 
 'O'  'O'   0.0492   0.0322 
 'International Tables Vol C Tables 4.2.6.8 and 6.1.1.4' 
 'Si'  'Si'   0.2541   0.3302 
 'International Tables Vol C Tables 4.2.6.8 and 6.1.1.4' 
 
_symmetry_cell_setting             'monoclinic' 
_symmetry_space_group_name_H-M     'P2(1)/n'
_symmetry_space_group_name_Hall   '-P 2yn '

loop_ 
 _symmetry_equiv_pos_as_xyz 
 'x, y, z' 
 '-x+1/2, y+1/2, -z+1/2' 
 '-x, -y, -z' 
 'x-1/2, -y-1/2, z-1/2' 
 
_cell_length_a                    16.8831(6) 
_cell_length_b                    7.8642(3) 
_cell_length_c                    19.9523(7) 
_cell_angle_alpha                 90.00 
_cell_angle_beta                  100.544(4) 
_cell_angle_gamma                 90.00 
_cell_volume                      2604.38(17) 
_cell_formula_units_Z             4 
_cell_measurement_temperature     293(2) 
_cell_measurement_reflns_used     ? 
_cell_measurement_theta_min      3.79  
_cell_measurement_theta_max      62.67 
 
_exptl_crystal_description         block  
_exptl_crystal_colour             colorless  
_exptl_crystal_size_max           0.22  
_exptl_crystal_size_mid           0.2
_exptl_crystal_size_min           0.19 
_exptl_crystal_density_meas       ? 
_exptl_crystal_density_diffrn     1.111 
_exptl_crystal_density_method     'not measured' 
_exptl_crystal_F_000              944 
_exptl_absorpt_coefficient_mu     0.953 
_exptl_absorpt_correction_type    multi-scan  
_exptl_absorpt_correction_T_min   0.811 
_exptl_absorpt_correction_T_max   0.834 
_exptl_absorpt_process_details    '(SADABS; Sheldrick, 1996)'  
 
_exptl_special_details 
; 
 ? 
; 
 
_diffrn_ambient_temperature       293(2) 
_diffrn_radiation_wavelength      1.54184 
_diffrn_radiation_type            CuK\a 
_diffrn_radiation_source          'fine-focus sealed tube' 
_diffrn_radiation_monochromator   graphite 
_diffrn_measurement_device_type   ? 
_diffrn_measurement_method        ? 
_diffrn_detector_area_resol_mean  ? 
_diffrn_standards_number          ? 
_diffrn_standards_interval_count  ? 
_diffrn_standards_interval_time   ? 
_diffrn_standards_decay_%         ? 
_diffrn_reflns_number             21402 
_diffrn_reflns_av_R_equivalents   0.0321 
_diffrn_reflns_av_sigmaI/netI     0.0204 
_diffrn_reflns_limit_h_min        -19 
_diffrn_reflns_limit_h_max        17 
_diffrn_reflns_limit_k_min        -9 
_diffrn_reflns_limit_k_max        8 
_diffrn_reflns_limit_l_min        -22 
_diffrn_reflns_limit_l_max        22 
_diffrn_reflns_theta_min          3.79 
_diffrn_reflns_theta_max          62.67 
_reflns_number_total              4157 
_reflns_number_gt                 3509 
_reflns_threshold_expression      >2sigma(I) 
 
_computing_data_collection        'Bruker APEX2'  
_computing_cell_refinement         'Bruker SAINT'  
_computing_data_reduction         'Bruker SAINT' 
_computing_structure_solution     'SHELXS-97 (Sheldrick, 1990)' 
_computing_structure_refinement   'SHELXL-97 (Sheldrick, 1997)' 
_computing_molecular_graphics     'Bruker SHELXTL' 
_computing_publication_material   'Bruker SHELXTL' 
 
_refine_special_details 
; 
 Refinement of F^2^ against ALL reflections.  The weighted R-factor wR and 
 goodness of fit S are based on F^2^, conventional R-factors R are based 
 on F, with F set to zero for negative F^2^. The threshold expression of 
 F^2^ > 2sigma(F^2^) is used only for calculating R-factors(gt) etc. and is 
 not relevant to the choice of reflections for refinement.  R-factors based 
 on F^2^ are statistically about twice as large as those based on F, and R- 
 factors based on ALL data will be even larger. 
; 
 
_refine_ls_structure_factor_coef  Fsqd  
_refine_ls_matrix_type            full 
_refine_ls_weighting_scheme       calc  
_refine_ls_weighting_details 
 'calc w=1/[\s^2^(Fo^2^)+(0.0000P)^2^+2.6500P] where P=(Fo^2^+2Fc^2^)/3' 
_atom_sites_solution_primary      direct 
_atom_sites_solution_secondary    difmap 
_atom_sites_solution_hydrogens    geom 
_refine_ls_hydrogen_treatment     mixed 
_refine_ls_extinction_method      SHELXL 
_refine_ls_extinction_coef        0.00250(12) 
_refine_ls_extinction_expression 
 'Fc^*^=kFc[1+0.001xFc^2^\l^3^/sin(2\q)]^-1/4^' 
_refine_ls_number_reflns          4157 
_refine_ls_number_parameters      372 
_refine_ls_number_restraints      333 
_refine_ls_R_factor_all           0.0715 
_refine_ls_R_factor_gt            0.0633 
_refine_ls_wR_factor_ref          0.1176 
_refine_ls_wR_factor_gt           0.1138 
_refine_ls_goodness_of_fit_ref    1.010 
_refine_ls_restrained_S_all       1.184 
_refine_ls_shift/su_max           0.000 
_refine_ls_shift/su_mean          0.000 
 
loop_ 
 _atom_site_label 
 _atom_site_type_symbol 
 _atom_site_fract_x 
 _atom_site_fract_y 
 _atom_site_fract_z 
 _atom_site_U_iso_or_equiv 
 _atom_site_adp_type 
 _atom_site_occupancy 
 _atom_site_symmetry_multiplicity 
 _atom_site_calc_flag 
 _atom_site_refinement_flags 
 _atom_site_disorder_assembly 
 _atom_site_disorder_group 
Si1 Si 0.20319(6) 0.74271(16) 0.56554(6) 0.0850(4) Uani 1 1 d D . . 
O1 O 0.47454(15) 0.1913(3) 0.50265(11) 0.0823(7) Uani 1 1 d . . . 
O2 O 0.34534(15) 0.2433(4) 0.47089(12) 0.0924(8) Uani 1 1 d . . . 
N1 N 0.49663(15) 0.5595(3) 0.65399(12) 0.0649(7) Uani 1 1 d . . . 
C1 C 0.5459(2) 0.2293(5) 0.54171(16) 0.0767(10) Uani 1 1 d . . . 
H1 H 0.5900 0.1650 0.5350 0.092 Uiso 1 1 calc R . . 
C2 C 0.55946(18) 0.3505(4) 0.58907(15) 0.0617(8) Uani 1 1 d . . . 
C3 C 0.49030(17) 0.4462(4) 0.60206(14) 0.0562(7) Uani 1 1 d . . . 
C4 C 0.41568(17) 0.4100(4) 0.56144(14) 0.0587(8) Uani 1 1 d . A . 
C5 C 0.4065(2) 0.2809(4) 0.50978(15) 0.0694(9) Uani 1 1 d . . . 
C6 C 0.64480(19) 0.3652(5) 0.62898(16) 0.0755(10) Uani 1 1 d . . . 
H6A H 0.6786 0.2865 0.6095 0.091 Uiso 1 1 calc R . . 
H6B H 0.6642 0.4791 0.6226 0.091 Uiso 1 1 calc R . . 
C7 C 0.65567(19) 0.3311(4) 0.70442(17) 0.0686(9) Uani 1 1 d . . . 
C8 C 0.7236(2) 0.3942(5) 0.7471(2) 0.0865(11) Uani 1 1 d . . . 
H8 H 0.7608 0.4580 0.7287 0.104 Uiso 1 1 calc R . . 
C9 C 0.7366(3) 0.3638(6) 0.8164(2) 0.0999(14) Uani 1 1 d . . . 
H9 H 0.7824 0.4073 0.8442 0.120 Uiso 1 1 calc R . . 
C10 C 0.6834(3) 0.2712(6) 0.8442(2) 0.0998(13) Uani 1 1 d . . . 
H10 H 0.6926 0.2508 0.8909 0.120 Uiso 1 1 calc R . . 
C11 C 0.6158(3) 0.2077(5) 0.8031(2) 0.0943(12) Uani 1 1 d . . . 
H11 H 0.5788 0.1448 0.8221 0.113 Uiso 1 1 calc R . . 
C12 C 0.6025(2) 0.2372(5) 0.73300(17) 0.0782(10) Uani 1 1 d . . . 
H12 H 0.5568 0.1925 0.7054 0.094 Uiso 1 1 calc R . . 
C13 C 0.5623(2) 0.6813(5) 0.67466(18) 0.0788(10) Uani 1 1 d . . . 
H13A H 0.5686 0.7552 0.6371 0.095 Uiso 1 1 calc R . . 
H13B H 0.6128 0.6231 0.6908 0.095 Uiso 1 1 calc R . . 
C14 C 0.5360(4) 0.7796(8) 0.7307(3) 0.153(2) Uani 1 1 d U . . 
H14A H 0.5821 0.8112 0.7651 0.184 Uiso 1 1 calc R . . 
H14B H 0.5076 0.8820 0.7131 0.184 Uiso 1 1 calc R . . 
C16 C 0.4820(3) 0.6634(8) 0.7597(2) 0.1293(19) Uani 1 1 d . . . 
H16A H 0.4459 0.7262 0.7833 0.155 Uiso 1 1 calc R . . 
H16B H 0.5125 0.5827 0.7910 0.155 Uiso 1 1 calc R . . 
C17 C 0.4364(2) 0.5755(6) 0.69786(17) 0.0880(11) Uani 1 1 d . . . 
H17A H 0.4174 0.4648 0.7094 0.106 Uiso 1 1 calc R . . 
H17B H 0.3908 0.6430 0.6761 0.106 Uiso 1 1 calc R . . 
C18 C 0.3462(2) 0.5116(4) 0.56201(15) 0.0664(8) Uani 1 1 d . . . 
C19 C 0.2880(2) 0.6012(5) 0.56087(18) 0.0791(10) Uani 1 1 d . A . 
C20 C 0.2420(6) 0.9626(12) 0.5607(6) 0.114(3) Uani 0.456(4) 1 d PDU A 1 
H20A H 0.2560 0.9722 0.5154 0.137 Uiso 0.456(4) 1 calc PR A 1 
C21 C 0.3180(10) 0.991(4) 0.6094(17) 0.163(8) Uani 0.456(4) 1 d PDU A 1 
H21A H 0.3258 1.1109 0.6173 0.244 Uiso 0.456(4) 1 calc PR A 1 
H21B H 0.3622 0.9461 0.5907 0.244 Uiso 0.456(4) 1 calc PR A 1 
H21C H 0.3155 0.9350 0.6516 0.244 Uiso 0.456(4) 1 calc PR A 1 
C21C C 0.1840(10) 1.099(2) 0.5644(10) 0.212(7) Uani 0.456(4) 1 d PDU A 1 
H21D H 0.2114 1.2069 0.5681 0.318 Uiso 0.456(4) 1 calc PR A 1 
H21E H 0.1593 1.0827 0.6036 0.318 Uiso 0.456(4) 1 calc PR A 1 
H21F H 0.1432 1.0984 0.5239 0.318 Uiso 0.456(4) 1 calc PR A 1 
C22 C 0.1207(6) 0.6913(16) 0.4895(5) 0.111(3) Uani 0.456(4) 1 d PDU A 1 
H22A H 0.0702 0.7492 0.4928 0.133 Uiso 0.456(4) 1 calc PR A 1 
C23 C 0.150(2) 0.740(4) 0.4236(13) 0.229(10) Uani 0.456(4) 1 d PDU A 1 
H23A H 0.1125 0.7010 0.3848 0.344 Uiso 0.456(4) 1 calc PR A 1 
H23B H 0.2020 0.6892 0.4235 0.344 Uiso 0.456(4) 1 calc PR A 1 
H23C H 0.1552 0.8619 0.4213 0.344 Uiso 0.456(4) 1 calc PR A 1 
C24 C 0.1638(7) 0.6969(17) 0.6473(5) 0.118(3) Uani 0.456(4) 1 d PDU A 1 
H24A H 0.1573 0.5731 0.6458 0.141 Uiso 0.456(4) 1 calc PR A 1 
C25 C 0.0829(9) 0.755(3) 0.6451(9) 0.249(7) Uani 0.456(4) 1 d PDU A 1 
H25A H 0.0578 0.6878 0.6755 0.374 Uiso 0.456(4) 1 calc PR A 1 
H25B H 0.0530 0.7446 0.5995 0.374 Uiso 0.456(4) 1 calc PR A 1 
H25C H 0.0838 0.8722 0.6590 0.374 Uiso 0.456(4) 1 calc PR A 1 
C23C C 0.1088(10) 0.504(2) 0.4817(10) 0.230(7) Uani 0.456(4) 1 d PDU A 1 
H23D H 0.0557 0.4811 0.4567 0.345 Uiso 0.456(4) 1 calc PR A 1 
H23E H 0.1150 0.4522 0.5259 0.345 Uiso 0.456(4) 1 calc PR A 1 
H23F H 0.1481 0.4578 0.4575 0.345 Uiso 0.456(4) 1 calc PR A 1 
C25C C 0.2103(11) 0.722(3) 0.7089(8) 0.241(7) Uani 0.456(4) 1 d PDU A 1 
H25D H 0.2018 0.6315 0.7391 0.361 Uiso 0.456(4) 1 calc PR A 1 
H25E H 0.1964 0.8286 0.7273 0.361 Uiso 0.456(4) 1 calc PR A 1 
H25F H 0.2660 0.7243 0.7044 0.361 Uiso 0.456(4) 1 calc PR A 1 
C20B C 0.2458(6) 0.9171(14) 0.6265(6) 0.150(4) Uani 0.544(4) 1 d PDU A 2 
H20B H 0.2657 0.8572 0.6694 0.180 Uiso 0.544(4) 1 calc PR A 2 
C21B C 0.3163(10) 1.012(4) 0.6132(18) 0.195(9) Uani 0.544(4) 1 d PDU A 2 
H21G H 0.3391 1.0760 0.6530 0.293 Uiso 0.544(4) 1 calc PR A 2 
H21H H 0.3002 1.0875 0.5755 0.293 Uiso 0.544(4) 1 calc PR A 2 
H21I H 0.3558 0.9332 0.6025 0.293 Uiso 0.544(4) 1 calc PR A 2 
C21D C 0.1850(10) 1.042(2) 0.6447(9) 0.255(7) Uani 0.544(4) 1 d PDU A 2 
H21J H 0.2128 1.1351 0.6700 0.382 Uiso 0.544(4) 1 calc PR A 2 
H21K H 0.1514 0.9863 0.6718 0.382 Uiso 0.544(4) 1 calc PR A 2 
H21L H 0.1523 1.0849 0.6037 0.382 Uiso 0.544(4) 1 calc PR A 2 
C22B C 0.1643(6) 0.8253(15) 0.4788(4) 0.136(3) Uani 0.544(4) 1 d PDU A 2 
H22B H 0.2052 0.9007 0.4660 0.164 Uiso 0.544(4) 1 calc PR A 2 
C23B C 0.1471(12) 0.684(2) 0.4252(8) 0.173(7) Uani 0.544(4) 1 d PDU A 2 
H23G H 0.1487 0.7300 0.3810 0.259 Uiso 0.544(4) 1 calc PR A 2 
H23H H 0.0948 0.6365 0.4255 0.259 Uiso 0.544(4) 1 calc PR A 2 
H23I H 0.1872 0.5963 0.4357 0.259 Uiso 0.544(4) 1 calc PR A 2 
C24B C 0.1285(7) 0.6129(17) 0.6088(7) 0.170(4) Uani 0.544(4) 1 d PDU A 2 
H24B H 0.0884 0.6925 0.6204 0.204 Uiso 0.544(4) 1 calc PR A 2 
C25B C 0.1646(9) 0.5250(16) 0.6710(6) 0.196(6) Uani 0.544(4) 1 d PDU A 2 
H25G H 0.1489 0.4075 0.6678 0.294 Uiso 0.544(4) 1 calc PR A 2 
H25H H 0.1466 0.5763 0.7092 0.294 Uiso 0.544(4) 1 calc PR A 2 
H25I H 0.2222 0.5331 0.6770 0.294 Uiso 0.544(4) 1 calc PR A 2 
C23D C 0.0859(8) 0.9236(18) 0.4711(6) 0.228(6) Uani 0.544(4) 1 d PDU A 2 
H23J H 0.0629 0.9342 0.4236 0.343 Uiso 0.544(4) 1 calc PR A 2 
H23K H 0.0962 1.0347 0.4907 0.343 Uiso 0.544(4) 1 calc PR A 2 
H23L H 0.0490 0.8641 0.4941 0.343 Uiso 0.544(4) 1 calc PR A 2 
C25D C 0.0875(12) 0.489(3) 0.5665(9) 0.315(9) Uani 0.544(4) 1 d PDU A 2 
H25J H 0.0557 0.4220 0.5918 0.472 Uiso 0.544(4) 1 calc PR A 2 
H25K H 0.1255 0.4179 0.5496 0.472 Uiso 0.544(4) 1 calc PR A 2 
H25L H 0.0528 0.5430 0.5289 0.472 Uiso 0.544(4) 1 calc PR A 2 
 
loop_ 
 _atom_site_aniso_label 
 _atom_site_aniso_U_11 
 _atom_site_aniso_U_22 
 _atom_site_aniso_U_33 
 _atom_site_aniso_U_23 
 _atom_site_aniso_U_13 
 _atom_site_aniso_U_12 
Si1 0.0736(6) 0.0962(8) 0.0873(7) 0.0055(6) 0.0201(5) 0.0145(6) 
O1 0.0901(17) 0.0836(17) 0.0648(13) -0.0184(12) -0.0079(12) 0.0111(14) 
O2 0.0893(17) 0.111(2) 0.0645(14) -0.0157(14) -0.0188(13) -0.0141(15) 
N1 0.0664(15) 0.0661(17) 0.0577(14) -0.0103(13) -0.0005(12) -0.0054(13) 
C1 0.079(2) 0.085(3) 0.0625(19) -0.0031(19) 0.0032(17) 0.0154(19) 
C2 0.0618(18) 0.069(2) 0.0513(16) 0.0040(15) 0.0025(13) 0.0038(16) 
C3 0.0617(17) 0.0568(18) 0.0463(15) 0.0037(13) -0.0001(13) -0.0026(14) 
C4 0.0589(17) 0.0637(19) 0.0483(15) 0.0027(14) -0.0040(13) -0.0007(15) 
C5 0.079(2) 0.073(2) 0.0494(17) 0.0012(16) -0.0055(16) -0.0058(18) 
C6 0.0578(18) 0.093(3) 0.072(2) 0.0041(19) 0.0032(15) 0.0040(18) 
C7 0.0584(18) 0.071(2) 0.070(2) 0.0037(17) -0.0055(15) 0.0092(16) 
C8 0.066(2) 0.090(3) 0.093(3) 0.003(2) -0.0134(19) 0.002(2) 
C9 0.095(3) 0.096(3) 0.090(3) -0.007(2) -0.033(2) 0.011(3) 
C10 0.120(3) 0.101(3) 0.066(2) 0.002(2) -0.017(2) 0.020(3) 
C11 0.099(3) 0.100(3) 0.080(3) 0.020(2) 0.005(2) 0.006(2) 
C12 0.072(2) 0.085(3) 0.069(2) 0.0096(19) -0.0097(17) 0.0016(19) 
C13 0.085(2) 0.068(2) 0.074(2) -0.0082(18) -0.0090(18) -0.0123(19) 
C14 0.189(5) 0.143(5) 0.129(4) -0.069(4) 0.031(4) -0.065(4) 
C16 0.126(4) 0.175(5) 0.086(3) -0.058(3) 0.017(3) -0.025(4) 
C17 0.089(3) 0.107(3) 0.068(2) -0.022(2) 0.0127(19) -0.001(2) 
C18 0.0613(19) 0.075(2) 0.0576(18) 0.0021(16) -0.0023(14) -0.0037(17) 
C19 0.068(2) 0.088(3) 0.076(2) 0.002(2) -0.0018(17) 0.001(2) 
C20 0.117(7) 0.116(7) 0.116(7) 0.010(6) 0.037(6) 0.026(6) 
C21 0.252(17) 0.099(11) 0.144(14) -0.014(11) 0.053(14) -0.088(12) 
C21C 0.260(15) 0.133(11) 0.270(16) 0.040(12) 0.122(13) 0.054(11) 
C22 0.071(5) 0.144(8) 0.114(7) -0.002(7) 0.009(5) 0.025(6) 
C23 0.181(17) 0.34(2) 0.170(17) 0.052(17) 0.043(15) 0.033(18) 
C24 0.116(7) 0.143(8) 0.103(6) -0.022(6) 0.044(6) -0.006(6) 
C25 0.234(13) 0.310(16) 0.251(14) 0.017(13) 0.171(11) 0.062(13) 
C23C 0.159(12) 0.325(18) 0.203(14) -0.073(15) 0.024(11) 0.006(14) 
C25C 0.291(16) 0.281(16) 0.172(13) 0.017(13) 0.100(12) 0.007(15) 
C20B 0.154(7) 0.152(8) 0.147(7) -0.019(7) 0.034(6) 0.041(7) 
C21B 0.267(17) 0.152(17) 0.178(16) -0.005(14) 0.071(15) -0.061(15) 
C21D 0.282(14) 0.239(13) 0.248(14) -0.083(12) 0.064(12) 0.103(12) 
C22B 0.114(6) 0.163(8) 0.130(7) -0.007(7) 0.015(6) 0.042(6) 
C23B 0.130(10) 0.270(16) 0.101(9) -0.056(10) -0.027(8) 0.041(11) 
C24B 0.127(7) 0.202(9) 0.182(9) -0.024(8) 0.028(7) 0.024(7) 
C25B 0.285(14) 0.167(11) 0.168(10) 0.075(9) 0.125(10) -0.035(10) 
C23D 0.219(11) 0.283(13) 0.170(10) 0.027(10) 0.000(9) 0.181(10) 
C25D 0.263(16) 0.348(17) 0.327(17) 0.029(16) 0.038(15) -0.061(15) 
 
_geom_special_details 
; 
 All esds (except the esd in the dihedral angle between two l.s. planes) 
 are estimated using the full covariance matrix.  The cell esds are taken 
 into account individually in the estimation of esds in distances, angles 
 and torsion angles; correlations between esds in cell parameters are only 
 used when they are defined by crystal symmetry.  An approximate (isotropic) 
 treatment of cell esds is used for estimating esds involving l.s. planes. 
; 
 
loop_ 
 _geom_bond_atom_site_label_1 
 _geom_bond_atom_site_label_2 
 _geom_bond_distance 
 _geom_bond_site_symmetry_2 
 _geom_bond_publ_flag 
Si1 C19 1.830(4) . ? 
Si1 C22B 1.853(9) . ? 
Si1 C20 1.857(9) . ? 
Si1 C20B 1.887(9) . ? 
Si1 C24 1.905(9) . ? 
Si1 C22 1.906(9) . ? 
Si1 C24B 1.943(10) . ? 
O1 C1 1.344(4) . ? 
O1 C5 1.376(4) . ? 
O2 C5 1.210(4) . ? 
N1 C3 1.356(4) . ? 
N1 C17 1.463(4) . ? 
N1 C13 1.466(4) . ? 
C1 C2 1.332(4) . ? 
C1 H1 0.9300 . ? 
C2 C3 1.452(4) . ? 
C2 C6 1.518(4) . ? 
C3 C4 1.397(4) . ? 
C4 C18 1.421(4) . ? 
C4 C5 1.435(4) . ? 
C6 C7 1.507(4) . ? 
C6 H6A 0.9700 . ? 
C6 H6B 0.9700 . ? 
C7 C12 1.366(5) . ? 
C7 C8 1.388(4) . ? 
C8 C9 1.381(5) . ? 
C8 H8 0.9300 . ? 
C9 C10 1.351(6) . ? 
C9 H9 0.9300 . ? 
C10 C11 1.371(6) . ? 
C10 H10 0.9300 . ? 
C11 C12 1.395(5) . ? 
C11 H11 0.9300 . ? 
C12 H12 0.9300 . ? 
C13 C14 1.492(6) . ? 
C13 H13A 0.9700 . ? 
C13 H13B 0.9700 . ? 
C14 C16 1.482(7) . ? 
C14 H14A 0.9700 . ? 
C14 H14B 0.9700 . ? 
C16 C17 1.498(5) . ? 
C16 H16A 0.9700 . ? 
C16 H16B 0.9700 . ? 
C17 H17A 0.9700 . ? 
C17 H17B 0.9700 . ? 
C18 C19 1.205(5) . ? 
C20 C21C 1.466(13) . ? 
C20 C21 1.48(2) . ? 
C20 H20A 0.9800 . ? 
C21 H21A 0.9600 . ? 
C21 H21B 0.9600 . ? 
C21 H21C 0.9600 . ? 
C21C H21D 0.9600 . ? 
C21C H21E 0.9600 . ? 
C21C H21F 0.9600 . ? 
C22 C23C 1.491(16) . ? 
C22 C23 1.539(19) . ? 
C22 H22A 0.9800 . ? 
C23 H23A 0.9600 . ? 
C23 H23B 0.9600 . ? 
C23 H23C 0.9600 . ? 
C24 C25C 1.348(14) . ? 
C24 C25 1.433(14) . ? 
C24 H24A 0.9800 . ? 
C25 H25A 0.9600 . ? 
C25 H25B 0.9600 . ? 
C25 H25C 0.9600 . ? 
C23C H23D 0.9600 . ? 
C23C H23E 0.9600 . ? 
C23C H23F 0.9600 . ? 
C25C H25D 0.9600 . ? 
C25C H25E 0.9600 . ? 
C25C H25F 0.9600 . ? 
C20B C21B 1.468(19) . ? 
C20B C21D 1.514(13) . ? 
C20B H20B 0.9800 . ? 
C21B H21G 0.9600 . ? 
C21B H21H 0.9600 . ? 
C21B H21I 0.9600 . ? 
C21D H21J 0.9600 . ? 
C21D H21K 0.9600 . ? 
C21D H21L 0.9600 . ? 
C22B C23D 1.515(11) . ? 
C22B C23B 1.533(15) . ? 
C22B H22B 0.9800 . ? 
C23B H23G 0.9600 . ? 
C23B H23H 0.9600 . ? 
C23B H23I 0.9600 . ? 
C24B C25D 1.386(16) . ? 
C24B C25B 1.453(13) . ? 
C24B H24B 0.9800 . ? 
C25B H25G 0.9600 . ? 
C25B H25H 0.9600 . ? 
C25B H25I 0.9600 . ? 
C23D H23J 0.9600 . ? 
C23D H23K 0.9600 . ? 
C23D H23L 0.9600 . ? 
C25D H25J 0.9600 . ? 
C25D H25K 0.9600 . ? 
C25D H25L 0.9600 . ? 
 
loop_ 
 _geom_angle_atom_site_label_1 
 _geom_angle_atom_site_label_2 
 _geom_angle_atom_site_label_3 
 _geom_angle 
 _geom_angle_site_symmetry_1 
 _geom_angle_site_symmetry_3 
 _geom_angle_publ_flag 
C19 Si1 C22B 108.2(3) . . ? 
C19 Si1 C20 106.1(3) . . ? 
C22B Si1 C20 72.2(5) . . ? 
C19 Si1 C20B 105.4(3) . . ? 
C22B Si1 C20B 112.1(5) . . ? 
C20 Si1 C20B 42.3(5) . . ? 
C19 Si1 C24 109.1(4) . . ? 
C22B Si1 C24 138.3(5) . . ? 
C20 Si1 C24 113.7(5) . . ? 
C20B Si1 C24 74.7(5) . . ? 
C19 Si1 C22 107.2(3) . . ? 
C22B Si1 C22 41.2(5) . . ? 
C20 Si1 C22 111.7(5) . . ? 
C20B Si1 C22 143.6(5) . . ? 
C24 Si1 C22 108.8(5) . . ? 
C19 Si1 C24B 106.3(4) . . ? 
C22B Si1 C24B 116.8(5) . . ? 
C20 Si1 C24B 140.8(5) . . ? 
C20B Si1 C24B 107.3(5) . . ? 
C24 Si1 C24B 33.2(5) . . ? 
C22 Si1 C24B 78.6(5) . . ? 
C1 O1 C5 120.2(3) . . ? 
C3 N1 C17 123.2(3) . . ? 
C3 N1 C13 126.4(3) . . ? 
C17 N1 C13 110.4(3) . . ? 
C2 C1 O1 126.2(3) . . ? 
C2 C1 H1 116.9 . . ? 
O1 C1 H1 116.9 . . ? 
C1 C2 C3 117.3(3) . . ? 
C1 C2 C6 116.8(3) . . ? 
C3 C2 C6 125.7(3) . . ? 
N1 C3 C4 120.9(3) . . ? 
N1 C3 C2 121.6(3) . . ? 
C4 C3 C2 117.4(3) . . ? 
C3 C4 C18 122.6(3) . . ? 
C3 C4 C5 121.9(3) . . ? 
C18 C4 C5 115.0(3) . . ? 
O2 C5 O1 116.0(3) . . ? 
O2 C5 C4 126.9(3) . . ? 
O1 C5 C4 117.0(3) . . ? 
C7 C6 C2 116.2(3) . . ? 
C7 C6 H6A 108.2 . . ? 
C2 C6 H6A 108.2 . . ? 
C7 C6 H6B 108.2 . . ? 
C2 C6 H6B 108.2 . . ? 
H6A C6 H6B 107.4 . . ? 
C12 C7 C8 118.0(3) . . ? 
C12 C7 C6 123.0(3) . . ? 
C8 C7 C6 119.0(3) . . ? 
C9 C8 C7 121.0(4) . . ? 
C9 C8 H8 119.5 . . ? 
C7 C8 H8 119.5 . . ? 
C10 C9 C8 120.5(4) . . ? 
C10 C9 H9 119.7 . . ? 
C8 C9 H9 119.7 . . ? 
C9 C10 C11 119.6(4) . . ? 
C9 C10 H10 120.2 . . ? 
C11 C10 H10 120.2 . . ? 
C10 C11 C12 120.1(4) . . ? 
C10 C11 H11 119.9 . . ? 
C12 C11 H11 119.9 . . ? 
C7 C12 C11 120.7(3) . . ? 
C7 C12 H12 119.6 . . ? 
C11 C12 H12 119.6 . . ? 
N1 C13 C14 103.7(3) . . ? 
N1 C13 H13A 111.0 . . ? 
C14 C13 H13A 111.0 . . ? 
N1 C13 H13B 111.0 . . ? 
C14 C13 H13B 111.0 . . ? 
H13A C13 H13B 109.0 . . ? 
C16 C14 C13 105.2(4) . . ? 
C16 C14 H14A 110.7 . . ? 
C13 C14 H14A 110.7 . . ? 
C16 C14 H14B 110.7 . . ? 
C13 C14 H14B 110.7 . . ? 
H14A C14 H14B 108.8 . . ? 
C14 C16 C17 102.9(4) . . ? 
C14 C16 H16A 111.2 . . ? 
C17 C16 H16A 111.2 . . ? 
C14 C16 H16B 111.2 . . ? 
C17 C16 H16B 111.2 . . ? 
H16A C16 H16B 109.1 . . ? 
N1 C17 C16 103.0(3) . . ? 
N1 C17 H17A 111.2 . . ? 
C16 C17 H17A 111.2 . . ? 
N1 C17 H17B 111.2 . . ? 
C16 C17 H17B 111.2 . . ? 
H17A C17 H17B 109.1 . . ? 
C19 C18 C4 177.8(4) . . ? 
C18 C19 Si1 175.7(3) . . ? 
C21C C20 C21 111.3(13) . . ? 
C21C C20 Si1 115.8(9) . . ? 
C21 C20 Si1 112.3(13) . . ? 
C21C C20 H20A 105.5 . . ? 
C21 C20 H20A 105.5 . . ? 
Si1 C20 H20A 105.5 . . ? 
C20 C21C H21D 109.5 . . ? 
C20 C21C H21E 109.5 . . ? 
H21D C21C H21E 109.5 . . ? 
C20 C21C H21F 109.5 . . ? 
H21D C21C H21F 109.5 . . ? 
H21E C21C H21F 109.5 . . ? 
C23C C22 C23 102.6(12) . . ? 
C23C C22 Si1 110.9(10) . . ? 
C23 C22 Si1 108.8(15) . . ? 
C23C C22 H22A 111.4 . . ? 
C23 C22 H22A 111.4 . . ? 
Si1 C22 H22A 111.4 . . ? 
C25C C24 C25 111.9(11) . . ? 
C25C C24 Si1 121.1(11) . . ? 
C25 C24 Si1 113.2(9) . . ? 
C25C C24 H24A 102.5 . . ? 
C25 C24 H24A 102.5 . . ? 
Si1 C24 H24A 102.5 . . ? 
C21B C20B C21D 108.8(13) . . ? 
C21B C20B Si1 118.5(15) . . ? 
C21D C20B Si1 115.6(9) . . ? 
C21B C20B H20B 104.0 . . ? 
C21D C20B H20B 104.0 . . ? 
Si1 C20B H20B 104.0 . . ? 
C20B C21B H21G 109.5 . . ? 
C20B C21B H21H 109.5 . . ? 
H21G C21B H21H 109.5 . . ? 
C20B C21B H21I 109.5 . . ? 
H21G C21B H21I 109.5 . . ? 
H21H C21B H21I 109.5 . . ? 
C20B C21D H21J 109.5 . . ? 
C20B C21D H21K 109.5 . . ? 
H21J C21D H21K 109.5 . . ? 
C20B C21D H21L 109.5 . . ? 
H21J C21D H21L 109.5 . . ? 
H21K C21D H21L 109.5 . . ? 
C23D C22B C23B 104.4(10) . . ? 
C23D C22B Si1 115.3(8) . . ? 
C23B C22B Si1 112.7(9) . . ? 
C23D C22B H22B 108.0 . . ? 
C23B C22B H22B 108.0 . . ? 
Si1 C22B H22B 108.0 . . ? 
C22B C23B H23G 109.5 . . ? 
C22B C23B H23H 109.5 . . ? 
H23G C23B H23H 109.5 . . ? 
C22B C23B H23I 109.5 . . ? 
H23G C23B H23I 109.5 . . ? 
H23H C23B H23I 109.5 . . ? 
C25D C24B C25B 105.7(12) . . ? 
C25D C24B Si1 113.0(12) . . ? 
C25B C24B Si1 115.1(8) . . ? 
C25D C24B H24B 107.6 . . ? 
C25B C24B H24B 107.6 . . ? 
Si1 C24B H24B 107.6 . . ? 
C24B C25B H25G 109.5 . . ? 
C24B C25B H25H 109.5 . . ? 
H25G C25B H25H 109.5 . . ? 
C24B C25B H25I 109.5 . . ? 
H25G C25B H25I 109.5 . . ? 
H25H C25B H25I 109.5 . . ? 
C22B C23D H23J 109.5 . . ? 
C22B C23D H23K 109.5 . . ? 
H23J C23D H23K 109.5 . . ? 
C22B C23D H23L 109.5 . . ? 
H23J C23D H23L 109.5 . . ? 
H23K C23D H23L 109.5 . . ? 
C24B C25D H25J 109.5 . . ? 
C24B C25D H25K 109.5 . . ? 
H25J C25D H25K 109.5 . . ? 
C24B C25D H25L 109.5 . . ? 
H25J C25D H25L 109.5 . . ? 
H25K C25D H25L 109.5 . . ? 
 
_diffrn_measured_fraction_theta_max    0.996 
_diffrn_reflns_theta_full              62.67 
_diffrn_measured_fraction_theta_full   0.996 
_refine_diff_density_max    0.284 
_refine_diff_density_min   -0.271 
_refine_diff_density_rms    0.038 
