# Supplementary material for: Synthesis of tetrasubstituted 1-silyloxy-3-aminobutadienes and chemistry beyond Diels–Alder reactions
Source: Nat Commun. 2015 Apr 21;6:6913. doi: 10.1038/ncomms7913 (PMC4411301; doi:10.1038/ncomms7913)
Supplement: Supplementary Data 4 — X-ray CIF files of compounds 6a. CCDC 1031001 [file ncomms7913-s5.cif]

 
data_x 
 
_audit_creation_method            SHELXL-97 
_chemical_name_systematic 
; 
 ? 
; 
_chemical_name_common             ? 
_chemical_melting_point           ? 
_chemical_formula_moiety      'C45 H62 N4 O9 Si2' 
_chemical_formula_sum 
 'C45 H62 N4 O9 Si2' 
_chemical_formula_weight          859.17 
 
loop_ 
 _atom_type_symbol 
 _atom_type_description 
 _atom_type_scat_dispersion_real 
 _atom_type_scat_dispersion_imag 
 _atom_type_scat_source 
 'C'  'C'   0.0181   0.0091 
 'International Tables Vol C Tables 4.2.6.8 and 6.1.1.4' 
 'H'  'H'   0.0000   0.0000 
 'International Tables Vol C Tables 4.2.6.8 and 6.1.1.4' 
 'N'  'N'   0.0311   0.0180 
 'International Tables Vol C Tables 4.2.6.8 and 6.1.1.4' 
 'O'  'O'   0.0492   0.0322 
 'International Tables Vol C Tables 4.2.6.8 and 6.1.1.4' 
 'Si'  'Si'   0.2541   0.3302 
 'International Tables Vol C Tables 4.2.6.8 and 6.1.1.4' 
 
_symmetry_cell_setting            triclinic 
_symmetry_space_group_name_H-M    'P -1' 
_symmetry_space_group_name_Hall   '-P 1' 
 
loop_ 
 _symmetry_equiv_pos_as_xyz 
 'x, y, z' 
 '-x, -y, -z' 
 
_cell_length_a                    10.94190(10) 
_cell_length_b                    13.4756(2) 
_cell_length_c                    18.1470(12) 
_cell_angle_alpha                 83.987(6) 
_cell_angle_beta                  80.786(6) 
_cell_angle_gamma                 68.014(5) 
_cell_volume                      2446.21(17) 
_cell_formula_units_Z             2 
_cell_measurement_temperature     293(2) 
_cell_measurement_reflns_used     ? 
_cell_measurement_theta_min       ? 
_cell_measurement_theta_max       ? 
 
_exptl_crystal_description        prismatic 
_exptl_crystal_colour             colorless 
_exptl_crystal_size_max           0.20 
_exptl_crystal_size_mid           0.20 
_exptl_crystal_size_min           0.20 
_exptl_crystal_density_meas       ? 
_exptl_crystal_density_diffrn     1.166 
_exptl_crystal_density_method     'not measured' 
_exptl_crystal_F_000              920 
_exptl_absorpt_coefficient_mu     1.100 
_exptl_absorpt_correction_type    ? 
_exptl_absorpt_correction_T_min   0.8100 
_exptl_absorpt_correction_T_max   0.8100 
_exptl_absorpt_process_details    ? 
 
_exptl_special_details 
; 
 ? 
; 
 
_diffrn_ambient_temperature       293(2) 
_diffrn_radiation_wavelength      1.54187 
_diffrn_radiation_type            CuK\a 
_diffrn_radiation_source          'fine-focus sealed tube' 
_diffrn_radiation_monochromator   graphite 
_diffrn_measurement_device_type   ? 
_diffrn_measurement_method        ? 
_diffrn_detector_area_resol_mean  ? 
_diffrn_standards_number          ? 
_diffrn_standards_interval_count  ? 
_diffrn_standards_interval_time   ? 
_diffrn_standards_decay_%         ? 
_diffrn_reflns_number             33733 
_diffrn_reflns_av_R_equivalents   0.0404 
_diffrn_reflns_av_sigmaI/netI     0.0385 
_diffrn_reflns_limit_h_min        -13 
_diffrn_reflns_limit_h_max        13 
_diffrn_reflns_limit_k_min        -16 
_diffrn_reflns_limit_k_max        15 
_diffrn_reflns_limit_l_min        -21 
_diffrn_reflns_limit_l_max        21 
_diffrn_reflns_theta_min          6.58 
_diffrn_reflns_theta_max          69.17 
_reflns_number_total              8794 
_reflns_number_gt                 6134 
_reflns_threshold_expression      >2sigma(I) 
 
_computing_data_collection        ? 
_computing_cell_refinement        ? 
_computing_data_reduction         ? 
_computing_structure_solution     'SHELXS-97 (Sheldrick, 1990)' 
_computing_structure_refinement   'SHELXL-97 (Sheldrick, 1997)' 
_computing_molecular_graphics     ? 
_computing_publication_material   ? 
 
_refine_special_details 
; 
 Refinement of F^2^ against ALL reflections.  The weighted R-factor wR and 
 goodness of fit S are based on F^2^, conventional R-factors R are based 
 on F, with F set to zero for negative F^2^. The threshold expression of 
 F^2^ > 2sigma(F^2^) is used only for calculating R-factors(gt) etc. and is 
 not relevant to the choice of reflections for refinement.  R-factors based 
 on F^2^ are statistically about twice as large as those based on F, and R- 
 factors based on ALL data will be even larger. 
; 
 
_refine_ls_structure_factor_coef  Fsqd  
_refine_ls_matrix_type            full 
_refine_ls_weighting_scheme       calc  
_refine_ls_weighting_details 
 'calc w=1/[\s^2^(Fo^2^)+(0.0220P)^2^+1.6700P] where P=(Fo^2^+2Fc^2^)/3' 
_atom_sites_solution_primary      direct 
_atom_sites_solution_secondary    difmap 
_atom_sites_solution_hydrogens    geom 
_refine_ls_hydrogen_treatment     constr
_refine_ls_extinction_method      SHELXL 
_refine_ls_extinction_coef        0.0144(4) 
_refine_ls_extinction_expression 
 'Fc^*^=kFc[1+0.001xFc^2^\l^3^/sin(2\q)]^-1/4^' 
_refine_ls_number_reflns          8794 
_refine_ls_number_parameters      554 
_refine_ls_number_restraints      0 
_refine_ls_R_factor_all           0.0805 
_refine_ls_R_factor_gt            0.0593 
_refine_ls_wR_factor_ref          0.1403 
_refine_ls_wR_factor_gt           0.1211 
_refine_ls_goodness_of_fit_ref    1.010 
_refine_ls_restrained_S_all       1.010 
_refine_ls_shift/su_max           0.000 
_refine_ls_shift/su_mean          0.000 
 
loop_ 
 _atom_site_label 
 _atom_site_type_symbol 
 _atom_site_fract_x 
 _atom_site_fract_y 
 _atom_site_fract_z 
 _atom_site_U_iso_or_equiv 
 _atom_site_adp_type 
 _atom_site_occupancy 
 _atom_site_symmetry_multiplicity 
 _atom_site_calc_flag 
 _atom_site_refinement_flags 
 _atom_site_disorder_assembly 
 _atom_site_disorder_group 
Si1 Si 0.78740(9) 0.27957(7) 0.10381(5) 0.0830(3) Uani 1 1 d . . . 
Si2 Si 0.61164(9) 0.81772(7) 0.16947(5) 0.0833(3) Uani 1 1 d . . . 
O1 O -0.2182(3) -0.0230(2) 0.40134(16) 0.1141(8) Uani 1 1 d . . . 
O2 O -0.3117(3) -0.0020(2) 0.51398(16) 0.1290(10) Uani 1 1 d . . . 
O3 O -0.1522(3) 0.1681(3) 0.67958(15) 0.1413(11) Uani 1 1 d . . . 
O4 O -0.0501(3) 0.2727(2) 0.63210(13) 0.1123(8) Uani 1 1 d . . . 
O5 O 0.1150(2) 0.26882(19) 0.36840(11) 0.0970(7) Uani 1 1 d . . . 
O6 O 0.0587(4) 0.1843(3) 0.29384(16) 0.1915(19) Uani 1 1 d . . . 
O7 O 0.6318(2) 0.27395(17) 0.40734(13) 0.1032(7) Uani 1 1 d . . . 
O8 O 0.3312(2) 0.61512(16) 0.42673(12) 0.0936(6) Uani 1 1 d . . . 
O9 O 0.66641(18) 0.36151(15) 0.16119(10) 0.0798(5) Uani 1 1 d . . . 
N1 N -0.2376(2) 0.0149(2) 0.46164(19) 0.0870(7) Uani 1 1 d . . . 
N2 N -0.1004(3) 0.2074(2) 0.62714(16) 0.0945(8) Uani 1 1 d . . . 
N3 N 0.3520(2) 0.44033(16) 0.27272(12) 0.0663(5) Uani 1 1 d . . . 
N4 N 0.5051(2) 0.45450(17) 0.40599(12) 0.0675(5) Uani 1 1 d . . . 
C1 C -0.1631(2) 0.0820(2) 0.47247(18) 0.0698(7) Uani 1 1 d . . . 
C2 C -0.1696(3) 0.1124(2) 0.54351(18) 0.0758(8) Uani 1 1 d . . . 
H2A H -0.2199 0.0919 0.5841 0.091 Uiso 1 1 calc R . . 
C3 C -0.0979(3) 0.1747(2) 0.55149(16) 0.0715(7) Uani 1 1 d . . . 
C4 C -0.0240(2) 0.2072(2) 0.49228(16) 0.0698(7) Uani 1 1 d . . . 
H4A H 0.0230 0.2495 0.4996 0.084 Uiso 1 1 calc R . . 
C5 C -0.0209(2) 0.1756(2) 0.42142(16) 0.0663(6) Uani 1 1 d . . . 
C6 C -0.0909(2) 0.1121(2) 0.41152(17) 0.0710(7) Uani 1 1 d . . . 
H6A H -0.0888 0.0902 0.3643 0.085 Uiso 1 1 calc R . . 
C7 C 0.0540(3) 0.2102(3) 0.35479(18) 0.0800(8) Uani 1 1 d . . . 
C8 C 0.1866(3) 0.3137(3) 0.30785(16) 0.0811(8) Uani 1 1 d . . . 
H8A H 0.1720 0.2969 0.2595 0.097 Uiso 1 1 calc R . . 
C9 C 0.1327(3) 0.4325(3) 0.31515(18) 0.0845(8) Uani 1 1 d . . . 
H9A H 0.1340 0.4477 0.3661 0.101 Uiso 1 1 calc R . . 
H9B H 0.0410 0.4615 0.3053 0.101 Uiso 1 1 calc R . . 
C10 C 0.2118(3) 0.4877(2) 0.26196(17) 0.0813(8) Uani 1 1 d . . . 
H10A H 0.2026 0.4800 0.2108 0.098 Uiso 1 1 calc R . . 
H10B H 0.1777 0.5635 0.2710 0.098 Uiso 1 1 calc R . . 
C11 C 0.4080(3) 0.3255(2) 0.26200(17) 0.0782(8) Uani 1 1 d . . . 
H11A H 0.5005 0.2974 0.2703 0.094 Uiso 1 1 calc R . . 
H11B H 0.4044 0.3127 0.2109 0.094 Uiso 1 1 calc R . . 
C12 C 0.3321(3) 0.2671(2) 0.31546(18) 0.0834(8) Uani 1 1 d . . . 
H12A H 0.3672 0.1917 0.3048 0.100 Uiso 1 1 calc R . . 
H12B H 0.3443 0.2727 0.3664 0.100 Uiso 1 1 calc R . . 
C13 C 0.4320(2) 0.5004(2) 0.24720(14) 0.0630(6) Uani 1 1 d . . . 
C14 C 0.5680(2) 0.4568(2) 0.26977(14) 0.0629(6) Uani 1 1 d . . . 
C15 C 0.6729(3) 0.3932(2) 0.22814(15) 0.0703(7) Uani 1 1 d . . . 
H15A H 0.7549 0.3691 0.2457 0.084 Uiso 1 1 calc R . . 
C16 C 0.5834(3) 0.4898(2) 0.34343(15) 0.0728(7) Uani 1 1 d . . . 
H16A H 0.6764 0.4594 0.3507 0.087 Uiso 1 1 calc R . . 
H16B H 0.5556 0.5672 0.3423 0.087 Uiso 1 1 calc R . . 
C17 C 0.5325(3) 0.3479(2) 0.42933(16) 0.0751(7) Uani 1 1 d . . . 
C18 C 0.4162(3) 0.3440(2) 0.48250(15) 0.0725(7) Uani 1 1 d . . . 
C19 C 0.3888(3) 0.2587(3) 0.51964(17) 0.0918(9) Uani 1 1 d . . . 
H19A H 0.4513 0.1893 0.5170 0.110 Uiso 1 1 calc R . . 
C20 C 0.2646(4) 0.2800(3) 0.56107(18) 0.0996(10) Uani 1 1 d . . . 
H20A H 0.2430 0.2240 0.5865 0.120 Uiso 1 1 calc R . . 
C21 C 0.1734(4) 0.3824(3) 0.56517(19) 0.1008(10) Uani 1 1 d . . . 
H21A H 0.0907 0.3945 0.5932 0.121 Uiso 1 1 calc R . . 
C22 C 0.2011(3) 0.4678(3) 0.52885(17) 0.0871(9) Uani 1 1 d . . . 
H22A H 0.1390 0.5373 0.5326 0.105 Uiso 1 1 calc R . . 
C23 C 0.3237(3) 0.4474(2) 0.48672(14) 0.0689(7) Uani 1 1 d . . . 
C24 C 0.3795(3) 0.5194(2) 0.43790(15) 0.0696(7) Uani 1 1 d . . . 
C25 C 0.3886(3) 0.5971(2) 0.21157(16) 0.0753(7) Uani 1 1 d . . . 
H25A H 0.3044 0.6218 0.1967 0.090 Uiso 1 1 calc R . . 
C26 C 0.4651(3) 0.6635(2) 0.19552(17) 0.0792(8) Uani 1 1 d . . . 
C27 C 0.5254(3) 0.7232(2) 0.18217(18) 0.0866(9) Uani 1 1 d . . . 
C28 C 0.6961(5) 0.2515(3) 0.0350(2) 0.1232(13) Uani 1 1 d . . . 
H28A H 0.6659 0.1948 0.0594 0.148 Uiso 1 1 calc R . . 
C29 C 0.5729(5) 0.3420(5) 0.0189(3) 0.195(3) Uani 1 1 d . . . 
H29A H 0.5274 0.3192 -0.0129 0.292 Uiso 1 1 calc R . . 
H29B H 0.5956 0.4006 -0.0055 0.292 Uiso 1 1 calc R . . 
H29C H 0.5160 0.3647 0.0649 0.292 Uiso 1 1 calc R . . 
C30 C 0.7838(6) 0.2042(4) -0.0367(3) 0.187(3) Uani 1 1 d . . . 
H30A H 0.7321 0.1863 -0.0675 0.281 Uiso 1 1 calc R . . 
H30B H 0.8565 0.1407 -0.0243 0.281 Uiso 1 1 calc R . . 
H30C H 0.8179 0.2557 -0.0633 0.281 Uiso 1 1 calc R . . 
C31 C 0.8766(4) 0.1581(3) 0.1610(2) 0.1094(11) Uani 1 1 d . . . 
H31A H 0.9218 0.1823 0.1939 0.131 Uiso 1 1 calc R . . 
C32 C 0.7854(5) 0.1124(3) 0.2125(3) 0.1416(16) Uani 1 1 d . . . 
H32A H 0.8376 0.0488 0.2387 0.212 Uiso 1 1 calc R . . 
H32B H 0.7306 0.0949 0.1836 0.212 Uiso 1 1 calc R . . 
H32C H 0.7300 0.1644 0.2479 0.212 Uiso 1 1 calc R . . 
C33 C 0.9869(5) 0.0716(3) 0.1147(3) 0.166(2) Uani 1 1 d . . . 
H33A H 1.0347 0.0145 0.1475 0.249 Uiso 1 1 calc R . . 
H33B H 1.0469 0.1021 0.0858 0.249 Uiso 1 1 calc R . . 
H33C H 0.9483 0.0439 0.0817 0.249 Uiso 1 1 calc R . . 
C34 C 0.9024(4) 0.3501(4) 0.0624(2) 0.1216(13) Uani 1 1 d . . . 
H34A H 0.9630 0.3066 0.0221 0.146 Uiso 1 1 calc R . . 
C35 C 0.8256(6) 0.4593(5) 0.0266(4) 0.221(3) Uani 1 1 d . . . 
H35A H 0.8862 0.4946 0.0063 0.332 Uiso 1 1 calc R . . 
H35B H 0.7600 0.5023 0.0637 0.332 Uiso 1 1 calc R . . 
H35C H 0.7827 0.4494 -0.0127 0.332 Uiso 1 1 calc R . . 
C36 C 0.9893(5) 0.3606(4) 0.1181(3) 0.1482(17) Uani 1 1 d . . . 
H36A H 1.0505 0.3925 0.0926 0.222 Uiso 1 1 calc R . . 
H36B H 1.0380 0.2908 0.1387 0.222 Uiso 1 1 calc R . . 
H36C H 0.9335 0.4049 0.1577 0.222 Uiso 1 1 calc R . . 
C37 C 0.7694(5) 0.7507(4) 0.2113(3) 0.1501(19) Uani 1 1 d . . . 
H37A H 0.7331 0.7532 0.2643 0.180 Uiso 1 1 calc R . . 
C38 C 0.8545(6) 0.8155(5) 0.2105(4) 0.217(3) Uani 1 1 d . . . 
H38A H 0.9213 0.7807 0.2429 0.326 Uiso 1 1 calc R . . 
H38B H 0.8004 0.8855 0.2277 0.326 Uiso 1 1 calc R . . 
H38C H 0.8966 0.8220 0.1606 0.326 Uiso 1 1 calc R . . 
C39 C 0.8359(5) 0.6414(4) 0.2066(4) 0.215(3) Uani 1 1 d . . . 
H39A H 0.8948 0.6156 0.2440 0.322 Uiso 1 1 calc R . . 
H39B H 0.8863 0.6264 0.1580 0.322 Uiso 1 1 calc R . . 
H39C H 0.7727 0.6063 0.2145 0.322 Uiso 1 1 calc R . . 
C40 C 0.5004(4) 0.9395(3) 0.2207(2) 0.1093(11) Uani 1 1 d . . . 
H40A H 0.5448 0.9916 0.2131 0.131 Uiso 1 1 calc R . . 
C41 C 0.3678(5) 0.9916(4) 0.1902(3) 0.168(2) Uani 1 1 d . . . 
H41A H 0.3145 1.0547 0.2169 0.252 Uiso 1 1 calc R . . 
H41B H 0.3223 0.9421 0.1965 0.252 Uiso 1 1 calc R . . 
H41C H 0.3830 1.0109 0.1381 0.252 Uiso 1 1 calc R . . 
C42 C 0.4741(6) 0.9170(4) 0.3048(2) 0.171(2) Uani 1 1 d . . . 
H42A H 0.4033 0.9777 0.3266 0.257 Uiso 1 1 calc R . . 
H42B H 0.5531 0.9039 0.3269 0.257 Uiso 1 1 calc R . . 
H42C H 0.4493 0.8551 0.3138 0.257 Uiso 1 1 calc R . . 
C43 C 0.6332(4) 0.8567(3) 0.0677(2) 0.1095(11) Uani 1 1 d . . . 
H43A H 0.5422 0.8865 0.0549 0.131 Uiso 1 1 calc R . . 
C44 C 0.7016(6) 0.7701(4) 0.0167(3) 0.178(2) Uani 1 1 d . . . 
H44A H 0.6970 0.7986 -0.0339 0.267 Uiso 1 1 calc R . . 
H44B H 0.6599 0.7179 0.0256 0.267 Uiso 1 1 calc R . . 
H44C H 0.7930 0.7368 0.0250 0.267 Uiso 1 1 calc R . . 
C45 C 0.6828(6) 0.9498(4) 0.0499(3) 0.159(2) Uani 1 1 d . . . 
H45A H 0.6805 0.9715 -0.0021 0.238 Uiso 1 1 calc R . . 
H45B H 0.7724 0.9273 0.0610 0.238 Uiso 1 1 calc R . . 
H45C H 0.6268 1.0090 0.0796 0.238 Uiso 1 1 calc R . . 
 
loop_ 
 _atom_site_aniso_label 
 _atom_site_aniso_U_11 
 _atom_site_aniso_U_22 
 _atom_site_aniso_U_33 
 _atom_site_aniso_U_23 
 _atom_site_aniso_U_13 
 _atom_site_aniso_U_12 
Si1 0.0848(6) 0.0799(5) 0.0792(5) -0.0150(4) 0.0051(4) -0.0278(4) 
Si2 0.0898(6) 0.0764(5) 0.0952(6) 0.0139(4) -0.0202(5) -0.0447(4) 
O1 0.127(2) 0.123(2) 0.124(2) -0.0084(16) -0.0119(16) -0.0825(17) 
O2 0.1181(19) 0.148(2) 0.146(2) -0.0126(18) 0.0240(17) -0.0922(19) 
O3 0.181(3) 0.180(3) 0.0872(17) 0.0039(17) 0.0097(18) -0.106(2) 
O4 0.1139(18) 0.138(2) 0.1008(17) -0.0244(15) -0.0055(14) -0.0628(17) 
O5 0.1241(17) 0.1328(18) 0.0741(13) 0.0048(12) -0.0129(12) -0.0947(16) 
O6 0.276(4) 0.326(5) 0.0932(19) -0.034(2) 0.020(2) -0.259(4) 
O7 0.0760(13) 0.0868(14) 0.1054(16) 0.0032(12) 0.0000(11) 0.0104(11) 
O8 0.0944(14) 0.0634(12) 0.1084(16) -0.0142(11) -0.0039(12) -0.0131(11) 
O9 0.0743(12) 0.0911(13) 0.0741(12) -0.0185(10) -0.0007(9) -0.0303(10) 
N1 0.0702(15) 0.0779(16) 0.116(2) 0.0055(16) -0.0081(15) -0.0346(13) 
N2 0.0911(19) 0.102(2) 0.089(2) -0.0052(16) -0.0043(15) -0.0371(16) 
N3 0.0617(12) 0.0656(12) 0.0783(14) -0.0004(10) -0.0091(10) -0.0315(10) 
N4 0.0600(12) 0.0711(14) 0.0663(13) -0.0085(11) -0.0074(10) -0.0169(10) 
C1 0.0495(13) 0.0565(14) 0.100(2) 0.0023(14) -0.0100(14) -0.0175(11) 
C2 0.0572(15) 0.0640(16) 0.095(2) 0.0078(15) -0.0021(14) -0.0159(13) 
C3 0.0618(15) 0.0640(15) 0.0818(19) -0.0010(14) -0.0069(13) -0.0169(13) 
C4 0.0601(15) 0.0588(14) 0.0881(19) -0.0004(13) -0.0087(13) -0.0204(12) 
C5 0.0544(14) 0.0600(14) 0.0838(18) -0.0002(13) -0.0084(12) -0.0211(12) 
C6 0.0560(14) 0.0668(16) 0.0902(19) -0.0013(14) -0.0094(13) -0.0231(12) 
C7 0.0814(19) 0.102(2) 0.0756(19) -0.0049(16) -0.0115(15) -0.0546(17) 
C8 0.097(2) 0.106(2) 0.0665(17) 0.0032(15) -0.0108(15) -0.0683(19) 
C9 0.0647(16) 0.102(2) 0.096(2) 0.0088(17) -0.0145(15) -0.0434(16) 
C10 0.0687(17) 0.0880(19) 0.095(2) 0.0114(16) -0.0204(15) -0.0377(15) 
C11 0.0772(18) 0.0729(17) 0.091(2) -0.0088(15) -0.0025(15) -0.0376(15) 
C12 0.093(2) 0.0732(18) 0.095(2) -0.0005(15) -0.0093(17) -0.0444(16) 
C13 0.0656(15) 0.0658(15) 0.0632(15) -0.0054(12) -0.0048(12) -0.0314(13) 
C14 0.0614(14) 0.0695(15) 0.0644(15) -0.0055(12) -0.0029(12) -0.0327(13) 
C15 0.0644(15) 0.0771(17) 0.0740(17) -0.0062(14) -0.0056(13) -0.0320(14) 
C16 0.0647(15) 0.0824(18) 0.0751(17) -0.0093(14) -0.0091(13) -0.0297(14) 
C17 0.0657(16) 0.0747(18) 0.0727(18) -0.0055(14) -0.0110(13) -0.0105(14) 
C18 0.0719(17) 0.0777(18) 0.0638(16) -0.0074(14) -0.0093(13) -0.0213(14) 
C19 0.103(2) 0.084(2) 0.080(2) 0.0025(16) -0.0094(18) -0.0277(18) 
C20 0.117(3) 0.113(3) 0.080(2) -0.0018(19) -0.002(2) -0.060(2) 
C21 0.091(2) 0.124(3) 0.092(2) -0.020(2) 0.0085(18) -0.049(2) 
C22 0.0727(18) 0.094(2) 0.088(2) -0.0191(18) -0.0003(16) -0.0231(17) 
C23 0.0649(15) 0.0767(17) 0.0642(16) -0.0153(13) -0.0088(12) -0.0217(14) 
C24 0.0651(16) 0.0708(17) 0.0706(17) -0.0173(14) -0.0123(13) -0.0170(14) 
C25 0.0722(17) 0.0774(18) 0.0854(19) 0.0070(15) -0.0169(14) -0.0379(15) 
C26 0.0864(19) 0.0757(18) 0.0828(19) 0.0087(15) -0.0152(15) -0.0393(16) 
C27 0.093(2) 0.0794(19) 0.094(2) 0.0137(16) -0.0189(17) -0.0406(17) 
C28 0.150(4) 0.121(3) 0.092(3) -0.026(2) -0.023(2) -0.034(3) 
C29 0.153(5) 0.251(7) 0.156(5) -0.063(5) -0.067(4) -0.013(5) 
C30 0.221(6) 0.182(5) 0.112(3) -0.069(3) -0.033(4) 0.001(4) 
C31 0.112(3) 0.092(2) 0.118(3) -0.019(2) -0.019(2) -0.026(2) 
C32 0.183(5) 0.102(3) 0.135(4) 0.019(3) -0.021(3) -0.053(3) 
C33 0.147(4) 0.108(3) 0.189(5) -0.023(3) -0.013(4) 0.015(3) 
C34 0.098(3) 0.134(3) 0.118(3) -0.001(3) 0.021(2) -0.040(2) 
C35 0.181(5) 0.185(5) 0.287(8) 0.119(5) -0.007(5) -0.097(5) 
C36 0.133(4) 0.176(4) 0.159(4) -0.024(3) 0.021(3) -0.095(3) 
C37 0.136(4) 0.110(3) 0.229(5) 0.045(3) -0.089(4) -0.061(3) 
C38 0.195(5) 0.190(5) 0.343(9) 0.096(6) -0.174(6) -0.129(5) 
C39 0.152(5) 0.116(4) 0.377(10) 0.010(5) -0.137(6) -0.015(3) 
C40 0.138(3) 0.099(2) 0.104(3) -0.002(2) -0.009(2) -0.062(2) 
C41 0.136(4) 0.136(4) 0.195(5) -0.034(4) -0.019(4) -0.001(3) 
C42 0.236(6) 0.174(5) 0.105(3) -0.013(3) 0.015(4) -0.090(5) 
C43 0.122(3) 0.112(3) 0.106(3) 0.006(2) -0.002(2) -0.064(2) 
C44 0.221(6) 0.162(5) 0.143(4) -0.028(4) 0.041(4) -0.081(4) 
C45 0.221(5) 0.172(4) 0.127(4) 0.046(3) -0.029(3) -0.133(4) 
 
_geom_special_details 
; 
 All esds (except the esd in the dihedral angle between two l.s. planes) 
 are estimated using the full covariance matrix.  The cell esds are taken 
 into account individually in the estimation of esds in distances, angles 
 and torsion angles; correlations between esds in cell parameters are only 
 used when they are defined by crystal symmetry.  An approximate (isotropic) 
 treatment of cell esds is used for estimating esds involving l.s. planes. 
; 
 
loop_ 
 _geom_bond_atom_site_label_1 
 _geom_bond_atom_site_label_2 
 _geom_bond_distance 
 _geom_bond_site_symmetry_2 
 _geom_bond_publ_flag 
Si1 O9 1.6617(19) . ? 
Si1 C28 1.865(4) . ? 
Si1 C31 1.866(4) . ? 
Si1 C34 1.869(4) . ? 
Si2 C27 1.826(3) . ? 
Si2 C37 1.865(4) . ? 
Si2 C43 1.869(4) . ? 
Si2 C40 1.871(4) . ? 
O1 N1 1.210(3) . ? 
O2 N1 1.207(3) . ? 
O3 N2 1.206(3) . ? 
O4 N2 1.217(3) . ? 
O5 C7 1.273(3) . ? 
O5 C8 1.458(3) . ? 
O6 C7 1.182(4) . ? 
O7 C17 1.211(3) . ? 
O8 C24 1.206(3) . ? 
O9 C15 1.350(3) . ? 
N1 C1 1.470(4) . ? 
N2 C3 1.478(4) . ? 
N3 C13 1.400(3) . ? 
N3 C11 1.457(3) . ? 
N3 C10 1.461(3) . ? 
N4 C17 1.387(3) . ? 
N4 C24 1.393(3) . ? 
N4 C16 1.459(3) . ? 
C1 C6 1.371(4) . ? 
C1 C2 1.377(4) . ? 
C2 C3 1.377(4) . ? 
C3 C4 1.374(4) . ? 
C4 C5 1.387(4) . ? 
C5 C6 1.386(3) . ? 
C5 C7 1.483(4) . ? 
C8 C9 1.497(4) . ? 
C8 C12 1.501(4) . ? 
C9 C10 1.515(4) . ? 
C11 C12 1.523(4) . ? 
C13 C25 1.342(4) . ? 
C13 C14 1.489(3) . ? 
C14 C15 1.321(3) . ? 
C14 C16 1.505(3) . ? 
C17 C18 1.483(4) . ? 
C18 C19 1.378(4) . ? 
C18 C23 1.383(4) . ? 
C19 C20 1.385(4) . ? 
C20 C21 1.368(5) . ? 
C21 C22 1.375(4) . ? 
C22 C23 1.378(4) . ? 
C23 C24 1.481(4) . ? 
C25 C26 1.420(4) . ? 
C26 C27 1.203(4) . ? 
C28 C29 1.487(6) . ? 
C28 C30 1.529(5) . ? 
C31 C32 1.514(5) . ? 
C31 C33 1.533(5) . ? 
C34 C35 1.531(6) . ? 
C34 C36 1.543(6) . ? 
C37 C39 1.382(6) . ? 
C37 C38 1.494(5) . ? 
C40 C41 1.522(6) . ? 
C40 C42 1.528(5) . ? 
C43 C44 1.458(5) . ? 
C43 C45 1.531(5) . ? 
 
loop_ 
 _geom_angle_atom_site_label_1 
 _geom_angle_atom_site_label_2 
 _geom_angle_atom_site_label_3 
 _geom_angle 
 _geom_angle_site_symmetry_1 
 _geom_angle_site_symmetry_3 
 _geom_angle_publ_flag 
O9 Si1 C28 103.22(15) . . ? 
O9 Si1 C31 107.25(14) . . ? 
C28 Si1 C31 113.12(19) . . ? 
O9 Si1 C34 108.08(15) . . ? 
C28 Si1 C34 114.4(2) . . ? 
C31 Si1 C34 110.21(19) . . ? 
C27 Si2 C37 106.77(16) . . ? 
C27 Si2 C43 108.22(16) . . ? 
C37 Si2 C43 115.0(2) . . ? 
C27 Si2 C40 106.96(16) . . ? 
C37 Si2 C40 111.1(2) . . ? 
C43 Si2 C40 108.46(18) . . ? 
C7 O5 C8 120.8(2) . . ? 
C15 O9 Si1 128.67(18) . . ? 
O2 N1 O1 123.6(3) . . ? 
O2 N1 C1 118.2(3) . . ? 
O1 N1 C1 118.1(3) . . ? 
O3 N2 O4 124.5(3) . . ? 
O3 N2 C3 118.1(3) . . ? 
O4 N2 C3 117.5(3) . . ? 
C13 N3 C11 118.1(2) . . ? 
C13 N3 C10 117.8(2) . . ? 
C11 N3 C10 112.3(2) . . ? 
C17 N4 C24 111.2(2) . . ? 
C17 N4 C16 123.6(2) . . ? 
C24 N4 C16 123.7(2) . . ? 
C6 C1 C2 122.8(3) . . ? 
C6 C1 N1 118.8(3) . . ? 
C2 C1 N1 118.5(3) . . ? 
C3 C2 C1 116.8(3) . . ? 
C4 C3 C2 122.8(3) . . ? 
C4 C3 N2 118.8(3) . . ? 
C2 C3 N2 118.4(3) . . ? 
C3 C4 C5 118.7(3) . . ? 
C6 C5 C4 120.0(2) . . ? 
C6 C5 C7 118.5(3) . . ? 
C4 C5 C7 121.5(2) . . ? 
C1 C6 C5 119.0(3) . . ? 
O6 C7 O5 122.3(3) . . ? 
O6 C7 C5 123.0(3) . . ? 
O5 C7 C5 114.7(3) . . ? 
O5 C8 C9 107.1(2) . . ? 
O5 C8 C12 108.9(2) . . ? 
C9 C8 C12 110.8(2) . . ? 
C8 C9 C10 112.4(3) . . ? 
N3 C10 C9 109.9(2) . . ? 
N3 C11 C12 111.1(2) . . ? 
C8 C12 C11 110.8(2) . . ? 
C25 C13 N3 123.9(2) . . ? 
C25 C13 C14 119.9(2) . . ? 
N3 C13 C14 115.8(2) . . ? 
C15 C14 C13 123.2(2) . . ? 
C15 C14 C16 119.9(2) . . ? 
C13 C14 C16 116.9(2) . . ? 
C14 C15 O9 123.0(3) . . ? 
N4 C16 C14 112.0(2) . . ? 
O7 C17 N4 125.0(3) . . ? 
O7 C17 C18 128.2(3) . . ? 
N4 C17 C18 106.8(2) . . ? 
C19 C18 C23 121.3(3) . . ? 
C19 C18 C17 131.1(3) . . ? 
C23 C18 C17 107.4(2) . . ? 
C18 C19 C20 117.6(3) . . ? 
C21 C20 C19 120.9(3) . . ? 
C20 C21 C22 121.6(3) . . ? 
C21 C22 C23 117.9(3) . . ? 
C22 C23 C18 120.6(3) . . ? 
C22 C23 C24 130.9(3) . . ? 
C18 C23 C24 108.4(2) . . ? 
O8 C24 N4 124.7(3) . . ? 
O8 C24 C23 129.1(3) . . ? 
N4 C24 C23 106.2(2) . . ? 
C13 C25 C26 123.2(3) . . ? 
C27 C26 C25 177.4(3) . . ? 
C26 C27 Si2 175.4(3) . . ? 
C29 C28 C30 111.7(4) . . ? 
C29 C28 Si1 114.5(3) . . ? 
C30 C28 Si1 114.1(3) . . ? 
C32 C31 C33 111.7(4) . . ? 
C32 C31 Si1 113.9(3) . . ? 
C33 C31 Si1 113.4(3) . . ? 
C35 C34 C36 111.3(5) . . ? 
C35 C34 Si1 110.7(3) . . ? 
C36 C34 Si1 113.6(3) . . ? 
C39 C37 C38 116.0(5) . . ? 
C39 C37 Si2 119.7(4) . . ? 
C38 C37 Si2 116.4(3) . . ? 
C41 C40 C42 108.8(4) . . ? 
C41 C40 Si2 111.8(3) . . ? 
C42 C40 Si2 113.2(3) . . ? 
C44 C43 C45 112.2(4) . . ? 
C44 C43 Si2 116.9(3) . . ? 
C45 C43 Si2 114.1(3) . . ? 
 
_diffrn_measured_fraction_theta_max    0.964 
_diffrn_reflns_theta_full              69.17 
_diffrn_measured_fraction_theta_full   0.964 
_refine_diff_density_max    0.454 
_refine_diff_density_min   -0.334 
_refine_diff_density_rms    0.049 
